# Supplementary material for: Comparative transcript profiling of the fertile and sterile flower buds of pol CMS in B. napus
Source: BMC Genomics. 2014 Apr 3;15:258. doi: 10.1186/1471-2164-15-258 (PMC4051170; doi:10.1186/1471-2164-15-258)
Supplement: Additional file 1 — Summary of sequencing results. [file 1471-2164-15-258-S1.XLSX]

## Sheet: Sheet1
Additional file 1: Summary of sequencing results
	Fertile buds	Sterile buds	Total
Clean reads	62417937	43064802	105482739
Total bases (bp)	4875795177	3313272614	8189067791
Average length (bp)	78	77	78
