# Supplementary material for: Comparative transcript profiling of the fertile and sterile flower buds of pol CMS in B. napus
Source: BMC Genomics. 2014 Apr 3;15:258. doi: 10.1186/1471-2164-15-258 (PMC4051170; doi:10.1186/1471-2164-15-258)
Supplement: Additional file 2 — 19 genes related to pollen development. *: detected or confirmed by qRT-PCR. [file 1471-2164-15-258-S2.XLSX]

## Sheet: Sheet1
Additional file 2: 19 genes interrelated with pollen development
Gene Name	TAIR_ID	Unigene_ID	FPKM(Fertile buds)	FPKM(Sterile buds)	Log2(Sterle vs Fertile)	P-value
AG	AT4G18960	Unigene19392*	34.3142	40.0491	0.222964	0.46056
NZZ/SPL	AT4G27330	Unigene28529*	17.49	5.42422	-1.68904	0.000285171
SPL8	AT1G02065	Unigene13440*	83.4574	33.1967	-1.33	6.77821e-05
EMS1/EXS	AT5G07280	Unigene88831*	68.5101	35.6375	-0.942921	0.000802808
TPD1	AT4G24972
SERK1	AT1G71830	Unigene11847*	19.2493	9.18467	-1.06751	0.00725249
SERK2	AT1G34210	Unigene34449	10.6104	8.68152	-0.289454	0.712066
BAM1	AT5G65700	Unigene19966	104.406	133.867	0.358584	0.220969
BAM2	AT3G49670	Unigene94208	77.4925	118.804	0.616453	0.0288659
MPK3	AT3G45640
MPK6	AT2G43790	Unigene30039	45.7384	21.2774	-1.10408	0.252236
ER	AT2G26330	Unigene21180*	41.0682	17.6258	-1.22033	0.00320562
ERL1	AT5G62230	Unigene14089	79.4679	45.1094	-0.816945	0.00334277
ERL2	AT5G07180	Unigene3610	29.8862	19.4532	-0.619471	0.0673958
ROXY1	AT3G02000	Unigene111505	11.2029	16.4411	0.55343	0.239169
ROXY2	AT5G14070	Unigene14703	13.1792	9.77398	-0.431245	0.385243
DYT1	AT4G21330	Unigene39322	15.8623	4.6383	-1.77393	0.186453
MYB33	AT5G06100
MYB65	AT3G11440	Unigene52875	26.4686	19.8798	-0.41298	0.168725
