# Supplementary material for: Comparative transcript profiling of the fertile and sterile flower buds of pol CMS in B. napus
Source: BMC Genomics. 2014 Apr 3;15:258. doi: 10.1186/1471-2164-15-258 (PMC4051170; doi:10.1186/1471-2164-15-258)
Supplement: Additional file 3 — Expressions and annotations of the differentially expressed unigenes. *: detected or confirmed by qRT-PCR. [file 1471-2164-15-258-S3.XLSX]

## Sheet: Sheet1
Additional file 3: Expressions and annotations of the differentially expressed unigenes
Unigene_ID	FPKM(Fertile buds)	FPKM(Sterile buds)	Log2(Sterle vs Fertile)	P-value	TAIR_ID	KEGG
Unigene71	33.0705	2.51484	-3.717	1.08e-10	AT5G06839.3	K14431
Unigene185	99.8977	46.3117	-1.10907	0.000473007	AT2G31220.1
Unigene235	14.78	0		0.000660022
Unigene287	161.511	64.6813	-1.32021	0.000162783	AT2G25490.1	K14515
Unigene372	24.8968	4.59105	-2.43906	0.00010883	AT5G05740.2
Unigene429	56.5531	22.0267	-1.36036	0.000495458	AT4G03550.1	K11000
Unigene545	34.0314	13.013	-1.38691	3.78e-05	AT3G12270.1	K11436
Unigene551	10.3229	0		0.000262779	AT4G14070.1	K01897
Unigene579	6.52209	21.6936	1.73386	2.17e-05	AT1G14800.1
Unigene584	18.9455	43.4418	1.19723	1.51e-05	ATCG00160.1	K02967
Unigene607	36.9821	14.858	-1.31558	6.47e-05	AT2G16390.1
Unigene616	46.8857	153.032	1.70661	0.00024667
Unigene646	7.27824	29.2535	2.00695	5.89e-07	AT1G09750.1
Unigene990	11.1572	2.98527	-1.90204	0.000133081	AT3G12010.1
Unigene1017	116.601	332.144	1.51024	3.15e-08	AT5G14920.1
Unigene1039	64.126	23.6947	-1.43634	0.000569338	AT1G26270.1
Unigene1048	7.06147	33.978	2.26656	8.79e-05	AT5G15850.1
Unigene1251	58.7436	189.972	1.69328	4.54e-06
Unigene1366	13.0962	69.9292	2.41675	2.61e-06	AT4G01070.2	K08237
Unigene1436	844.139	405.99	-1.05604	0.000825231	AT1G56070.1	K03234
Unigene1438	26.8104	8.30376	-1.69096	0.000404275	AT2G37230.1
Unigene1439	147.393	49.6275	-1.57046	1.23e-06	AT2G37230.1
Unigene1454	152.659	62.6939	-1.28392	0.000397945	AT2G27040.2
Unigene1516	22.4847	10.3588	-1.11809	0.00012168	AT3G43300.1	K13462
Unigene1539	42.1751	14.2425	-1.56619	4.55e-05	AT1G15500.1	K03301
Unigene1582	26.0685	0		2.77e-06	AT3G22104.1
Unigene1596	11.6244	3.61425	-1.6854	0.000373432	AT2G25730.2
Unigene1603	13.5948	3.63646	-1.90245	6.11e-05	AT2G25050.1
Unigene1623	83.3456	20.1783	-2.0463	0.000903554	AT5G60620.1	K13506
Unigene1720	99.5211	214.504	1.10793	0.000181292	AT4G01070.1	K08237
Unigene1812	12.2705	44.6449	1.8633	5.68e-05	AT1G24180.1	K00161
Unigene1889	3.55933	14.9353	2.06905	0.000197151	AT5G15690.1
Unigene2203	2.06064	13.5909	2.72148	0.00019574
Unigene2345	3.13816	13.9804	2.15541	0.000222016
Unigene2366	63.3509	179.72	1.50431	0.000277346	AT5G53130.1	K05391
Unigene2403	193.935	43.1478	-2.16821	0.000645114	AT4G14420.1
Unigene2439	12.1336	3.79176	-1.67807	0.000826111	AT1G31810.1
Unigene2465	41.7657	10.8366	-1.9464	2.51e-06	AT3G50410.1
Unigene2496	10.2249	26.895	1.39524	4.68e-06	ATMG00180.1
Unigene2599	10.0911	36.1486	1.84085	4.06e-05	AT3G45780.2	K08282
Unigene2605	30.2961	108.522	1.84078	8.63e-06
Unigene2638	12.1345	38.9762	1.68348	1.76e-05
Unigene2708	6.21728	20.4349	1.71668	9.98e-05
Unigene2751*	12.131	28.023	1.20792	0.00252	ATMG00410.1
Unigene2870	16.3555	40.9179	1.32295	0.000239581	AT5G19400.2	K14409
Unigene2872	43.9046	11.8808	-1.88575	3.22e-06	AT3G59530.2
Unigene2947	6.9415	0		0.000385933	AT3G12345.1
Unigene2959	28.1448	10.1996	-1.46435	9.6e-05	AT2G36850.1	K11000
Unigene3022*	21.869	6.6044	-1.72739	0.000825402	AT4G04970.1	K11000
Unigene3046	27.1541	3.74703	-2.85735	0.000395658	AT3G05680.1
Unigene3122	15.9768	5.56052	-1.52268	0.000331782	AT1G55090.1	K01950
Unigene3127	5.30393	21.713	2.03342	3.56e-05	AT1G28380.1
Unigene3129	69.7514	14.4377	-2.27239	0.000782648	AT3G49600.1	K11858
Unigene3155	105.901	21.0198	-2.3329	3.98e-08	AT1G80070.1	K12856
Unigene3277	464.008	957.499	1.04512	0.000140375	AT1G28330.2
Unigene3313	32.7066	68.2988	1.06228	0.000310589	AT2G36310.1
Unigene3477	9.78445	2.71998	-1.8469	0.000284072	AT2G26960.1	K09422
Unigene3491	64.8261	183.686	1.50259	3.55e-07
Unigene3525	8.48412	25.8008	1.60458	0.000803327
Unigene3545	122.959	373.548	1.60312	6.8e-06
Unigene3554	529.945	1076.46	1.02238	0.000180545	AT4G38060.2
Unigene3579	48.1898	3.83062	-3.65308	0.000517688
Unigene3743	29.7003	99.9476	1.75069	1.27e-05
Unigene3750	74.209	251.367	1.76013	3.2e-09
Unigene3819	10.6538	3.07346	-1.79343	0.000250978	AT2G31960.2	K11000
Unigene3944	139.143	36.0084	-1.95016	3.23e-11
Unigene4098	18.0161	59.9246	1.73386	0.000382358
Unigene4135	9.46955	32.1195	1.76208	0.000213572	AT4G36850.1
Unigene4141	39.5806	14.3392	-1.46483	0.000321509	AT1G80070.1	K12856
Unigene4274	79.9693	33.4668	-1.25671	9.7e-06	AT1G20960.2	K12854
Unigene4291	26.2847	56.263	1.09796	0.000908181
Unigene4312	10.732	4.1537	-1.36945	0.000959254	AT5G47480.1
Unigene4409	32.0929	11.3359	-1.50135	0.000247808	AT1G80070.1	K12856
Unigene4526	13.9265	4.49065	-1.63284	0.000654443	AT3G05680.1
Unigene4742	14.0703	32.3169	1.19964	3.95e-05	AT1G55040.1
Unigene4820	23.1608	8.24473	-1.49014	0.000114679	AT1G03365.1
Unigene4859	51.4844	12.0345	-2.09696	5.72e-05	AT2G22400.1	K15334
Unigene4860	103.988	30.2345	-1.78215	0.000182909	AT2G22400.1	K15334
Unigene4899	12.7998	36.6796	1.51885	0.000278218	AT2G42830.1
Unigene4933	18.4782	39.8197	1.10766	0.000157006	AT1G06800.1
Unigene5156	41.4402	197.008	2.24915	1.84e-06
Unigene5241	219.144	58.0448	-1.91664	2.82e-05
Unigene5309	5.46664	18.2762	1.74124	0.000464078	AT2G07599.1
Unigene5344	27.0078	7.24565	-1.89819	2.55e-05	AT5G16750.1	K14555
Unigene5370	4.12953	22.2655	2.43076	1.16e-08	AT3G19000.1
Unigene5383	26.1978	12.014	-1.12472	0.00035007	AT2G40030.1
Unigene5422	25.7039	7.9554	-1.69198	7.35e-08	AT2G28290.3
Unigene5462	11.0025	3.33641	-1.72146	0.000590219	AT5G49580.1
Unigene5498	24.9279	11.6591	-1.09631	0.000981805	AT5G12370.3
Unigene5818	11.7563	1.19465	-3.29878	1.62e-09	AT4G05420.2	K10610
Unigene5862	16.4507	36.1618	1.13632	0.000672122	AT1G26620.1
Unigene6036	68.2555	141.915	1.05601	0.000127814	AT1G42190.1
Unigene6038	18.3609	0		0.000385933	AT5G02010.1
Unigene6041	24.0875	6.44745	-1.90148	0.000291882
Unigene6150	61.1036	146.991	1.2664	0.000496233	AT2G32800.1
Unigene6160	27.0347	143.425	2.40741	5.77e-15
Unigene6286	34.9837	10.6958	-1.70964	2.64e-06
Unigene6333	5.92742	0		0.000343552	AT3G02260.1	K10691
Unigene6458	10.8516	46.9477	2.11315	6.92e-07
Unigene6459	120.514	285.84	1.24601	6.83e-06
Unigene6621	18.5667	7.50075	-1.30761	0.000976028	AT4G15570.1
Unigene6738	225.209	47.1864	-2.25482	8.9e-05	AT4G02570.4
Unigene6739	21.0132	0		0.000731358
Unigene6783	65.3733	22.8087	-1.51912	0.000591453	AT3G13990.2
Unigene6825	8.55227	23.2606	1.44351	0.000190309	AT4G31610.1
Unigene6917	21.4264	4.2374	-2.33814	7.28e-11	AT1G06900.1	K01411
Unigene6933	6.18052	24.2836	1.97418	2.82e-08	AT5G40450.1
Unigene6990	13.9077	5.3634	-1.37466	0.000837484	AT5G55300.1	K03163
Unigene6991	3.93219	13.7499	1.80601	0.000736172	AT3G45780.2	K08282
Unigene7041	536.781	1169.26	1.1232	5.06e-05
Unigene7099	17.8242	43.9202	1.30104	6.1e-05
Unigene7159	25.0288	5.96863	-2.06812	0.000525863	AT5G27460.1
Unigene7174	16.6341	3.8217	-2.12186	0.000559128	AT4G35420.1
Unigene7214	26.7758	10.3215	-1.37527	0.000196911	AT3G10650.1
Unigene7360	44.4928	11.3003	-1.97721	8.84e-10	AT1G68750.1	K01595
Unigene7361	17.0888	1.43754	-3.57138	6.12e-09	AT1G68750.1	K01595
Unigene7397	31.2927	10.7184	-1.54574	0.000100817
Unigene7471	145.128	51.4475	-1.49615	5.08e-07	AT5G14520.1	K14843
Unigene7494	20.0443	4.8488	-2.0475	0.000407546	AT2G41220.1	K00284
Unigene7496	24.5148	3.81297	-2.68466	3.17e-09	AT1G06900.1	K01411
Unigene7546	127.17	57.3545	-1.14878	0.000401592	AT3G28730.1	K09272
Unigene7716	508.512	249.666	-1.02628	0.000435096	AT4G28510.1
Unigene7767	30.6716	70.6285	1.20335	3.26e-05
Unigene7788	165.89	70.209	-1.2405	0.000108577	AT2G27040.2
Unigene7828	19.9102	67.6664	1.76493	1.98e-05
Unigene7909	86.672	30.5808	-1.50294	6.02e-07	AT4G16550.1
Unigene7962	16.4532	0		0.000955388
Unigene8104	57.6223	27.1927	-1.08341	0.000167411	AT5G40490.1	K12741
Unigene8110	152.286	39.3421	-1.95264	0.000778379	AT1G06220.1
Unigene8126	3.28562	26.901	3.03342	0.000452519
Unigene8277	3.60819	18.2694	2.34008	2.5e-05
Unigene8392	16.3729	51.3628	1.64941	4.05e-06	AT3G06590.2
Unigene8414	24.6479	10.1363	-1.28193	0.000128799	AT5G64420.1	K02331
Unigene8417	13.3396	2.02255	-2.72146	1.36e-05	AT1G40390.1
Unigene8424	29.8897	0		9.06e-05
Unigene8506	47.2699	121.996	1.36784	0.000548211
Unigene8545	92.041	23.4102	-1.97514	4.98e-05	AT4G37910.1	K04043
Unigene8630	2.96803	12.5554	2.08073	0.000752612
Unigene8653	37.04	4.66562	-2.98894	1.68e-05	AT4G00700.1
Unigene8832	41.8797	17.3294	-1.27303	0.00024607
Unigene8963	29.7226	66.0247	1.15144	8.12e-05	AT3G20810.3
Unigene8995	17.5593	45.4651	1.37252	3.77e-06
Unigene9122	34.7099	11.6988	-1.56898	0.00030028	AT4G30930.1
Unigene9324	29.8387	10.6969	-1.47999	0.000750079	AT1G53590.1
Unigene9352	41.3532	6.51114	-2.66702	0.000990095	AT5G52820.1	K14855
Unigene9451	69.2565	141.148	1.02719	0.000161781	AT3G12290.1	K01491
Unigene9465	13.6697	81.9421	2.58362	2.23e-05
Unigene9503	15.8164	5.68269	-1.47677	0.000626357	AT5G48120.1	K15075
Unigene9559	13.4237	0		0.000955388
Unigene9587	455.133	0		0.000731358
Unigene9655	6.73494	16.4114	1.28496	0.000305991	AT3G51895.1
Unigene9793	12.667	5.14812	-1.29896	0.000535069	AT1G08060.2
Unigene9837	21.2526	91.146	2.10054	0.000109413
Unigene9880	139.874	361.857	1.37129	0.000448146
Unigene9894	22.2588	134.246	2.59243	1.39e-05
Unigene10161	26.2452	67.8291	1.36985	0.000134939
Unigene10189	27.5257	61.8576	1.16817	0.000468879	AT1G43910.1
Unigene10199	5.74286	41.9818	2.86992	0.000467706	ATCG00170.1	K03046
Unigene10340	119.335	48.1647	-1.30897	0.000204838	AT3G23620.1	K14847
Unigene10411	32.7546	76.4307	1.22246	0.000206597	AT2G06850.1	K08235
Unigene10425	297.377	147.084	-1.01566	0.000286379	AT2G44120.2	K02937
Unigene10512	129.545	24.3828	-2.40952	5.28e-06	AT4G11420.1	K03254
Unigene10684	280.58	678.427	1.27378	8.72e-06	AT5G24930.1
Unigene10744	17.8222	4.86398	-1.87347	0.00094295	AT4G00800.1
Unigene10753	151.081	74.7165	-1.01582	0.000352888	AT1G09770.1	K12860
Unigene10778	2.59036	22.7235	3.13296	0.000105881
Unigene10802	50.2824	134.215	1.41642	0	AT4G37870.1	K01610
Unigene10991	13.8052	3.30575	-2.06216	6.04e-06	AT1G10610.1
Unigene11059	17.3719	0		0.000343552	AT5G15020.2
Unigene11310	41.7504	0.726271	-5.84514	5.73e-06
Unigene11343	32.9541	68.4867	1.05537	0.000443759	AT5G55450.1
Unigene11535	190.229	443.44	1.221	9.02e-06
Unigene11578	3.93444	22.5492	2.51885	2.36e-05
Unigene11687	175.777	69.2432	-1.344	3.43e-05	AT1G68490.1
Unigene11750	7.01604	20.5434	1.54995	0.00046786	AT3G62860.1
Unigene11852	11.0916	43.2529	1.96332	2.12e-05	AT2G34320.1
Unigene11897	33.1085	12.5426	-1.40036	0.000156462	AT3G07160.1	K11000
Unigene12236	20.0257	74.0465	1.88658	0.000104212	AT5G53905.1
Unigene12260	0	14.5209		0.000112094
Unigene12314	2.59747	14.9178	2.52185	0.000102143	AT5G14000.1
Unigene12429	19.5975	3.77539	-2.37597	0.00074928	AT3G48190.1	K04728
Unigene12494	71.0377	177.874	1.3242	0.000202689	AT1G76160.1
Unigene12639	4.1012	20.6051	2.32888	0.000627025
Unigene12901	14.1185	3.96651	-1.83165	0.000181297	AT1G62680.1
Unigene12911	8.018	18.0951	1.17429	0.000181459	ATMG00520.1
Unigene13074	7.77882	38.8105	2.31883	8.48e-05	AT1G60720.1
Unigene13108	23.9984	63.5692	1.40539	0.000393019
Unigene13124	24.2055	6.03152	-2.00474	0.000377674
Unigene13154	56.721	120.13	1.08264	0.000204832	AT4G40060.1	K09338
Unigene13166	11.5886	32.1543	1.47231	0.000995163	AT1G55960.1
Unigene13299	34.6312	11.5825	-1.58012	0.000723494	AT3G22380.1
Unigene13319	9.44055	3.31691	-1.50903	0.000771818	AT3G52250.1
Unigene13379	48.2276	7.16931	-2.74995	1.29e-06	AT1G80070.1	K12856
Unigene13440*	83.4574	33.1967	-1.33	6.78e-05	AT1G02065.1
Unigene13518	12.5403	2.89805	-2.11342	0.000168733	AT3G48190.1	K04728
Unigene13563	23.4042	9.68302	-1.27324	6.33e-05	AT3G15120.1
Unigene13619	1116.74	192.762	-2.5344	6.8e-13
Unigene13620	571.781	268.76	-1.08914	0.000757708
Unigene13691	138.986	45.834	-1.60045	0.000346962	AT1G80070.1	K12856
Unigene13694	39.9688	106.71	1.41675	0.000322731	AT5G42100.2
Unigene13722	58.9446	15.3557	-1.94058	0.000594973	AT2G17250.1	K14771
Unigene13723	128.032	35.8864	-1.835	4.41e-09	AT4G34400.1
Unigene13838	182.226	67.9608	-1.42296	0.000363854	AT5G57110.2
Unigene13895	40.544	137.028	1.75691	6.85e-05
Unigene13963	33.4688	7.81092	-2.09925	3.81e-05	AT5G55970.2
Unigene14095	3.10643	20.6651	2.73386	1.94e-05
Unigene14116	25.1102	179.704	2.83928	5.8e-07
Unigene14191	118.159	50.5726	-1.2243	4.32e-05
Unigene14204	11.2541	49.8071	2.1459	1.74e-06
Unigene14255	57.4178	0		0.000104167	AT5G42810.1
Unigene14333	13.0463	52.34	2.00428	0.000105597	AT1G74370.1
Unigene14421	4.40572	15.7814	1.84078	0.000555577	AT5G36890.2
Unigene14672	20.5479	65.0678	1.66295	1.08e-07	AT3G26510.5
Unigene14772	2.60315	15.0969	2.53592	9.21e-05	AT5G04040.1	K14674
Unigene14858	7.7255	0		2.16e-06	AT5G64510.1
Unigene14872	28.7121	13.769	-1.06024	0.000769906	AT3G07770.1
Unigene14915	134.815	57.9661	-1.2177	3.19e-05	AT3G62120.2	K01881
Unigene14978	7.91636	38.1266	2.26789	8.8e-05	AT1G34370.3
Unigene14988	177.953	4.85339	-5.19636	0
Unigene14989	195.831	5.01621	-5.28687	0
Unigene15024	42.2712	85.0762	1.00908	0.000278392	AT3G62830.2
Unigene15025	30.1408	60.9489	1.01588	0.000289822	AT3G62830.2
Unigene15125	44.9847	132.445	1.55788	7.64e-06
Unigene15135	7.17001	1.57244	-2.18897	0.000229166	AT2G17930.1	K08874
Unigene15161	19.1588	6.64034	-1.52868	4.8e-05	AT5G13390.1
Unigene15220	154.561	68.929	-1.16499	7.64e-05	AT3G07160.1	K11000
Unigene15274	134.431	53.2685	-1.33551	9.97e-06	AT4G29770.1
Unigene15360	5.78789	19.0628	1.71965	0.000226201	AT1G56210.1
Unigene15389	58.0464	21.0639	-1.46244	6.04e-06	AT2G38770.1	K12874
Unigene15403	1146	516.808	-1.14891	9.78e-05	AT5G02500.2	K04043
Unigene15491	80.7846	184.184	1.18899	0.000134258	AT3G20810.1
Unigene15596	16.5805	36.4291	1.1356	0.000227739	AT1G29720.1
Unigene15711	250.038	5.87148	-5.41228	0
Unigene15766	60.085	24.9212	-1.26963	2.37e-05	AT5G47590.1	K03094
Unigene15872	177.964	540.707	1.60326	2.24e-08
Unigene15887	0	137.543		0.000155745
Unigene15937	42.7473	201.919	2.23987	0.000501852	AT1G21090.1
Unigene15971	51.001	133.864	1.39217	0.000186893	AT1G27950.1
Unigene16196	6.4123	24.2311	1.91795	0.000194176
Unigene16204	39.6182	111.002	1.48636	4.29e-07	AT5G06043.1
Unigene16214	111.474	20.489	-2.44378	2.88e-07	AT3G27240.1	K00413
Unigene16294	13.0487	33.0874	1.34237	0.000798243	AT2G39210.1
Unigene16303	7.92994	24.6856	1.63829	0.000143322	AT3G42170.1
Unigene16319	1.37694	18.3198	3.73386	7.92e-06
Unigene16371	51.2582	9.47304	-2.43588	0.000510346	AT4G10320.1	K01870
Unigene16373	52.014	23.4287	-1.15062	0.000142621	AT4G10320.1	K01870
Unigene16455	20.7417	9.31043	-1.15561	0.000911303	AT1G07510.1	K08956
Unigene16469	53.5832	26.5814	-1.01136	0.000334758	AT2G33770.1
Unigene16507	82.4582	38.8379	-1.0862	0.000780427	AT1G80070.1	K12856
Unigene16509	8.31117	1.81807	-2.19265	9.16e-05	AT5G45140.1	K03021
Unigene16555	180.947	71.7118	-1.33528	7.43e-06	AT5G57110.2
Unigene16753	39.9759	0		0.000231967	AT4G00650.1
Unigene16765	13.364	2.995	-2.15772	7.86e-05	AT3G19510.1
Unigene16845	125.064	42.6649	-1.55154	0.0008178	AT5G18750.1
Unigene16880	27.9359	10.4458	-1.4192	0.000501846	AT4G00450.1
Unigene16893	18.5522	4.79673	-1.95147	3.23e-05	AT1G50030.2	K07203
Unigene16941	71.0809	15.4595	-2.20097	1.89e-12	AT1G08320.3	K14431
Unigene16952	227.277	519.447	1.19253	1.38e-05
Unigene16953	76.5927	193.806	1.33933	0.000671609	AT5G63320.1
Unigene16991	20.8597	5.76502	-1.85532	1.6e-05	AT5G05130.1	K15711
Unigene17138	15.2473	4.09622	-1.89619	0.000102587	AT3G13990.2
Unigene17214	25.3434	110.905	2.12964	5.85e-08
Unigene17357	32.0266	109.9	1.77885	4.38e-08
Unigene17429	6.7156	26.5699	1.98421	4.54e-05
Unigene17472	2145.64	67.3082	-4.99448	0
Unigene17577	16.6811	47.2306	1.50151	2.33e-07	AT4G03400.1	K14487
Unigene17615	27.3198	60.5634	1.1485	2.98e-05	ATMG01190.1	K02132
Unigene17791	10.6793	56.2092	2.39599	6.39e-06
Unigene17803	4.37331	16.0383	1.87473	0.000419023	AT3G42170.1
Unigene17843	8.9664	2.22783	-2.00889	3.62e-05	AT1G67120.1	K14572
Unigene17887	11.5292	31.8422	1.46565	6.96e-06	AT3G08860.1	K00827
Unigene17946	48.2747	17.7259	-1.44541	0.000205888	AT2G17930.1	K08874
Unigene17993	114.293	51.5798	-1.14785	7e-05	AT1G06220.1	K12852
Unigene18025	20.9455	8.34102	-1.32835	0.000551686	AT5G24710.1
Unigene18088	364.323	765.656	1.07148	0.000102377	AT1G13710.1
Unigene18101	40.8398	16.3388	-1.32167	0.000969245	AT5G48090.2
Unigene18127	57.2889	128.203	1.1621	2.13e-05	AT3G06500.1
Unigene18150	14.9392	5.98279	-1.32022	0.000162776	AT4G31160.1	K11789
Unigene18152	38.69	18.0715	-1.09825	0.000759766	AT5G19820.1
Unigene18244	144.501	58.1292	-1.31374	7.4e-06	AT1G80070.1	K12856
Unigene18259	587.305	284.622	-1.04506	0.000190431	AT5G18750.1
Unigene18276	164.791	357.791	1.11848	0.000213111
Unigene18330	129.19	436.529	1.75658	8.14e-06	AT4G18360.1	K11517
Unigene18526	13.8123	39.2483	1.50668	4.5e-05	AT1G53430.2
Unigene18610	168.795	56.0995	-1.58921	9.81e-06	AT1G20960.2	K12854
Unigene18704	249.679	96.2636	-1.37501	1.7e-05	AT4G29760.1
Unigene18773	32.7183	13.7374	-1.25198	0.000825759	AT4G36210.1
Unigene18974	60.8375	0		0.00017752
Unigene19029	527.405	1103.68	1.06534	8.99e-05	AT5G53880.1
Unigene19097	20.041	6.12261	-1.71074	9.81e-05	AT2G42920.1
Unigene19246	15.3508	34.6772	1.17567	0.000182874
Unigene19284	244.691	583.698	1.25426	2.39e-05
Unigene19301	0	147.237		6.95e-05
Unigene19383	7.89897	23.8481	1.59414	0.00051103
Unigene19539	85.5443	202.943	1.24633	1.55e-05	AT2G06850.1	K08235
Unigene19577*	14.2344	2.82664	-2.33223	4.86e-05	AT3G07160.1	K11000
Unigene19627	26.3371	0		0.000955388	AT4G33990.1
Unigene19651	91.8857	21.8305	-2.07349	0.000339196	AT2G20190.1
Unigene19919	71.2654	23.871	-1.57794	5.72e-06	AT5G56270.1
Unigene20050	351.378	911.833	1.37575	2.22e-06
Unigene20089	48.1549	166.008	1.7855	1.9e-08
Unigene20098	6.05468	25.3027	2.06317	8.06e-05	AT2G07760.1
Unigene20142	38.5483	92.876	1.26864	0.000496062
Unigene20147	20.5754	7.87766	-1.38508	0.000267722	AT5G16300.4
Unigene20190	4.95636	16.6669	1.74963	0.000593749
Unigene20192	75.9334	3.35452	-4.50056	1.17e-08
Unigene20205	78.9704	29.5272	-1.41927	3.44e-05	AT5G57110.2
Unigene20229	14.3021	59.1998	2.04936	1.47e-06
Unigene20252	464.724	123.738	-1.90909	0.000381061	AT1G20630.1	K03781
Unigene20255	111.617	0		0.000955388
Unigene20282	916.928	2765.45	1.59263	4.47e-09	AT3G63052.1
Unigene20324	1065.18	445.313	-1.25821	3.35e-05	AT5G56670.1	K02983
Unigene20461	16.6833	4.87837	-1.77393	0.00076837	AT2G46040.1
Unigene20475	9.62839	22.7072	1.23778	0.000810321	ATMG00090.1
Unigene20476	1200.23	20.6748	-5.85929	0
Unigene20479	23.6618	10.0675	-1.23286	0.000407454	AT2G42450.1
Unigene20600	33.606	123.363	1.87612	1.47e-08	AT2G20670.1
Unigene20646	14.4009	40.1388	1.47883	4.08e-05
Unigene20738	2.6146	14.2714	2.44846	0.000179915
Unigene21046	1059.54	521.96	-1.02143	0.000669572	AT1G56070.1	K03234
Unigene21116	12.0436	2.63453	-2.19265	9.16e-05	AT3G02260.1	K10691
Unigene21153	77.6547	28.4002	-1.45117	6.1e-05	AT3G23780.2
Unigene21178	31.3288	8.78439	-1.83447	0.000236392	AT3G21540.1	K14556
Unigene21180*	41.0682	17.6258	-1.22033	0.00320562	AT2G26330.1
Unigene21331	53.1632	19.1168	-1.47559	0.000320569
Unigene21346	25.8898	64.3039	1.31252	0.000480252	AT1G27770.2
Unigene21436	41.4547	122.666	1.56513	2.66e-08
Unigene21469	27.525	75.7678	1.46084	0.000412708	AT3G06190.2
Unigene21505	15.8438	3.80703	-2.05718	2.71e-08	AT3G02260.1	K10691
Unigene21559	45.7377	9.93512	-2.20278	1.24e-06	AT5G18750.1
Unigene21723	33.3114	7.81059	-2.09251	3.09e-07	AT5G46070.1
Unigene21769	6.0328	26.8443	2.15372	4.08e-05	AT3G16470.3
Unigene21798	6.14094	62.8486	3.35535	0.000443752
Unigene21846	8.76453	80.7295	3.20335	4.61e-08
Unigene21913	15.7872	42.0838	1.41451	0.000135085	AT2G37640.1
Unigene21946	417.651	126.993	-1.71755	1.85e-05	AT5G14610.2
Unigene22038	4.03208	0		0.000955388	AT3G42170.1
Unigene22131	10.6314	66.284	2.64034	3.98e-07
Unigene22145	2.57882	21.4453	3.05588	5.02e-08
Unigene22154	98.256	5.71899	-4.10271	2.19e-07
Unigene22234	26.8733	67.2304	1.32294	7.71e-05	AT2G20670.1
Unigene22385	15.9833	6.64381	-1.26648	0.000409396	AT1G50030.2	K08873
Unigene22405	16.3926	4.0766	-2.0076	0.000537334
Unigene22438	456.736	129.752	-1.8156	7.66e-06	AT3G49430.2
Unigene22491	13.5904	0		2.19e-05
Unigene22497	16.0104	41.9703	1.39036	0.000889263
Unigene22549	116.349	49.8083	-1.224	2.14e-05	AT1G49760.2	K13126
Unigene22846	17.3146	0		0.000104167	AT1G23980.1
Unigene22901	201.491	87.0566	-1.21069	1.87e-05
Unigene23013	28.4747	100.673	1.82192	0.000935898
Unigene23028	97.4816	207.504	1.08994	5.86e-05
Unigene23437	7.94103	33.0011	2.05512	1.23e-05
Unigene23464	526.35	190.927	-1.463	8.37e-05	AT5G41670.2	K00033
Unigene23497	12.3735	1.82772	-2.75913	0.000286118	AT3G62310.1	K12820
Unigene23506	25.901	2.28518	-3.50263	0.000101577	AT5G03840.1
Unigene23598	8.05711	22.251	1.46553	0.000279338	AT4G29090.1
Unigene23646	291.228	1241.03	2.09132	8.6e-12	AT5G34830.1
Unigene23726	18.5545	68.4932	1.88419	5.02e-11	AT4G04610.1	K05907
Unigene23727	36.5369	104.229	1.51233	3.17e-08	AT4G04610.1	K05907
Unigene23773	857.453	2240.26	1.38554	6.02e-07	AT1G49700.1
Unigene23885	8.33456	25.5897	1.61839	0.000507683
Unigene23888	58.5947	275.853	2.23506	4.59e-05
Unigene23994	26.1644	104.433	1.9969	0.000357524
Unigene23995	2.9467	21.5411	2.86992	1.57e-06
Unigene24065	427.511	988.821	1.20975	0.000102829	AT2G42840.1
Unigene24105	17.776	69.1318	1.95942	0.000481332
Unigene24148	20.1356	167.029	3.05228	8.05e-09
Unigene24159	294.454	712.293	1.27443	0.000213131
Unigene24269	33.6914	132.998	1.98096	7.22e-05	AT2G38910.1	K13412
Unigene24278	7.55276	26.2813	1.79896	6.53e-05	AT1G11210.1
Unigene24303	132.944	293.261	1.14137	2.54e-05
Unigene24399	23.1974	7.50907	-1.62725	0.000652047	AT5G23610.1
Unigene24566	81.9372	213.981	1.3849	0.000888595	AT4G18360.1	K11517
Unigene24663*	27.1628	107.311	1.98209	5.71e-13	AT3G47340.1	K01953
Unigene24755	55.2384	110.487	1.00013	0.000892028	AT5G43570.1
Unigene24756	24.206	106.172	2.13296	0.000725048	AT5G24280.1
Unigene24775	30.9686	88.1932	1.50986	0.000111091
Unigene24803	3.34295	19.7675	2.56394	0.000517938
Unigene24843	20.0075	3.75141	-2.41504	4.28e-05
Unigene24882	80.157	186.353	1.21713	1.12e-05	AT1G75390.1
Unigene25108	117.189	365.805	1.64223	0.000321812
Unigene25141	12.3682	56.9612	2.20335	0.000934777
Unigene25262	25.3988	0		0.000660022	AT5G47820.2	K10395
Unigene25282	9.32414	23.3265	1.32293	0.000496672	AT2G06420.1
Unigene25325	38.675	13.907	-1.47559	0.000320569	AT1G10290.1
Unigene25379	354.463	109.102	-1.69995	0.000697113
Unigene25398	5.10525	32.4494	2.66814	8.57e-07
Unigene25527	27.705	66.6067	1.26552	3.5e-06
Unigene25528	34.2143	68.9364	1.01067	0.000224623	ATMG00730.1	K02262
Unigene25623	9.67977	0		0.000955388	AT1G69580.1
Unigene25635	13.0147	39.3248	1.5953	0.000409544
Unigene25638	10.66	46.9123	2.13776	0.000108712	AT3G16470.2
Unigene25732	7.26165	19.8182	1.44846	0.000498495	AT1G22650.1
Unigene25760	16.8482	5.61914	-1.58417	2.92e-05	AT5G16715.1	K01873
Unigene25895	18.3501	4.73201	-1.95526	0.000267624	AT3G11220.1	K11375
Unigene25912	432.374	82.894	-2.38294	9.77e-09	AT5G66400.2
Unigene25915	309.523	1861.98	2.58871	2.22e-16
Unigene25917	7.99002	47.8057	2.58091	3.88e-05
Unigene26078	6.08697	35.8204	2.55698	0.000925003	AT1G29720.1
Unigene26108	30.7361	67.7927	1.14119	6.63e-05	AT5G45670.1
Unigene26110	33.9327	148.173	2.12653	0.000549331
Unigene26111	6.99093	40.0667	2.51885	0.00029539	AT5G12180.1
Unigene26126	14.7479	4.07934	-1.8541	0.000782629	AT2G26200.1
Unigene26153	4.1171	39.0148	3.24432	0.000131397	AT3G49570.1
Unigene26157	8.77832	2.1252	-2.04635	0.000903275	AT1G12470.1
Unigene26255	9.39056	39.724	2.08073	0.000752612
Unigene26449	12.7935	31.2087	1.28654	9.62e-05	ATMG00580.1	K03881
Unigene26451	5.11156	16.5873	1.69824	0.00016432	AT2G23050.1
Unigene26614	7.22893	20.5867	1.50986	0.000111091	ATMG00900.1
Unigene26834	28.9905	205.408	2.82484	4.72e-06
Unigene26845	21.6856	2.95918	-2.87347	0.000152606	AT5G63350.1
Unigene27026	5.33382	18.4994	1.79424	0.000117016
Unigene27108	9.22216	33.239	1.8497	0.000868039	AT5G40240.1
Unigene27126	5.21332	43.8697	3.07295	1.69e-05
Unigene27178	3.56467	17.9094	2.32888	0.000627025
Unigene27210	79.5206	184.515	1.21433	7.51e-06
Unigene27267	43.9532	90.0473	1.03471	0.000135498	AT5G65380.1	K03327
Unigene27419	485.747	1311.28	1.4327	5.64e-07	AT5G15950.2	K01611
Unigene27441	24.8059	142.169	2.51885	1.46e-08
Unigene27442	10.343	52.1131	2.33298	0.000265082
Unigene27443	53.2452	357.641	2.74779	2.07e-14
Unigene27444	133.681	790.768	2.56446	1.6e-14
Unigene27484	15.6742	3.36108	-2.22139	0.000289932	AT3G54460.1
Unigene27487	8.43244	0		0.000385933
Unigene27558	415.431	1567.68	1.91595	1.4e-10
Unigene27637	6.50469	22.1905	1.77039	2.9e-06
Unigene27746	9.40779	56.2884	2.58091	3.88e-05
Unigene28178	4.98835	23.3854	2.22897	2.35e-06	AT1G32010.1
Unigene28251	8.25412	60.3398	2.86992	0.000467706	AT5G17300.1
Unigene28457	8.10087	46.3148	2.51532	0.000292884
Unigene28484	26.7605	136.938	2.35535	0.000341448
Unigene28509	34.8016	101.96	1.55078	1.96e-08	ATMG00760.1
Unigene28529*	17.49	5.42422	-1.68904	0.000285171	AT4G27330.1
Unigene28532	27.3911	87.523	1.67596	9.52e-09	AT3G61490.3
Unigene28551	19.1571	46.8041	1.28876	5.9e-05	AT1G10070.2	K00826
Unigene28581	13.0001	44.3492	1.77039	0.00097476	AT2G24790.2
Unigene28748	44.8927	0		0.000660022	AT2G04660.1	K03349
Unigene28844	275.382	1108.11	2.0086	1.33e-11	AT4G03740.1
Unigene29054	17.8683	71.6245	2.00305	0.000138611	AT3G07790.1	K13118
Unigene29237	104.107	237.853	1.192	2.61e-05	AT4G18570.1
Unigene29276	4808.64	9915.85	1.04411	0.000170833	AT2G33830.2
Unigene29309	27.0912	76.0234	1.48862	0.000230613	AT5G16000.1
Unigene29388	8.40784	27.8917	1.73003	0.000612052
Unigene29532	79.3423	289.757	1.86868	1.57e-11
Unigene29536	97.4774	385.047	1.98189	1.72e-11
Unigene29570	7.60046	21.7152	1.51455	0.000513412	AT1G06980.1
Unigene29612	6.94757	36.8448	2.40688	4.4e-06	AT5G40450.1
Unigene29715	21.1042	45.0759	1.09482	0.000128744	AT5G53200.1	K09422
Unigene29717	3.83297	27.1981	2.82697	1.27e-06	AT2G07190.1
Unigene29938	24.3923	3.54099	-2.7842	8.32e-06
Unigene30006	10.422	63.9974	2.61839	2.85e-05
Unigene30103	9.33922	57.3487	2.61839	0.000670596
Unigene30284	210.221	477.049	1.18223	1.78e-05	AT1G69180.1
Unigene30315	12.6556	3.07775	-2.03983	0.000633653	AT5G60930.1	K10395
Unigene30421	229.876	26.3601	-3.12443	2.22e-15	AT3G17010.1
Unigene30551	11.0671	3.33571	-1.7302	0.00010207
Unigene30586	1046.53	2157.69	1.04387	0.000160293	AT1G28290.2
Unigene30590	24.1971	0		0.000119282	AT1G03080.1
Unigene30639	6.34086	43.5722	2.78066	3.73e-06	AT1G76240.1
Unigene30648	35.2112	88.3318	1.3269	5.14e-06	AT2G36420.1
Unigene30710	1074.69	2336.51	1.12043	6.3e-05	AT5G55660.1
Unigene30843	7.65512	37.7482	2.30191	1.32e-05
Unigene30852	7.01983	23.9479	1.77039	0.00097476
Unigene30973	55.1417	190.88	1.79145	6.08e-10
Unigene31081	149.013	61.3799	-1.2796	0.000370875
Unigene31151	136.081	44.0628	-1.62683	1.11e-05	AT5G56950.1	K11279
Unigene31219	15.6775	121.942	2.95942	1.16e-05	AT4G24380.2
Unigene31248	31.4216	147.368	2.2296	1.55e-15
Unigene31446	24.8136	0		0.000119282	AT3G05050.1
Unigene31566	109.683	257.945	1.23372	0.000215808	AT4G34590.1
Unigene31637	2.54128	12.5707	2.30644	6.95e-06	AT4G16560.1
Unigene31652	16.3744	2.88313	-2.50574	0.000360166	AT2G40150.1
Unigene31741	44.2069	114.282	1.37025	2.61e-06	AT3G45140.1	K00454
Unigene31889	35.8002	88.113	1.29939	3.66e-06	AT1G76110.1
Unigene31940	88.0357	0		0.000660022
Unigene31966	23.9858	0		0.000343552
Unigene32023	38.007	110.035	1.53363	0.000812738	ATCG00360.1
Unigene32039	126.263	13.3606	-3.24037	1.07e-14	AT3G60520.1
Unigene32127	7.53806	30.2655	2.00541	8.64e-05
Unigene32189	10.4267	26.3308	1.33647	0.000511017	AT3G22420.1
Unigene32276	9.32856	0		0.000660022	AT5G15700.1	K10908
Unigene32296	25.9479	147.533	2.50735	0.000711338
Unigene32330	27.9509	4.88992	-2.51501	6.36e-05	AT1G27750.1
Unigene32379	8.32832	88.6445	3.41193	0.000346415	AT3G12700.2
Unigene32387	135.797	0		0.000231967	AT5G49720.1
Unigene32394	397.704	886.865	1.15702	0.00082662	AT1G80920.1
Unigene32470	40.0696	130.387	1.70222	8.27e-08
Unigene32521	337.491	886.803	1.39377	7.65e-07
Unigene32533	4.67111	20.5933	2.14034	0.000988713	AT3G14570.2
Unigene32576	58.0069	0		2.19e-05
Unigene32821	2202.79	919.877	-1.25982	1.93e-05
Unigene32854	8.01334	27.3372	1.77039	0.00097476	AT3G02550.1
Unigene32874	17.482	3.49108	-2.32413	0.000993381	AT4G31160.1	K11789
Unigene32949	19.7863	72.1957	1.86741	0.000519209	AT3G54920.1	K01728
Unigene32961	18.9889	0		1.03e-11	AT1G52030.1
Unigene32999	6.23073	25.5071	2.03342	0.000126185
Unigene33026	19.9726	83.7097	2.06737	0.000147145
Unigene33294	7.52688	27.6256	1.87588	0.000168137	AT5G12890.1
Unigene33326	5.40075	29.1441	2.43197	0.000326758
Unigene33327	12.1136	0		0.000343552	AT1G60720.1
Unigene33368	888.681	26.4986	-5.06768	0
Unigene33370	34.3553	86.2702	1.32833	0.000240159	AT2G20950.2
Unigene33499	81.6175	245.489	1.58871	0.000225599
Unigene33726	5.34028	27.3272	2.35535	0.000144128
Unigene33962	2.97606	11.9184	2.00171	0.000168473	AT5G50530.1
Unigene33978	24.4924	65.4453	1.41796	2.86e-07	ATMG00830.1
Unigene34073	41.1335	218.907	2.41193	1.4e-06
Unigene34113	40.7608	0		4.9e-06
Unigene34148	0	45.0377		0.000955388
Unigene34299	18.3797	0		2.41e-07	AT2G04450.1
Unigene34330	35.7056	75.1173	1.07299	7.41e-05	ATCG00430.1	K05582
Unigene34368	3.50512	17.4239	2.31353	0.000197396
Unigene34410	9.06416	41.7447	2.20335	0.000934777
Unigene34416	88.4387	336.185	1.92651	9.63e-09
Unigene34576	141.15	395.842	1.48769	9.2e-06
Unigene34581	37.4222	181.051	2.27443	0.00090486
Unigene34725	17.6378	47.72	1.43592	0.000100205	AT3G54920.1	K01728
Unigene34872	6.7911	27.8011	2.03342	7.96e-05
Unigene34873	65.4808	350.812	2.42155	1.15e-13
Unigene34911	65.1944	222.087	1.76831	4.44e-08	AT1G73620.1
Unigene35013	34.2667	87.3438	1.3499	2.88e-05
Unigene35088	62.6975	19.1346	-1.71222	2.9e-06	AT5G03340.1	K13525
Unigene35167	0	83.6176		1.38e-05
Unigene35228	317.349	693.863	1.12858	3.08e-05	AT1G62380.1	K05933
Unigene35413	67.6777	0		0.000343552	AT2G46225.2
Unigene35424	27.9251	0		1.18e-06
Unigene35462	6.70037	28.1154	2.06905	0.000197151	AT3G62850.1
Unigene35538	5.69979	27.2224	2.25582	0.000206993	AT4G03740.1
Unigene35567	841.583	183.561	-2.19684	2.97e-12
Unigene35604	4.58181	25.4557	2.474	5.64e-05	AT5G28780.1
Unigene35609	60.1894	0		4.9e-06	AT2G04540.1	K09458
Unigene35616	2.28618	10.813	2.24176	0.000216865	AT1G05270.1
Unigene35724	11.0941	54.1505	2.28718	0.000364584
Unigene35771	21.0964	0		0.000955388	AT3G01330.1
Unigene35774	87.892	0		6.95e-05	AT3G20040.1	K00844
Unigene35866	92.6005	264.148	1.51226	2.6e-05	AT1G80130.1
Unigene35906	19.0725	45.5017	1.25442	1.75e-05	ATMG01360.1	K02256
Unigene35918	7.23024	29.5988	2.03342	5.88e-06
Unigene35930	661.367	0		0.000660022
Unigene36462	100.678	220.685	1.13224	0.000144978	AT3G26810.1
Unigene36514	140.855	0		1.38e-05	AT3G58580.1	K12603
Unigene36553	19.631	88.0183	2.16467	6.23e-05	AT3G06895.1
Unigene36589	24.0873	118.329	2.29646	0.000151405	AT4G09500.1
Unigene36595	5.23447	36.1608	2.78831	0.000241713
Unigene36746	34.6783	97.768	1.49533	0.000414873	AT5G45300.2
Unigene36781	7.11458	29.9819	2.07524	0.000412177
Unigene36793	34.0539	0		0.000731358	AT5G16680.1
Unigene36799	4.42721	18.1239	2.03342	0.000126185
Unigene36860	274.651	104.441	-1.39491	4.12e-05	AT4G29760.1
Unigene36908	2.26874	29.6491	3.70802	2.88e-10	AT4G32200.1
Unigene36915	148.306	39.8116	-1.89731	0.000415671	AT3G56150.2	K03252
Unigene36923	5.17704	16.8763	1.7048	0.000963888	AT1G15410.1
Unigene36953	4.43135	19.2746	2.12089	0.000401179
Unigene36977	161.99	423.043	1.3849	0.000888595	AT3G01472.1
Unigene37149	12.0794	0		1.18e-06	AT5G37860.1
Unigene37150	66.5807	0		0.000955388
Unigene37326	12.5181	0		0.000155745	AT5G06839.3	K14431
Unigene37328	34.1497	0		0.000504545	AT5G06839.3	K14431
Unigene37345	154.511	56.6822	-1.44674	1.69e-06	AT5G47600.1
Unigene37436	7.99152	0		5.21e-05	AT4G37170.1
Unigene37475	27.4754	0		0.000654649	AT3G20910.1
Unigene37477	378.203	139.774	-1.43606	0.000470661	AT3G59530.2
Unigene37592	32.2193	168.984	2.39089	1.93e-10
Unigene37645	44.2677	0		0.000385933
Unigene37690	50.6653	102.811	1.02092	0.000164644	ATMG00160.1	K02261
Unigene37708	40.1671	0		0.000955388
Unigene37786	46.7072	116.849	1.32293	3.3e-05	AT5G60400.3
Unigene37791	6.31705	43.6395	2.78831	0.000241713	AT5G59920.1
Unigene37971	85.0505	0		0.00017752	AT5G65820.1
Unigene37997	3.89723	21.1568	2.4406	1.96e-06
Unigene38174	15.5579	85.9817	2.46638	4.71e-06
Unigene38227	96.1898	0		0.000955388	AT1G48650.1
Unigene38229	92.4171	45.4342	-1.02438	0.000710899
Unigene38276	14.5757	4.15091	-1.81207	0.000777944	AT1G77600.1	K11267
Unigene38334	3.00885	11.9753	1.99278	0.000571993
Unigene38433	20.0422	0		0.00017752
Unigene38458	34.9891	137.996	1.97965	6.76e-06
Unigene38483	77.4098	19.2336	-2.00889	1.85e-09
Unigene38535	3.3802	26.5222	2.97202	2.41e-06	AT1G20970.1
Unigene38562	22.2302	136.507	2.61839	0.000364627
Unigene38615	91.9387	27.6742	-1.73213	0.000542944	AT2G14740.2
Unigene38785	10.9026	64.7174	2.56948	0.000213154
Unigene38973	10.2077	48.7524	2.25582	0.000206993	AT5G27690.1
Unigene39243	6.5774	28.9975	2.14034	0.000988713	AT2G19570.1
Unigene39256	8.33232	58.272	2.80601	1.05e-05
Unigene39580	6.87771	24.0533	1.80623	0.000734514	AT2G01420.1	K13947
Unigene39669	6.97697	33.6623	2.27046	0.000280107	AT1G71050.1
Unigene39714	4.19456	32.912	2.97202	0.000606085	AT1G78120.1
Unigene39749	85.0313	0		0.000731358
Unigene39757	25.6591	9.01097	-1.50972	0.000350318	AT2G22300.2
Unigene39798	16.4962	146.318	3.1489	0.000247508
Unigene39814	18.5835	0		4.48e-05	AT2G35050.1
Unigene39820	106.889	0		0.000955388
Unigene40011	46.9305	0		0.000660022	AT5G11040.1
Unigene40040	7.68817	29.8998	1.95942	0.000481332
Unigene40098	12.863	0		5.72e-08
Unigene40207	220.909	0		0.000385933
Unigene40211	4.38462	17.1691	1.96929	0.000218794	AT3G22180.1
Unigene40318	3.09867	32.77	3.40266	5.99e-05
Unigene40485	0	166.523		6.03e-05
Unigene40600	121.145	352.615	1.54136	8.42e-06
Unigene40694	4.1813	21.3965	2.35535	0.000144128
Unigene40733	16.5185	0		6.95e-05	AT1G63810.1	K14544
Unigene40795	50.2163	158.083	1.65445	1.88e-07	AT1G71870.1	K03327
Unigene40855	138.941	403.989	1.53984	0.000104455
Unigene40856	161.124	792.013	2.29735	1.78e-08
Unigene41127	20.5219	0		3.45e-05	AT1G63770.1	K01256
Unigene41137	0	114.898		0.000119282	ATMG00820.1
Unigene41157	66.8096	0		0.000731358
Unigene41176	131.825	301.745	1.1947	0.000156856
Unigene41205	508.21	1773.38	1.80301	3.83e-11
Unigene41279	15.7096	0		0.000660022	AT2G17930.1	K08874
Unigene41363	52.5109	184.024	1.80921	2.9e-06
Unigene41441	22.4943	54.9244	1.28789	3.45e-05	AT1G60000.1
Unigene41550	196.413	57.1858	-1.78016	3.12e-05	AT3G22104.1
Unigene41657	554.529	188.015	-1.56042	0.000622784	AT1G26270.1
Unigene41735	23.8028	0		0.000731358
Unigene41757	53.1842	150.684	1.50246	1.63e-06
Unigene41865	5.08537	26.0228	2.35535	0.000826675
Unigene42102	14.0827	0		3.86e-06	AT5G64510.1
Unigene42191	198.366	0		0.000955388	AT4G27820.1
Unigene42231	1626.25	4726.25	1.53915	0.000277494
Unigene42337	42.1748	0		0.000343552	AT1G68920.3
Unigene42459	1.78796	17.892	3.32293	2.39e-06
Unigene42471*	19.9191	53.711	1.43106	2.65e-07	ATMG00580.1	K03881
Unigene42493	4.70119	19.6639	2.06445	9.45e-05
Unigene42706	3.33792	24.4011	2.86992	0.000467706
Unigene42712	6.89687	35.2926	2.35535	0.000826675
Unigene42817	5.21912	26.0395	2.31883	8.48e-05	AT3G16410.1
Unigene42878	76.4639	240.192	1.65134	5.56e-08	AT2G32150.1
Unigene42879	16.7562	42.8722	1.35535	0.000534571	AT2G32150.1
Unigene42886	37.258	77.4965	1.05658	0.000310137	AT3G03210.1
Unigene42940	6.13177	36.084	2.55698	0.000925003
Unigene42969	10.5772	0		0.000955388	AT5G56240.2
Unigene43004	15.1731	0		0.000343552	AT3G02260.1	K10691
Unigene43031	103.062	0		0.000231967	AT5G64430.1
Unigene43056	7.03218	34.7855	2.30644	0.00048897	AT5G17880.1
Unigene43164	22.8814	54.9303	1.26343	0.000936326
Unigene43263	47.1603	201.707	2.09662	2.87e-08	AT4G21990.1	K05907
Unigene43374	145.934	319.127	1.12881	3.06e-05	AT1G01490.2
Unigene43494	3.69072	23.6076	2.67728	0.000469599	AT1G32430.1
Unigene43581	0	119.837		0.000262779
Unigene43593	2.55835	13.5279	2.40266	0.000247705	AT1G26210.1
Unigene43678	6.07239	29.8306	2.29646	0.000151405
Unigene43695	77.2967	0		0.000731358
Unigene43835	120.831	442.584	1.87296	3.87e-05
Unigene44036	0	153.197		0.000343552	AT4G23160.1
Unigene44356	10.6916	0		9.06e-05	AT2G32765.1	K12160
Unigene44383	427.552	152.803	-1.48443	0.000585373	AT4G38780.1	K12856
Unigene44639	4.09496	26.0769	2.67085	0.000266858	AT3G15510.1
Unigene44782	2.79418	12.3417	2.14305	0.000145158	AT4G29310.1
Unigene44830	172.235	37.2589	-2.20872	2.11e-05
Unigene44866*	19.29	52.992	1.45792	6.56e-06	AT1G50460.1	K00844
Unigene44879	6.19697	85.6199	3.78831	0.000528914	AT1G69920.1
Unigene45096	3.4803	24.9331	2.84078	0.000177374	AT5G05010.2
Unigene45106	4.6134	23.6076	2.35535	0.000826675	AT3G22540.1
Unigene45158	186.275	430.586	1.20887	0.000541307	AT2G21060.1
Unigene45234	10.1715	0		0.000104167
Unigene45243	29.3741	89.1967	1.60244	4.67e-09
Unigene45297	332.84	838.412	1.33283	1.51e-05
Unigene45303	2.77154	12.2188	2.14034	0.000988713	ATMG01040.1
Unigene45479	9.5963	0		6.95e-05	AT1G73890.1
Unigene45519	7.21376	37.837	2.39098	4.57e-05	AT5G12980.1	K12606
Unigene45600	0	17.4528		0.000119282
Unigene45647	703.922	1527.48	1.11767	6.46e-05	AT1G01060.5	K12133
Unigene45714	64.9559	25.7731	-1.33359	0.000229717	AT1G75730.2
Unigene45850	10.528	0		6.03e-05	AT4G02350.1
Unigene46034	37.1003	0		0.000343552	AT3G19960.1
Unigene46053	4.35054	14.8382	1.77005	0.00023771
Unigene46112	28.9003	0		0.000504545	AT1G62020.1	K05236
Unigene46156	28.0724	0		0.000385933	AT3G09840.1	K13525
Unigene46470	3.09028	14.7593	2.25582	0.0006758
Unigene46516	46.1641	13.9343	-1.72813	6.25e-05
Unigene46537	3.38097	23.0681	2.77039	0.000139159
Unigene46548	5.90898	29.3734	2.31353	0.000197396
Unigene46694	89.2115	0		9.06e-05
Unigene46711	17.5591	0		3.45e-05
Unigene46788	8.05589	18.1102	1.16869	0.000364606	AT5G64570.1	K15920
Unigene46808	51.4284	0		0.000660022	AT2G20290.1
Unigene46834	3.59756	15.9548	2.1489	0.000167417
Unigene46895	91.5557	0		0.000155745
Unigene46905	37.1818	0		0.000231967
Unigene46955	3.34781	17.922	2.42045	0.000135792	AT2G07240.1
Unigene46984	24.9204	60.8072	1.28692	4.98e-05	AT5G46790.1	K14496
Unigene47043	116.832	239.605	1.03623	0.000160618	AT2G21660.2
Unigene47099	4.29622	21.2517	2.30644	0.00048897
Unigene47155	50.6368	0		0.000660022
Unigene47187	7.8502	37.9798	2.27443	0.00090486
Unigene47194	376.697	0		9.06e-05	AT5G41900.1
Unigene47329	405.649	139.427	-1.54072	6.83e-08	AT3G62050.1
Unigene47590	11.6256	31.426	1.43465	0.000754942	AT3G07510.2
Unigene47625	132.872	0		0.000262779	AT1G34260.1
Unigene47637	33.3016	77.902	1.22607	0.000945633	AT3G13720.1
Unigene47725	31.3319	0		0.000955388
Unigene47797	47.7148	0		9.06e-05	AT1G68750.1	K01595
Unigene47813	299.308	721.345	1.26906	3.41e-05
Unigene47866	9.71517	0		1.61e-05	AT2G19110.1	K01534
Unigene47868	12.3248	0		0.000262779	AT3G28570.1
Unigene47906	56.5716	0		0.000660022
Unigene47934	0	66.9068		0.000104167	AT4G23160.1
Unigene47943	50.6167	0		0.000955388	AT1G24490.1	K03217
Unigene48040	12.1321	0		0.000955388
Unigene48072	1.66425	14.5994	3.13296	0.000105881	AT4G27160.1
Unigene48295	314.479	988.938	1.65292	1.18e-09	AT5G48490.1
Unigene48377	20.5577	48.391	1.23506	4.22e-05	AT1G59870.1
Unigene48394	14.9838	35.4464	1.24224	0.000308075	AT3G42170.1
Unigene48410	29.3577	68.595	1.22437	0.000600503	AT1G75780.1	K07375
Unigene48454	199.338	0		0.000731358
Unigene48492	10.6424	0		0.00017752	AT3G09660.1	K10737
Unigene48519	2.31035	11.6076	2.32888	0.000627025
Unigene48574	12.2049	0		0.000231967
Unigene48620	0	60.7245		0.000385933
Unigene48694	6.61188	70.3752	3.41193	0.000346415	AT1G32010.1
Unigene48739	203.42	0		0.000262779	AT1G74960.3	K09458
Unigene48760	9.19399	34.2774	1.89849	0.000156355
Unigene48767	43.1592	86.7434	1.00709	0.00033019	AT1G25560.1	K09287
Unigene49036	2.75309	27.0491	3.29646	0.000585105
Unigene49199	360.466	90.6105	-1.99211	4.25e-05	AT1G06220.1	K12852
Unigene49204	28.1086	67.8916	1.27222	0.00010669
Unigene49248	3.02037	24.7293	3.03342	0.000452519	AT3G50340.1
Unigene49342	3.21516	26.3241	3.03342	0.000452519	AT1G47395.1
Unigene49413	6.71576	45.1665	2.74963	0.000876388	AT5G44700.1
Unigene49447	75.459	170.174	1.17325	0.000123105
Unigene49482	10.9818	0		0.000955388	AT5G28840.2	K10046
Unigene49489	11.0681	36.5966	1.7253	0.0009924	ATCG01010.1	K05577
Unigene49544	829.396	303.492	-1.4504	0.000876096	AT4G31700.1	K02991
Unigene49567	11.6016	0		6.03e-05	AT1G49620.1
Unigene49627	1.47553	13.8931	3.23506	0.00075615
Unigene49636	2.32449	18.2387	2.97202	0.000606085	AT5G19740.1
Unigene49664	225.412	47.1493	-2.25725	5.46e-05	AT5G41770.1	K12869
Unigene49673	75.8105	0		0.000955388
Unigene49738	2.68798	18.3399	2.77039	0.000139159
Unigene49960	46.0088	0		0.000231967
Unigene50011	18.7599	42.9836	1.19613	0.00040632	AT1G19790.2
Unigene50017	2.51039	19.2692	2.94031	9.32e-05
Unigene50026	34.3865	87.7261	1.35116	0.000648261
Unigene50044	80.7472	35.6375	-1.18002	0.00016142
Unigene50100	27.7641	66.7749	1.26608	4.55e-05	AT1G12320.1
Unigene50153	2.46286	9.79425	1.9916	0.000572649	AT5G45570.1
Unigene50196	132.024	30.424	-2.11752	4.85e-05
Unigene50217	4.47885	27.5029	2.61839	0.000670596
Unigene50327	291.287	82.8094	-1.81457	0.000279107
Unigene50379	19.1965	66.2446	1.78696	6.19e-10	ATMG00660.1
Unigene50446	45.8189	0		0.000731358	AT3G13300.2	K12616
Unigene50640	0	18.9938		1.88e-05
Unigene50650	52.2964	0		0.000955388	AT3G18810.1
Unigene50719	64.4457	25.8177	-1.31972	0.000248616
Unigene50828	68.9561	32.2325	-1.09716	0.000919507	AT2G36130.1	K12733
Unigene50975	54.7788	0		0.000660022
Unigene51034	84.461	175.405	1.05433	0.000101522	AT3G14990.1	K03152
Unigene51122	4.1012	19.8419	2.27443	0.00090486
Unigene51143	22.3083	0		4.49e-05	AT4G21705.1
Unigene51178	12.7654	0		0.000155745	AT2G17930.1	K08874
Unigene51220	55.2278	112.035	1.02048	0.000277114
Unigene51443	81.2028	0		6.95e-05
Unigene51588	62.5481	0		0.000504545
Unigene51719	13.2828	0		0.000660022
Unigene51898	1.34407	14.0996	3.39098	3.87e-06
Unigene51938	111.617	0		0.000955388	AT3G43610.1
Unigene51975	36.9111	0		0.000660022	AT5G11040.1
Unigene52018	12.3893	0		0.000955388	AT1G29720.1
Unigene52072	501.651	1739.21	1.79368	7.91e-11	AT1G76180.2
Unigene52241	26.8356	57.634	1.10277	0.000227109	AT2G18540.1
Unigene52319	163.562	368.609	1.17225	1.5e-05	AT5G47370.1	K09338
Unigene52336	196.144	56.7365	-1.78956	1.9e-06
Unigene52363	138.326	0		0.000343552
Unigene52378	28.4185	0		0.000660022	AT5G55200.1
Unigene52459	30.4477	0		9.06e-05	AT1G10490.1	K14521
Unigene52478	75.5297	14.9262	-2.3392	4.23e-11
Unigene52479	2.89629	27.2704	3.23506	0.00075615	AT4G09490.1
Unigene52502	25.3174	0		0.000262779	AT1G13120.1
Unigene52504	9.3127	45.0555	2.27443	0.00090486
Unigene52689	16.6123	0		0.000660022	AT2G06005.1
Unigene52729	75.7774	0		0.000660022	AT2G41500.1	K12662
Unigene52730	3.22838	0		0.000955388	AT3G16210.1
Unigene52836	22.1806	0		0.000660022	AT3G42170.1
Unigene52967	21.9609	0		0.000660022
Unigene52985	11.9394	0		0.000155745	ATMG00300.1
Unigene53042	31.3551	0		0.000504545	AT4G12010.1
Unigene53076	139.035	456.663	1.71568	0.000106769	AT2G36270.1	K14432
Unigene53104	2.91721	20.4726	2.81103	0.000649661	AT5G64330.1
Unigene53244	25.4288	0		0.000731358	AT4G30110.1	K01534
Unigene53441	2.44082	23.1067	3.24288	1.17e-05
Unigene53511	32.4422	0		0.000660022	AT4G14180.1
Unigene53636	45.9	0		0.000504545
Unigene53693	0	39.5121		0.00017752
Unigene53888	0	53.7287		0.000660022
Unigene53904	33.8732	94.5757	1.48133	9.96e-07	AT1G72150.1
Unigene53919	2.58195	14.2693	2.46638	0.000410044	AT4G29260.1
Unigene53928	9.59817	0		0.000231967	AT3G15670.1
Unigene54053	44.5711	14.7636	-1.59406	9.51e-05	AT5G15870.1
Unigene54066	18.6962	0		0.000504545	AT1G60790.1
Unigene54271	4.96093	37.2328	2.90789	0.000842995
Unigene54278	47.9857	115.682	1.26949	0.000157025
Unigene54321	76.4343	7.33365	-3.38162	8.42e-13
Unigene54456	70.9364	25.2832	-1.48835	0.000429261	AT3G06190.2	K10523
Unigene54616	0	105.802		0.000504545	ATMG00860.1
Unigene54645	0	68.5104		0.000955388
Unigene54744	0.721912	19.2096	4.73386	0.000331323	AT5G26220.1
Unigene54775	25.1457	0		0.000731358	AT5G17523.1
Unigene54780	60.9515	313.351	2.36205	1.27e-11	AT1G67870.1
Unigene54935	4.23875	21.6905	2.35535	0.000826675	AT3G26940.1
Unigene54971	2.01011	15.0863	2.90789	0.000842995
Unigene55187	7.44579	55.8822	2.90789	0.000842995
Unigene55252	620.388	117.694	-2.39813	1.69e-06	AT4G34400.1
Unigene55311	61.702	2.02305	-4.93071	2.87e-11
Unigene55343	61.2179	147.681	1.27046	0.000773739	AT1G08620.2
Unigene55446	17.8054	6.1722	-1.52846	0.00043599	AT5G24530.1
Unigene55458	6.68747	20.9352	1.6464	0.000622016
Unigene55552	22.0483	0		0.000385933	AT3G55160.1
Unigene55821	30.9939	83.9869	1.43818	7.23e-07	AT3G10985.1
Unigene55965	6.95308	0		0.000660022
Unigene56043	24.0252	89.412	1.89592	3.01e-09	AT4G32480.1
Unigene56305	16.2624	0		6.03e-05	AT5G48050.1
Unigene56530	18.7239	0		0.000262779	AT5G57270.3
Unigene56580	13.9194	0		0.000385933	AT4G35880.1
Unigene56585	16.8624	0		0.000343552	AT5G54980.1
Unigene56615	33.6101	0		0.000731358	AT1G09950.1
Unigene56643	16.5525	0		0.000231967	AT3G56550.1
Unigene56720	12.3555	0		1.61e-05	AT1G67370.1
Unigene56844	26.0282	0		0.000955388	AT3G14200.1
Unigene57085	18.6254	0		0.000343552	AT5G59200.1
Unigene57101	6.3523	0		0.000262779	ATMG00310.1
Unigene57133	46.1356	12.6596	-1.86565	5.72e-06	AT1G47655.1
Unigene57182	10.7019	0		6.95e-05	AT2G32765.1	K12160
Unigene57203	33.5079	77.25	1.20503	4.22e-05
Unigene57280	20.1899	74.3871	1.88142	1.54e-09
Unigene57289	35.8358	0		0.000955388
Unigene57312	15.4676	0		0.000660022	AT5G48030.1
Unigene57449	43.9363	0		0.000955388	AT5G03210.1
Unigene57453	18.4272	0		0.000155745	AT1G73450.1
Unigene57720	73.7795	224.369	1.60458	0.000803327	AT5G16570.1	K01915
Unigene58124	1.87685	18.5681	3.30644	0.00010497	AT3G21720.1	K01637
Unigene58184	133.678	22.9613	-2.54149	1.55e-05
Unigene58298	19.7643	0		0.000660022
Unigene58436	12.7654	0		0.000155745	AT5G11950.2
Unigene58582	25.5063	9.2482	-1.46361	0.000153417
Unigene58714	22.8955	0		0.000385933	AT3G15950.2
Unigene58790	370.972	2025.41	2.44883	0
Unigene59125	9.53622	0		0.00017752	AT1G66960.1	K15815
Unigene59210	109.118	9.8331	-3.47211	1.95e-10	AT3G28540.2
Unigene59317	12.7597	0		0.000660022	AT4G15180.1
Unigene59362	2.52168	18.9257	2.90789	0.000842995	AT1G03890.1
Unigene59416	15.4057	0		0.000231967
Unigene59496	38.0287	178.898	2.23398	1.18e-08
Unigene59497	95.3258	373.273	1.96929	1.82e-07
Unigene59498	17.9163	168.776	3.23577	0.000753263
Unigene59623	66.8891	0		0.000504545
Unigene59641	33.1749	0		0.000731358
Unigene59745	27.1457	0		0.000660022	AT1G09820.1
Unigene59794	30.9849	0		0.000504545
Unigene59839	8.29793	0		0.000385933
Unigene60004	167.318	431.27	1.366	0.000100977
Unigene60056	14.5629	0		0.000660022	AT2G46980.3
Unigene60307	9.38277	0		0.000385933
Unigene60386	49.8055	0		0.000955388
Unigene60395	46.8308	0		0.000385933
Unigene60404	10.9124	0		0.000955388	AT4G10890.1
Unigene60464	45.0012	13.5596	-1.73065	0.000102027	AT2G17700.1
Unigene60517	104.025	248.415	1.25582	0.000715939
Unigene60609	29.2571	0		0.000731358
Unigene60727	26.1954	59.5294	1.18429	7.75e-05	AT5G40140.1
Unigene60864	52.9095	14.859	-1.83219	1.05e-06
Unigene60867	2.28869	17.9579	2.97202	0.000606085
Unigene60876	65.6514	150.815	1.19988	0.000346143	AT1G77500.1
Unigene60896	24.0337	0		0.000385933	AT3G53580.1	K01778
Unigene60944	73.3041	166.236	1.18127	0.000434833
Unigene61012	19.7022	0		0.000504545
Unigene61179	1.81683	13.2815	2.86992	0.000467706	AT2G45420.1
Unigene61246	18.8428	156.544	3.05448	0
Unigene61347	10.8645	0		0.000731358	AT5G05560.1	K03348
Unigene61498	36.5399	77.0142	1.07565	0.000602047	AT1G53170.1	K09286
Unigene61679	12.6699	0		0.000731358
Unigene61691	45.6978	16.0494	-1.50961	2.51e-05	AT2G19110.1	K01534
Unigene61848	13.8872	0		0.000504545
Unigene62081	15.2097	5.79205	-1.39284	0.000325656	AT2G19110.1	K01534
Unigene62159	15.7478	0		0.000385933	AT5G50920.1
Unigene62331	44.3448	119.583	1.43118	0.000401825
Unigene62371	21.0132	0		0.000731358	AT3G42170.1
Unigene62427	1.50697	8.56825	2.50735	0.000711338	AT5G58784.1	K11778
Unigene62518	0	28.9057		0.000343552
Unigene62519	59.8634	0		0.000955388	AT2G41830.1
Unigene62621	10.6034	104.178	3.29646	1.16e-10
Unigene62643	16.4034	0		0.000731358	AT1G58110.2
Unigene62693	45.958	18.6822	-1.29865	0.000117944
Unigene62825	14.9857	0		0.000955388	AT1G56600.1
Unigene63210	0	51.4473		0.000955388
Unigene63219	3.03572	23.8193	2.97202	0.000606085
Unigene63482	26.5508	11.3281	-1.22885	4.81e-05	AT5G24280.1
Unigene63614	29.8976	3.7315	-3.0022	0.000947488	AT5G23890.1
Unigene63869	33.7609	72.4125	1.10089	0.000520003	AT3G61980.1
Unigene63943	6.82762	0		0.000385933
Unigene64044	8.7886	0		0.000385933	AT2G07680.1
Unigene64094	20.4257	0		0.000504545
Unigene64190	14.8907	0		0.000660022
Unigene64369	29.4754	116.588	1.98384	8.42e-08	AT5G28610.1
Unigene64436	11.8538	0		0.000731358	AT4G10200.1
Unigene64582	37.2333	16.2511	-1.19606	0.000379677	AT5G06460.1	K03178
Unigene64749	19.2109	53.8447	1.48688	2.18e-06	AT5G54300.1
Unigene64860	38.0285	79.2198	1.05878	0.000361553	AT2G45470.1
Unigene64916	76.2519	326.675	2.09901	1.01e-06
Unigene65115	18.5315	0		0.000231967
Unigene65291	8.1938	0		0.000660022	AT5G66631.1
Unigene65343	27.3838	84.8344	1.63132	1.73e-05
Unigene65357	471.002	985.586	1.06525	0.000364727
Unigene65626	7.54247	20.0218	1.40846	0.00047264	AT5G03610.1
Unigene65814	17.6838	0		0.000955388	AT1G44120.1
Unigene65831	9.82511	0		0.000385933
Unigene65836	127.599	0		0.000955388	AT5G54930.2
Unigene65991	9.04549	0		0.000119282
Unigene66182	14.2133	39.1634	1.46227	0.000114794
Unigene66266	8.35227	0		6.03e-05	AT1G72270.1
Unigene66411	61.7138	135.624	1.13595	7.51e-05	AT3G61460.1
Unigene66435	18.6645	61.4842	1.71992	1.18e-05	ATMG00760.1
Unigene66457	81.362	212.396	1.38433	0.000458066	AT2G42310.1
Unigene66587	2.21405	22.6594	3.35535	0.000443752
Unigene66622	14.5077	0		0.000955388	AT1G29740.1
Unigene66828	40.3648	9.98102	-2.01584	8.06e-05	AT1G22990.1
Unigene66941	9.6622	0		0.000660022	AT5G10020.1
Unigene67114	37.3763	15.8971	-1.23336	0.000177654	AT3G48190.1	K04728
Unigene67178	8.97641	0		0.000504545
Unigene67567	297.377	674.109	1.18069	1.75e-05
Unigene68176	16.3097	0		0.000955388	AT5G63630.1
Unigene68382	19.7048	4.15807	-2.24456	0.000398708	AT1G09730.2
Unigene68426	275.515	732.752	1.4112	3.68e-07
Unigene68494	128.631	21.4307	-2.58549	0.000710069
Unigene68768	113.845	338.947	1.57399	2.99e-05	AT3G02380.1
Unigene68773	0	63.9883		0.000660022	AT3G62830.2
Unigene68891	6.56513	0		0.000660022
Unigene69011	206.457	430.051	1.05867	9.63e-05	AT1G01060.5	K12133
Unigene69018	74.4435	167.093	1.16643	1.67e-05	AT1G23390.1
Unigene69146	49.3679	19.4795	-1.34162	0.000548633	AT1G54050.1
Unigene69328	101.555	216.219	1.09024	0.000103175	ATCG00020.1	K02703
Unigene69576	11.0747	0		0.000385933	AT1G49360.1
Unigene69621	21.972	7.65181	-1.52179	7.59e-05	AT4G28560.1
Unigene69901	5.73726	0		0.00017752
Unigene69982	32.2903	3.93418	-3.03697	0.000820528	AT5G06460.1	K03178
Unigene69984	218.139	46.1901	-2.2396	0.000942356	AT2G30110.1	K03178
Unigene70018	52.238	0		0.000660022	AT1G36160.2	K11262
Unigene70185	30.4872	12.047	-1.33953	0.000492693	AT3G57390.1
Unigene70218	33.626	76.3563	1.18317	0.000167215	AT1G05560.1	K13692
Unigene70221	41.8479	138.609	1.7278	2.58e-05
Unigene70521	106.993	26.527	-2.01199	2.95e-07	AT5G06460.1	K03178
Unigene71016*	89.0313	592.909	2.73542	2.78e-14	AT4G21990.1	K05907
Unigene71292	16.8142	3.82406	-2.1365	1.04e-05	AT1G35730.1
Unigene71527	32.4422	0		0.000660022	AT1G28350.1
Unigene71650	184.408	0		7.88e-09
Unigene71656	102.857	310.262	1.59285	0.000647734
Unigene71872	15.7478	0		0.000385933	AT5G12290.1
Unigene72089	30.0189	127.556	2.08719	7.74e-09
Unigene72200	18.3589	0		0.000955388
Unigene72397	310.142	912.055	1.55619	1.68e-08
Unigene72585	30.4537	68.5242	1.17	0.000477551	AT1G62422.1
Unigene72844	34.3329	106.391	1.63171	1.99e-05	AT4G30440.1	K08679
Unigene73084	71.4589	414.424	2.53592	4.98e-07
Unigene73267	345.656	95.8569	-1.85038	0.000153687
Unigene73678	16.1415	2.45749	-2.71552	4.87e-05	AT3G22150.1
Unigene73695	657.935	154.342	-2.09181	2.33e-08
Unigene73883	123.721	433.326	1.80836	3.08e-05
Unigene74058	24.1971	56.7015	1.22855	0.000212409	AT2G24540.1
Unigene74112	28.4428	12.9239	-1.13803	0.00044572
Unigene74131	50.2886	22.6754	-1.1491	0.000940032	AT1G29790.2
Unigene74146	13.2242	0		0.000955388	AT5G10660.1
Unigene74556	77.0377	289.813	1.91149	6.01e-12
Unigene74589	117.955	339.524	1.52528	0.000131279	AT5G13100.1
Unigene74798	28.8768	116.501	2.01236	9.08e-08
Unigene74865	29.7832	0		0.000231967	AT5G22450.1
Unigene74884	16.1569	0		0.000504545
Unigene74911	9.41261	29.5145	1.64876	0.000143053	AT1G77760.1
Unigene75021	17.0372	57.9579	1.76632	3.87e-09
Unigene75620	277.688	755.546	1.44406	4.5e-07	AT1G01490.2
Unigene76059	95.1631	194.052	1.02797	0.000150544	AT2G46830.2	K12134
Unigene76244	17.1219	6.42328	-1.41446	0.000133429	AT3G04740.1	K15156
Unigene76288	1.79169	7.55784	2.07666	0.000565474
Unigene76401	19.4558	0		0.000955388
Unigene76455	10.2349	25.6356	1.32465	0.000610731	AT3G16240.1	K09873
Unigene76922	39.9196	139.21	1.8021	0.000434533
Unigene76930	35.6174	193.574	2.44223	2.92e-07
Unigene77242	43.5528	130.935	1.58801	6.25e-05
Unigene77533	64.5373	202.194	1.64753	2.96e-06
Unigene77583	295.995	69.6621	-2.08713	1.11e-12	AT5G47600.1
Unigene77676	27.5832	55.4048	1.00622	0.000520691	AT5G07030.1
Unigene77957	22.136	62.8414	1.50532	9.27e-07
Unigene77978	13.9469	0		0.000955388	AT3G28040.1
Unigene77983	5.69531	0		0.000955388	AT4G29090.1
Unigene78041	6.60037	29.4251	2.15643	3.77e-08	AT3G02910.1
Unigene78094	52.6516	145.249	1.46398	0.000987065	AT2G45190.1
Unigene78633	2512.43	1050.75	-1.25766	9.56e-06	AT1G07930.2	K03231
Unigene78843	14.8844	52.1546	1.80899	5.88e-06	AT1G02250.1
Unigene78942	52.7352	0		0.000731358	AT4G25340.2	K14826
Unigene79031	15.4921	0		0.000955388	AT4G30990.1	K14772
Unigene79063	27.7216	58.8056	1.08494	0.000873754	AT3G43720.2
Unigene79117*	14.2396	31.1295	1.12837	0.000124131	ATCG01050.1	K05575
Unigene79143	10.9428	0		0.000660022	AT1G14320.1	K02866
Unigene79149	74.6103	165.771	1.15174	0.000152357	AT5G03495.1
Unigene79677	20.4018	43.8798	1.10486	0.000440897	AT4G37330.1	K00517
Unigene79890	43.5862	7.88417	-2.46684	8.11e-07	AT5G14010.1
Unigene80085	17.0531	46.5408	1.44846	0.000624387
Unigene80980	55.693	21.3116	-1.38586	1.67e-05
Unigene81948	167.443	56.3995	-1.56992	0.000702324	AT3G54250.1	K01597
Unigene81956	13.2962	36.8372	1.47016	3.66e-05
Unigene82252	5.50839	0		0.000504545
Unigene82330	43.3726	187.207	2.10977	5.31e-07
Unigene82615	202.257	49.2714	-2.03737	3.3e-12	AT3G53310.1
Unigene82945	5.56499	50.1909	3.17297	7.15e-13	AT5G24660.1
Unigene83082	97.9129	513.063	2.38957	1.81e-06
Unigene83333	16.2546	38.9431	1.26052	0.000964054	AT1G72290.1
Unigene84065	45.5821	6.85255	-2.73375	1.51e-06
Unigene84071	12.0881	0		0.000731358
Unigene84183	46.0981	118.62	1.36357	0.000542119	AT4G31610.1
Unigene84404	17.6198	65.3687	1.8914	8.5e-05
Unigene84513	91.5331	190.897	1.06043	9.85e-05	AT2G43590.1
Unigene84711	68.3544	22.9904	-1.572	0.000191132	AT5G23630.1	K14950
Unigene84869	147.158	17.5465	-3.06812	0.000133096	AT3G58000.1
Unigene85327	8.38801	34.3384	2.03342	0.00056167
Unigene85735	56.0308	22.6543	-1.30644	0.000221113	AT3G03170.1
Unigene85895	16.4312	3.21328	-2.35432	1.47e-05
Unigene86064	39.849	141.541	1.8286	1.84e-06
Unigene86084	48.195	234.879	2.28496	1.96e-05
Unigene86268	35.5596	0		4.34e-07
Unigene86396	23.6816	79.5458	1.74802	0.000125857
Unigene86400	86.1749	208.217	1.27275	2.73e-06	AT4G20260.5
Unigene86407	108.389	251.328	1.21335	1.06e-05	AT2G36830.1	K09873
Unigene86429	14.7657	91.63	2.63357	1.66e-12
Unigene86727	10.4335	43.7706	2.06874	1.95e-08	AT4G36850.1
Unigene86751	16.24	48.0939	1.5663	0.000339633	ATCG00170.1	K03046
Unigene87043*	18.5321	78.5278	2.08318	1.4e-07	ATMG00690.1
Unigene87075	1035.79	343.297	-1.59321	1.4e-06
Unigene87307	30.3006	86.0707	1.50618	0.000524811
Unigene87417	20.4257	98.2506	2.26608	3.41e-05	AT5G47500.1
Unigene87428	33.2823	0		1.61e-05
Unigene87460	9.54209	21.6845	1.18429	0.00054748	ATMG00665.1	K03883
Unigene87592	44.2438	145.819	1.72064	1.88e-05
Unigene88198	46.2339	105.028	1.18376	0.000223541	ATMG01080.1	K02128
Unigene88353	56.3557	17.8915	-1.65529	5.58e-05	AT1G65220.1
Unigene88793	114.064	51.9946	-1.13341	0.000249598	AT1G09640.1	K03233
Unigene88831*	68.51	35.638	-0.943	0.0008	AT5G07280.1
Unigene88905	25.4481	84.6448	1.73386	4.92e-05	AT1G68500.1
Unigene89100	96.595	14.0226	-2.7842	8.32e-06	AT3G62050.1
Unigene89462	1.8549	13.4996	2.8635	7.59e-05
Unigene89638	25.3203	73.6495	1.54038	1.68e-05
Unigene90502	769.521	1688.87	1.13403	7.44e-05
Unigene90511	20.9449	4.08302	-2.35889	8.51e-06	AT4G16270.1	K00430
Unigene90934	17.6793	45.8068	1.3735	0.000305095
Unigene90956*	46.4112	116.946	1.3333	1.01e-06	ATCG00490.1	K01601
Unigene93145	12.4345	0.988419	-3.65308	0.000517688	AT5G40260.1	K15382
Unigene93532	35.3565	72.6863	1.03971	0.000714743	AT4G17210.1
Unigene94155	73.3151	204.003	1.47641	1.27e-07	AT1G80130.1
Unigene94247	111.176	262.291	1.23832	6.4e-06	AT5G47500.1
Unigene94452	46.209	131.288	1.50649	0.000135429	AT4G12420.2
Unigene94455	980.622	330.045	-1.57104	1.42e-06	AT3G10020.1
Unigene94873	41.48	97.503	1.23303	9.17e-06	AT3G56620.1
Unigene95254	25.5901	11.64	-1.1365	0.000873232	AT3G03310.1
Unigene95326	18.1425	45.8909	1.33884	8.75e-05	AT3G09035.1
Unigene95945	84.0916	169.191	1.00862	0.00047348	AT3G61890.1	K09338
Unigene95999	19.555	46.5426	1.25101	0.000866958	AT5G26790.1
Unigene96201	100.637	261.014	1.37497	4.69e-07	AT3G62690.1
Unigene96268	27.0458	93.6852	1.79241	0.000572847	AT4G29400.1
Unigene96304	5.39992	31.9431	2.56449	0.000515738
Unigene96322	75.6571	303.527	2.00428	0.000105597
Unigene96371	14.4262	34.2913	1.24915	0.000694592	AT5G61520.2
Unigene96843	9.83095	36.3909	1.88817	0.000646502
Unigene96858	50.5671	211.509	2.06445	9.45e-05
Unigene97037	28.5162	79.3454	1.47637	1.06e-05
Unigene98195	1231.79	362.231	-1.76577	2.49e-07
Unigene98329	17.5094	111.102	2.66569	0.00010764
Unigene98498	24.7051	64.8129	1.39147	0.000379502
Unigene98549	90.7174	248.797	1.45552	6.67e-06
Unigene98639	29.3453	101.491	1.79015	8.63e-06
Unigene98649	8.35136	34.1819	2.03315	1.86e-05
Unigene98697	102.125	18.3769	-2.47437	0.00043024	AT4G30920.1	K01255
Unigene99323	915.143	3008.23	1.71685	3.47e-09	AT2G31141.2
Unigene99493	26.0063	143.06	2.45969	2.48e-05
Unigene99593	15.133	40.5885	1.42337	0.000606625	AT5G65530.1
Unigene99632	22.4067	114.659	2.35535	0.000341448
Unigene99747	274.622	118.894	-1.20777	7.7e-05	AT2G22400.1	K15334
Unigene100147	118.743	57.9285	-1.0355	0.00033836	AT3G02200.1	K15030
Unigene101452	186.414	529.519	1.50618	3.89e-07
Unigene101629	111.391	246.7	1.14712	3.44e-05	AT1G01660.1
Unigene102098	13.0909	44.8823	1.77758	8.2e-05
Unigene102536	442.891	179.07	-1.30643	6.96e-05
Unigene102549	170.217	46.0168	-1.88714	0.000859797	AT4G38940.1
Unigene102611	17.8414	61.352	1.78188	0.000720175
Unigene102667	129.313	62.6718	-1.04498	0.00071644	AT5G59320.1
Unigene102781	15.5739	52.3502	1.74906	1.19e-05
Unigene102782	2.41358	15.573	2.6898	0.000225389
Unigene103069	5.08576	31.2297	2.61839	1.64e-05	AT5G08160.2
Unigene103325	7.27738	96.8233	3.73386	0.000655817
Unigene103467	662.956	1972.57	1.57309	1.98e-06
Unigene103558	27.1945	9.55178	-1.50948	0.000771185
Unigene103559	27.6569	5.87465	-2.23507	0.000264319	AT4G19500.2
Unigene103635	1014.42	2405.64	1.24576	6.45e-05
Unigene103636	627.487	1555.99	1.31017	3.1e-06	AT1G20450.2
Unigene104596	44.4251	168.875	1.92651	0.000121862
Unigene104826	889.912	4401.68	2.30632	7.14e-08
Unigene105081	25.0986	65.5181	1.38428	1.77e-05	AT1G71695.1	K00430
Unigene105300	31.3804	82.0732	1.38705	2.01e-06
Unigene105301	15.612	56.1661	1.84705	8.14e-09
Unigene105697	267.171	579.033	1.11589	0.00043704	AT2G46670.1	K12128
Unigene106120	25.1846	6.33374	-1.99141	1.42e-06	AT1G33410.2	K14303
Unigene106282	825.923	0		6.8e-06
Unigene106300	12.4494	36.1269	1.537	4.23e-05
Unigene106662	9.19798	30.9601	1.75102	5.94e-05
Unigene106703	4.16887	20.3598	2.288	4.64e-09		K07497
Unigene106740	32.9587	10.1194	-1.70354	0.000983958	AT5G15530.1	K02160
Unigene106834	39.5422	218.072	2.46334	0
Unigene106853	30.8983	78.6871	1.3486	3.35e-12	ATCG00680.1	K02704
Unigene107039	6.85452	22.3046	1.70222	0.000201882
Unigene107200	29.8228	5.89016	-2.34004	0.000127491
Unigene107386	22.6779	85.9607	1.92239	0.000147541	AT3G27390.1
Unigene107450	8.79042	23.9905	1.44846	0.000226757
Unigene107474	66.9999	19.9264	-1.74948	0.000917098	AT1G15440.1	K14558
Unigene107599	7.10218	35.3951	2.31722	2.32e-08
Unigene107613	31.4955	132.862	2.07671	4.49e-12	AT2G23170.1	K14487
Unigene107731	19.8677	4.19245	-2.24456	0.000398708	AT1G22370.1
Unigene107812	7.64125	23.231	1.60417	3.87e-05	AT3G50330.1
Unigene108123	13.0659	47.1209	1.85056	0.000866904
Unigene108584	7.3313	32.6668	2.15568	0.00022139
Unigene108666	10.8508	41.7855	1.9452	8.63e-07	AT1G06080.1	K00507
Unigene108682	1002.08	338.436	-1.56604	0.000274624	AT2G43090.2
Unigene108694	10.8987	22.8458	1.06777	0.000415757	ATMG00580.1	K03881
Unigene108825	13.8155	53.5275	1.95399	9.27e-05
Unigene108832	93.0725	189.363	1.02473	0.000274067	AT2G46790.2	K12128
Unigene109085	15.7839	2.90301	-2.44283	1.08e-08	AT2G40030.1
Unigene109142	107.507	430.071	2.00014	1.12e-06
Unigene109177	17.2093	55.3539	1.6855	0.000992897
Unigene109243	20.6533	3.76867	-2.45424	1.52e-07	AT5G56270.1
Unigene109303	23.2393	5.50105	-2.07879	6.79e-05	AT5G67460.1
Unigene109446	8.02744	29.4232	1.87394	1.79e-05	AT3G21220.1	K13413
Unigene109465	10.8951	31.8062	1.54563	0.000130259	AT1G73260.1
Unigene109509	29.8897	105.484	1.8193	0.00028113
Unigene109557	24.3288	0		1e-05
Unigene110154	4.45842	19.4502	2.12518	0.000547847	AT5G06390.1
Unigene110841	9.55001	33.8325	1.82484	0.00044583
Unigene110878	27.1105	5.81342	-2.22139	0.000289932	AT3G13990.2
Unigene111284	13.6367	35.446	1.37813	0.000701662	AT4G36020.1	K09250
Unigene111326	89.5051	277.157	1.63066	0.000404092
Unigene111463	195.492	52.8953	-1.8859	7.91e-11
Unigene111765	24.7289	5.9281	-2.06055	0.000371776	AT5G53890.1
Unigene111846	6.75354	26.1974	1.95571	0.000645829
Unigene111847	5.13681	23.4624	2.19141	0.00071427
Unigene111877	23.9252	93.6852	1.96929	0.000218794
Unigene111933	149.652	0		0.000119282
Unigene112107	21.2403	3.78055	-2.49014	2.36e-05
Unigene112310	30.9653	64.0761	1.04913	0.000435557	ATMG00980.1	K02950
Unigene112346	114.732	272.47	1.24783	8.1e-05	AT5G62000.4
Unigene112355	16.7392	59.1816	1.82192	0.000935898	AT4G17486.1
Unigene112391	51.1145	106.607	1.06049	0.000404131	ATCG01080.1	K05578
Unigene112460	12.6446	30.3347	1.26245	0.000599636	AT5G60690.1	K09338
Unigene112751	377.261	65.1258	-2.53426	0.000918447	AT5G47590.1
Unigene112763	9.70367	44.4549	2.19574	0.000983015
