# Supplementary material for: Comparative transcript profiling of the fertile and sterile flower buds of pol CMS in B. napus
Source: BMC Genomics. 2014 Apr 3;15:258. doi: 10.1186/1471-2164-15-258 (PMC4051170; doi:10.1186/1471-2164-15-258)
Supplement: Additional file 4 — De novo assembled transcripts sequences. [file 1471-2164-15-258-S4.ZIP]

Archive with 1 entries (1 files):
- Additional file 5.fasta
