# Supplementary material for: Comparative transcript profiling of the fertile and sterile flower buds of pol CMS in B. napus
Source: BMC Genomics. 2014 Apr 3;15:258. doi: 10.1186/1471-2164-15-258 (PMC4051170; doi:10.1186/1471-2164-15-258)
Supplement: Additional file 4 — De novo assembled transcripts sequences. [file 1471-2164-15-258-S4.ZIP › Additional file 5.fasta]

>Unigene1
AGTAACTTGTGACCTGCTTCCTCAAAATCAACGCTAGACATAATGGTCAGGTATATTGTCCTCCTAAGATTAACAAGATTGGTCTCTGTCTCGTCTCTTATTCTCATTTGTTCTTCATCTTCTTCTTCATCAGAACCATCTTCCTCATCATCGTTGTCCTCTGAACTAGCATCAGAGCCATCTTCATCGTCAGACTCATCCTCACCGAGTAATTCCTTCTTCAGGACCTCGTACTTCTTTTCGTTCTCAAGGAAGTAAGGATCAGGTTTGAAAACATCAAGAGAGGTTTCCGGATTTATTTCGTCATCAATAGATATATCATGCGAATACTTTTCTTCCACAAGATCTAGCTCAGGACGAACAGCCGGATGTCCCTGAAACTTCGCTTTCCTAATAGCAAAGAGCCCTTCAATCAAATACTGAACTCTCTTATCAATCTCTCCCTCGTGCAGTATACCACGAAACCGCTCAAAAATCCCATGCAATCCTTTTGGTGTAACGTCCTGAAGCATCGCACCACACTCTGTAACGAATCCAACAGCCACCTCCACACTGTCATCAGTCGGGTTTTCCAGTAGTACAGTGACTAATTCAAGTGCAATGATTTCCTCAGCGACTTGCTGGTTCACTAGATGTGCTATAAACTTTACGGCAGCTAGCAGTTGAGGCTTGTCATTACGCTTATACGCTCTCTTAAGCTGCAAAACGACCCTTTTCAATAAAAGTTCAGCAACTTCAGGGAACTTGGCGTTGATAACAGCGACTAGAGCTGCAAAGACGTCAGTGAATCCAGGAGATGCCATTTGAGACTTCATGCATGAACGGCAGAAAAGTCCCCTTCCTCTGATGAGGTTCTCAGCAAACAGTTCAGGGATTATGTTCTTGATGTTGCTTGCATTAACCTTGTTCACCAGCCCGTTAATACTTTTACGGAGAGCGTCCCATGTAAGACGTTGATACTCTACACTGCTCTTGTCTTCCACCTCCTTCATCATGCGTGCCAGCTTGAACGGAGGAATATAAACCCCGCCAGTTTTTCCCAAAGCAATAGCATTGCTATCAGATGGATTGAGTTCTGGCAACTTGGGCTTTGCAACTTCACTCTTCTCTTCCCTTTTCCTGCTGTCTTCCTTTCTCAACTTGTCTCTTTGACTATCGTCATATCTATCATTGTGTCGCCTCTCCTTATCATCTCTACCTCCATCGTCCCTCCGATGCCTATCAGACCAGTCTCTCTCCCTCCGATCTCTCTTTAAGAGACCTTCGTTACCTCTATCAGTCCTCTCTCTCCCTCTTCTCCTGTTCCTAATCTCACCTTCCTCATCGTCGTCAGATGCTTGGTGATCTCTACCTTTCCTCTCGCTTTCTCGCCCACCTCTCCTGCTCTTTTGCCTGTCAGCTTCTTTACCAGAAGGCTTATCAGCTAAGACTCTACTACCCCTATGACCCCTCTCTCTATCATGCTTCTCCCTGCTTCTCTTCGTTTCGTAATCACCCTCAACCTCTTCTGTTTCCTTTTCATCGTCCAAACCTCTACGAGTTTTTCTTCCATCTTCAGTACCCTTTGAAAGATGCTTCTCATCAGAAGAAGTGCCTGCTCTAACTCTATCCTTACTTGCCCTCCTCTCGCGAACAGTATCATCATCCACTTCTCTATCTCTTCCTTTATCATCGTCAGAACCAGAGTCTACTTCTCTTCGATTCTTCCTAGACCGCCTACCTGATTCCTCACCTGAGGAGCTATCTGCTCTCATCTTATGTGCAACACCACCAATCTCTAGATCTCTTCGCGAGCTCTTACGGTCGTCATCATCAGAAACCCTAGCCCGACGCCTCTCATCTGGGCTTCTATCTCTTCTCACTCTCTCCTCTTCCTCGGATGAACTATCGTGCCTACCCATAGATTGAAATTCTAAGCTGCAGAAACACCCAAACCCAACACCGAGTTACAGATCTTGGCGACGACCTCGTTAGGGTTCTTACTACAGCTTAGAATTTCAATCTATGGGTAGGCACGATAGTTCATCCGAGGAAGAGGAGAGAGTGAGAAGAGATAGAAGCCCAGATGAGAGGCGTCGGGCTAGGGTTTCTGATGATGACGACCGTAAGAGCTCGCGAAGAGATCTAGAGATTGGTGGTGTTGCACATAAGATGAGAGCAGATAGCTCCTCAGGTGAGGAATCAGGTAGGCGGTCTAGGAAGAATCGAAGAGAAGTAGACTCTGGTTCTGACGATGATAAAGGAAGAGATAGAGAAGTGGATGATGATACTGTTCGCGAGAGGAGGGCAAGTAAGGATAGAGTTAGAGCAGGCACTTCTTCTGATGAGAAGCATCTTTCAAAGGGTACTGAAGATGGAAGAAAAACTCGTAGAGGTTTGGACGATGAAAAGGAAACAGAAGAGGTTGAGGGTGATTACGAAACGAAGAGAAGCAGGGAGAAGCATGATAGAGAGAGGGGTCATAGGGGTAGTAGAGTCTTAGCTGATAAGCCTTCTGGTAAAGAAGCTGACAGGCAAAAGAGCAGGAGAGGTGGGCGAGAAAGCGAGAGGAAAGGTAGAGATCACCAAGCATCTGACGACGATGAGGAAGGTGAGATTAGGAACAGGAGAAGAGGGAGAGAGAGGACTGATAGAGGTAACGAAGGTCTCTTAAAGAGAGATCGGAGGGAGAGAGACTGGTCTGATAGGCATCGGAGGGACGATGGAGGTAGAGATGATAAGGAGAGGCGACACAATGATAGATATGACGATAGTCAAAGAGACAAGTTGAGAAAGGAAGACAGCAGGAAAAGGGAAGAGAAGAGTGAAGTTGCAAAGCCCAAGTTGCCAGAACTCAATCCATCTGATAGCAATGCTATTGCTTTGGGAAAAACTGGCGGGGTTTATATTCCTCCGTTCAAGCTGGCACGCATGATGAAGGAGGTGGAAGACAAGAGCAGTGTAGAGTATCAACGTCTTACATGGGACGCTCTCCGTAAAAGTATTAACGGGCTGGTGAACAAGGTTAATGCAAGCAACATCAAGAACATAATCCCTGAACTGTTTGCTGAGAACCTCATCAGAGGAAGGGGACTTTTCTGCCGTTCATGCATGAAGTCTCAAATGGCATCTCCTGGATTCACTGACGTCTTTGCAGCTCTAGTCGCTGTTATCAACGCCAAGTTCCCTGAAGTTGCTGAACTTTTATTGAAAAGGGTCGTTTTGCAGCTTAAGAGAGCGTATAAGCGTAATGACAAGCCTCAACTGCTAGCTGCCGTAAAGTTTATAGCACATCTAGTGAACCAGCAAGTCGCTGAGGAAATCATTGCACTTGAATTAGTCACTGTACTACTGGAAAACCCGACTGATGACAGTGTGGAGGTGGCTGTTGGATTCGTTACAGAGTGTGGTGCGATGCTTCAGGACGTTACACCAAAAGGATTGCATGGGATTTTTGAGCGGTTTCGTGGTATACTGCACGAGGGAGAGATTGATAAGAGAGTTCAGTATTTGATTGAAGGGCTCTTTGCTATTAGGAAAGCGAAGTTTCAGGGACATCCGGCTGTTCGTCCTGAGCTAGATCTTGTGGAAGAAAAGTATTCGCATGATATATCTATTGATGACGAAATAAATCCGGAAACCTCTCTTGATGTTTTCAAACCTGATCCTTACTTCCTTGAGAACGAAAAGAAGTACGAGGTCCTGAAGAAGGAATTACTCGGTGAGGATGAGTCTGACGATGAAGATGGCTCTGATGCTAGTTCAGAGGACAACGATGATGAGGAAGATGGTTCTGATGAAGAAGAAGATGAAGAACAAATGAGAATAAGAGACGAGACAGAGACCAATCTTGTTAATCTTAGGAGGACAATATACCTGACCATTATGTCTAGCGTTGATTTTGAGGAAGCAGGTCACAAGTTACTTAAAATTAAACTTGAACCAGGCCAAGAGATGGAGCTATGCATAATGCTCCTGGAATGTTGCTCTCAGGAGAGAACGTACCTGCGTTACTACGGTTTGTTGGG
>Unigene2
AGTAACTTGTGACCTGCTTCCTCAAAATCAACGCTAGACATAATGGTCAGGTATATTGTCCTCCTAAGATTAACAAGATTGGTCTCTGTCTCGTCTCTTATTCTCATTTGTTCTTCATCTTCTTCTTCATCAGAACCATCTTCCTCATCATCGTTGTCCTCTGAACTAGCATCAGAGCCATCTTCATCGTCAGACTCATCCTCACCGAGTAATTCCTTCTTCAGGACCTCGTACTTCTTTTCGTTCTCAAGGAAGTAAGGATCAGGTTTGAAAACATCAAGAGAGGTTTCCGGATTTATTTCGTCATCAATAGATATATCATGCGAATACTTTTCTTCCACAAGATCTAGCTCAGGACGAACAGCCGGATGTCCCTGAAACTTCGCTTTCCTAATAGCAAAGAGCCCTTCAATCAAATACTGAACTCTCTTATCAATCTCTCCCTCGTGCAGTATACCACGAAACCGCTCAAAAATCCCATGCAATCCTTTTGGTGTAACGTCCTGAAGCATCGCACCACACTCTGTAACGAATCCAACAGCCACCTCCACACTGTCATCAGTCGGGTTTTCCAGTAGTACAGTGACTAATTCAAGTGCAATGATTTCCTCAGCGACTTGCTGGTTCACTAGATGTGCTATAAACTTTACGGCAGCTAGCAGTTGAGGCTTGTCATTACGCTTATACGCTCTCTTAAGCTGCAAAACGACCCTTTTCAATAAAAGTTCAGCAACTTCAGGGAACTTGGCGTTGATAACAGCGACTAGAGCTGCAAAGACGTCAGTGAATCCAGGAGATGCCATTTGAGACTTCATGCATGAACGGCAGAAAAGTCCCCTTCCTCTGATGAGGTTCTCAGCAAACAGTTCAGGGATTATGTTCTTGATGTTGCTTGCATTAACCTTGTTCACCAGCCCGTTAATACTTTTACGGAGAGCGTCCCATGTAAGACGTTGATACTCTACACTGCTCTTGTCTTCCACCTCCTTCATCATGCGTGCCAGCTTGAACGGAGGAATATAAACCCCGCCAGTTTTTCCCAAAGCAATAGCATTGCTATCAGATGGATTGAGTTCTGGCAACTTGGGCTTTGCAACTTCACTCTTCTCTTCCCTTTTCCTGCTGTCTTCCTTTCTCAACTTGTCTCTTTGACTATCGTCATATCTATCATTGTGTCGCCTCTCCTTATCATCTCTACCTCCATCGTCCCTCCGATGCCTATCAGACCAGTCTCTCTCCCTCCGATCTCTCTTTAAGAGACCTTCGTTACCTCTATCAGTCCTCTCTCTCCCTCTTCTCCTGTTCCTAATCTCACCTTCCTCATCGTCGTCAGATGCTTGGTGATCTCTACCTTTCCTCTCGCTTTCTCGCCCACCTCTCCTGCTCTTTTGCCTGTCAGCTTCTTTACCAGAAGGCTTATCAGCTAAGACTCTACTACCCCTATGACCCCTCTCTCTATCATGCTTCTCCCTGCTTCTCTTCGTTTCGTAATCACCCTCAACCTCTTCTGTTTCCTTTTCATCGTCCAAACCTCTACGAGTTTTTCTTCCATCTTCAGTACCCTTTGAAAGATGCTTCTCATCAGAAGAAGTGCCTGCTCTAACTCTATCCTTACTTGCCCTCCTCTCGCGAACAGTATCATCATCCACTTCTCTATCTCTTCCTTTATCATCGTCAGAACCAGAGTCTACTTCTCTTCGATTCTTCCTAGACCGCCTACCTGATTCCTCACCTGAGGAGCTATCTGCTCTCATCTTATGTGCAACACCACCAATCTCTAGATCTCTTCGCGAGCTCTCATCTGGGCTTCTATCTCTTCTCACTCTCTCCTCTTCCTCGGATGAACTATCGTGCCTACCCATAGATTGAAATTCTAAGCTGCAGAAACACCCAAACCCAACACCGAGTTACAGATCTTGGCGACGACCTCGTTAGGGTTCTTACTACAGCTTAGAATTTCAATCTATGGGTAGGCACGATAGTTCATCCGAGGAAGAGGAGAGAGTGAGAAGAGATAGAAGCCCAGATGAGAGCTCGCGAAGAGATCTAGAGATTGGTGGTGTTGCACATAAGATGAGAGCAGATAGCTCCTCAGGTGAGGAATCAGGTAGGCGGTCTAGGAAGAATCGAAGAGAAGTAGACTCTGGTTCTGACGATGATAAAGGAAGAGATAGAGAAGTGGATGATGATACTGTTCGCGAGAGGAGGGCAAGTAAGGATAGAGTTAGAGCAGGCACTTCTTCTGATGAGAAGCATCTTTCAAAGGGTACTGAAGATGGAAGAAAAACTCGTAGAGGTTTGGACGATGAAAAGGAAACAGAAGAGGTTGAGGGTGATTACGAAACGAAGAGAAGCAGGGAGAAGCATGATAGAGAGAGGGGTCATAGGGGTAGTAGAGTCTTAGCTGATAAGCCTTCTGGTAAAGAAGCTGACAGGCAAAAGAGCAGGAGAGGTGGGCGAGAAAGCGAGAGGAAAGGTAGAGATCACCAAGCATCTGACGACGATGAGGAAGGTGAGATTAGGAACAGGAGAAGAGGGAGAGAGAGGACTGATAGAGGTAACGAAGGTCTCTTAAAGAGAGATCGGAGGGAGAGAGACTGGTCTGATAGGCATCGGAGGGACGATGGAGGTAGAGATGATAAGGAGAGGCGACACAATGATAGATATGACGATAGTCAAAGAGACAAGTTGAGAAAGGAAGACAGCAGGAAAAGGGAAGAGAAGAGTGAAGTTGCAAAGCCCAAGTTGCCAGAACTCAATCCATCTGATAGCAATGCTATTGCTTTGGGAAAAACTGGCGGGGTTTATATTCCTCCGTTCAAGCTGGCACGCATGATGAAGGAGGTGGAAGACAAGAGCAGTGTAGAGTATCAACGTCTTACATGGGACGCTCTCCGTAAAAGTATTAACGGGCTGGTGAACAAGGTTAATGCAAGCAACATCAAGAACATAATCCCTGAACTGTTTGCTGAGAACCTCATCAGAGGAAGGGGACTTTTCTGCCGTTCATGCATGAAGTCTCAAATGGCATCTCCTGGATTCACTGACGTCTTTGCAGCTCTAGTCGCTGTTATCAACGCCAAGTTCCCTGAAGTTGCTGAACTTTTATTGAAAAGGGTCGTTTTGCAGCTTAAGAGAGCGTATAAGCGTAATGACAAGCCTCAACTGCTAGCTGCCGTAAAGTTTATAGCACATCTAGTGAACCAGCAAGTCGCTGAGGAAATCATTGCACTTGAATTAGTCACTGTACTACTGGAAAACCCGACTGATGACAGTGTGGAGGTGGCTGTTGGATTCGTTACAGAGTGTGGTGCGATGCTTCAGGACGTTACACCAAAAGGATTGCATGGGATTTTTGAGCGGTTTCGTGGTATACTGCACGAGGGAGAGATTGATAAGAGAGTTCAGTATTTGATTGAAGGGCTCTTTGCTATTAGGAAAGCGAAGTTTCAGGGACATCCGGCTGTTCGTCCTGAGCTAGATCTTGTGGAAGAAAAGTATTCGCATGATATATCTATTGATGACGAAATAAATCCGGAAACCTCTCTTGATGTTTTCAAACCTGATCCTTACTTCCTTGAGAACGAAAAGAAGTACGAGGTCCTGAAGAAGGAATTACTCGGTGAGGATGAGTCTGACGATGAAGATGGCTCTGATGCTAGTTCAGAGGACAACGATGATGAGGAAGATGGTTCTGATGAAGAAGAAGATGAAGAACAAATGAGAATAAGAGACGAGACAGAGACCAATCTTGTTAATCTTAGGAGGACAATATACCTGACCATTATGTCTAGCGTTGATTTTGAGGAAGCAGGTCACAAGTTACTTAAAATTAAACTTGAACCAGGCCAAGAGATGGAGCTATGCATAATGCTCCTGGAATGTTGCTCTCAGGAGAGAACGTACCTGCGTTACTACGGTTTGTTGGG
>Unigene3
AGTAACTTGTGACCTGCTTCCTCAAAATCAACGCTAGACATAATGGTCAGGTATATTGTCCTCCTAAGATTAACAAGATTGGTCTCTGTCTCGTCTCTTATTCTCATTTGTTCTTCATCTTCTTCTTCATCAGAACCATCTTCCTCATCATCGTTGTCCTCTGAACTAGCATCAGAGCCATCTTCATCGTCAGACTCATCCTCACCGAGTAATTCCTTCTTCAGGACCTCGTACTTCTTTTCGTTCTCAAGGAAGTAAGGATCAGGTTTGAAAACATCAAGAGAGGTTTCCGGATTTATTTCGTCATCAATAGATATATCATGCGAATACTTTTCTTCCACAAGATCTAGCTCAGGACGAACAGCCGGATGTCCCTGAAACTTCGCTTTCCTAATAGCAAAGAGCCCTTCAATCAAATACTGAACTCTCTTATCAATCTCTCCCTCGTGCAGTATACCACGAAACCGCTCAAAAATCCCATGCAATCCTTTTGGTGTAACGTCCTGAAGCATCGCACCACACTCTGTAACGAATCCAACAGCCACCTCCACACTGTCATCAGTCGGGTTTTCCAGTAGTACAGTGACTAATTCAAGTGCAATGATTTCCTCAGCGACTTGCTGGTTCACTAGATGTGCTATAAACTTTACGGCAGCTAGCAGTTGAGGCTTGTCATTACGCTTATACGCTCTCTTAAGCTGCAAAACGACCCTTTTCAATAAAAGTTCAGCAACTTCAGGGAACTTGGCGTTGATAACAGCGACTAGAGCTGCAAAGACGTCAGTGAATCCAGGAGATGCCATTTGAGACTTCATGCATGAACGGCAGAAAAGTCCCCTTCCTCTGATGAGGTTCTCAGCAAACAGTTCAGGGATTATGTTCTTGATGTTGCTTGCATTAACCTTGTTCACCAGCCCGTTAATACTTTTACGGAGAGCGTCCCATGTAAGACGTTGATACTCTACACTGCTCTTGTCTTCCACCTCCTTCATCATGCGTGCCAGCTTGAACGGAGGAATATAAACCCCGCCAGTTTTTCCCAAAGCAATAGCATTGCTATCAGATGGATTGAGTTCTGGCAACTTGGGCTTTGCAACTTCACTCTTCTCTTCCCTTTTCCTGCTGTCTTCCTTTCTCAACTTGTCTCTTTGACTATCGTCATATCTATCATTGTGTCGCCTCTCCTTATCATCTCTACCTCCATCGTCCCTCCGATGCCTATCAGACCAGTCTCTCTCCCTCCGATCTCTCTTTAAGAGACCTTCGTTACCTCTATCAGTCCTCTCTCTCCCTCTTCTCCTGTTCCTAATCTCACCTTCCTCATCGTCGTCAGATGCTTGGTGATCTCTACCTTTCCTCTCGCTTTCTCGCCCACCTCTCCTGCTCTTTTGCCTGTCAGCTTCTTTACCAGAAGGCTTATCAGCTAAGACTCTACTACCCCTATGACCCCTCTCTCTATCATGCTTCTCCCTGCTTCTCTTCGTTTCGTAATCACCCTCAACCTCTTCTGTTTCCTTTTCATCGTCCAAACCTCTACGAGTTTTTCTTCCATCTTCAGTACCCTTTGAAAGATGCTTCTCATCAGAAGAAGTGCCTGCTCTAACTCTATCCTTACTTGCCCTCCTCTCGCGAACAGTATCATCATCCACTTCTCTATCTCTTCCTTTATCATCGTCAGAACCAGAGTCTACTTCTCTTCGATTCTTCCTAGACCGCCTACCTGATTCCTCACCTGAGGAGCTATCTGCTCTCATCTTATGTGCAACACCACCAATCTCTAGATCTCTTCGCGAGCTCTTACGGTCGTCATCATCAGAAACCCTAGCCCGACGCCTCTCATCTGGGCTTCTATCTCTTCTCACTCTCTCCTCTTCCTCGGATGAACTATCGTGCCTACCCATAGATTGAAATTCTAAGCTGCAGAAACACCCAAACCCAACACCGAGTTACAGATCTTGGCGACGACCTCGTTAGGGTTCTTACTACAGCTTAGAATTTCAATCTATGGGTAGGCACGATAGTTCATCCGAGGAAGAGGAGAGAGTGAGAAGAGATAGAAGCCCAGATGAGAGCTCGCGAAGAGATCTAGAGATTGGTGGTGTTGCACATAAGATGAGAGCAGATAGCTCCTCAGGTGAGGAATCAGGTAGGCGGTCTAGGAAGAATCGAAGAGAAGTAGACTCTGGTTCTGACGATGATAAAGGAAGAGATAGAGAAGTGGATGATGATACTGTTCGCGAGAGGAGGGCAAGTAAGGATAGAGTTAGAGCAGGCACTTCTTCTGATGAGAAGCATCTTTCAAAGGGTACTGAAGATGGAAGAAAAACTCGTAGAGGTTTGGACGATGAAAAGGAAACAGAAGAGGTTGAGGGTGATTACGAAACGAAGAGAAGCAGGGAGAAGCATGATAGAGAGAGGGGTCATAGGGGTAGTAGAGTCTTAGCTGATAAGCCTTCTGGTAAAGAAGCTGACAGGCAAAAGAGCAGGAGAGGTGGGCGAGAAAGCGAGAGGAAAGGTAGAGATCACCAAGCATCTGACGACGATGAGGAAGGTGAGATTAGGAACAGGAGAAGAGGGAGAGAGAGGACTGATAGAGGTAACGAAGGTCTCTTAAAGAGAGATCGGAGGGAGAGAGACTGGTCTGATAGGCATCGGAGGGACGATGGAGGTAGAGATGATAAGGAGAGGCGACACAATGATAGATATGACGATAGTCAAAGAGACAAGTTGAGAAAGGAAGACAGCAGGAAAAGGGAAGAGAAGAGCGAAGTTGCAAAGCCCAAGTTGCCAGAACTCAATCCATCTGATAGCAATGCTATTGCTTTGGGAAAAACTGGCGGGGTTTATATTCCTCCGTTCAAGCTGGCACGCATGATGAAGGAGGTGGAAGACAAGAGCAGTGTAGAGTATCAACGTCTTACATGGGACGCTCTCCGTAAAAGTATTAACGGGCTGGTGAACAAGGTTAATGCAAGCAACATCAAGAACATAATCCCTGAACTGTTTGCTGAGAACCTCATCAGAGGAAGGGGACTTTTCTGCCGTTCATGCATGAAGTCTCAAATGGCATCTCCTGGATTCACTGACGTCTTTGCAGCTCTAGTCGCTGTTATCAACGCCAAGTTCCCTGAAGTTGCTGAACTTTTATTGAAAAGGGTCGTTTTGCAGCTTAAGAGAGCGTATAAGCGTAATGACAAGCCTCAACTGCTAGCTGCCGTAAAGTTTATAGCACATCTAGTGAACCAGCAAGTCGCTGAGGAAATCATTGCACTTGAATTAGTCACTGTACTACTGGAAAACCCGACTGATGACAGTGTGGAGGTGGCTGTTGGATTCGTTACAGAGTGTGGTGCGATGCTTCAGGACGTTACACCAAAAGGATTGCATGGGATTTTTGAGCGGTTTCGTGGTATACTGCACGAGGGAGAGATTGATAAGAGAGTTCAGTATTTGATTGAAGGGCTCTTTGCTATTAGGAAAGCGAAGTTTCAGGGACATCCGGCTGTTCGTCCTGAGCTAGATCTTGTGGAAGAAAAGTATTCGCATGATATATCTATTGATGACGAAATAAATCCGGAAACCTCTCTTGATGTTTTCAAACCTGATCCTTACTTCCTTGAGAACGAAAAGAAGTACGAGGTCCTGAAGAAGGAATTACTCGGTGAGGATGAGTCTGACGATGAAGATGGCTCTGATGCTAGTTCAGAGGACAACGATGATGAGGAAGATGGTTCTGATGAAGAAGAAGATGAAGAACAAATGAGAATAAGAGACGAGACAGAGACCAATCTTGTTAATCTTAGGAGGACAATATACCTGACCATTATGTCTAGCGTTGATTTTGAGGAAGCAGGTCACAAGTTACTTAAAATTAAACTTGAACCAGGCCAAGAGATGGAGCTATGCATAATGCTCCTGGAATGTTGCTCTCAGGAGAGAACGTACCTGCGTTACTACGGTTTGTTGGG
>Unigene4
AGTAACTTGTGACCTGCTTCCTCAAAATCAACGCTAGACATAATGGTCAGGTATATTGTCCTCCTAAGATTAACAAGATTGGTCTCTGTCTCGTCTCTTATTCTCATTTGTTCTTCATCTTCTTCTTCATCAGAACCATCTTCCTCATCATCGTTGTCCTCTGAACTAGCATCAGAGCCATCTTCATCGTCAGACTCATCCTCACCGAGTAATTCCTTCTTCAGGACCTCGTACTTCTTTTCGTTCTCAAGGAAGTAAGGATCAGGTTTGAAAACATCAAGAGAGGTTTCCGGATTTATTTCGTCATCAATAGATATATCATGCGAATACTTTTCTTCCACAAGATCTAGCTCAGGACGAACAGCCGGATGTCCCTGAAACTTCGCTTTCCTAATAGCAAAGAGCCCTTCAATCAAATACTGAACTCTCTTATCAATCTCTCCCTCGTGCAGTATACCACGAAACCGCTCAAAAATCCCATGCAATCCTTTTGGTGTAACGTCCTGAAGCATCGCACCACACTCTGTAACGAATCCAACAGCCACCTCCACACTGTCATCAGTCGGGTTTTCCAGTAGTACAGTGACTAATTCAAGTGCAATGATTTCCTCAGCGACTTGCTGGTTCACTAGATGTGCTATAAACTTTACGGCAGCTAGCAGTTGAGGCTTGTCATTACGCTTATACGCTCTCTTAAGCTGCAAAACGACCCTTTTCAATAAAAGTTCAGCAACTTCAGGGAACTTGGCGTTGATAACAGCGACTAGAGCTGCAAAGACGTCAGTGAATCCAGGAGATGCCATTTGAGACTTCATGCATGAACGGCAGAAAAGTCCCCTTCCTCTGATGAGGTTCTCAGCAAACAGTTCAGGGATTATGTTCTTGATGTTGCTTGCATTAACCTTGTTCACCAGCCCGTTAATACTTTTACGGAGAGCGTCCCATGTAAGACGTTGATACTCTACACTGCTCTTGTCTTCCACCTCCTTCATCATGCGTGCCAGCTTGAACGGAGGAATATAAACCCCGCCAGTTTTTCCCAAAGCAATAGCATTGCTATCAGATGGATTGAGTTCTGGCAACTTGGGCTTTGCAACTTCACTCTTCTCTTCCCTTTTCCTGCTGTCTTCCTTTCTCAACTTGTCTCTTTGACTATCGTCATATCTATCATTGTGTCGCCTCTCCTTATCATCTCTACCTCCATCGTCCCTCCGATGCCTATCAGACCAGTCTCTCTCCCTCCGATCTCTCTTTAAGAGACCTTCGTTACCTCTATCAGTCCTCTCTCTCCCTCTTCTCCTGTTCCTAATCTCACCTTCCTCATCGTCGTCAGATGCTTGGTGATCTCTACCTTTCCTCTCGCTTTCTCGCCCACCTCTCCTGCTCTTTTGCCTGTCAGCTTCTTTACCAGAAGGCTTATCAGCTAAGACTCTACTACCCCTATGACCCCTCTCTCTATCATGCTTCTCCCTGCTTCTCTTCGTTTCGTAATCACCCTCAACCTCTTCTGTTTCCTTTTCATCGTCCAAACCTCTACGAGTTTTTCTTCCATCTTCAGTACCCTTTGAAAGATGCTTCTCATCAGAAGAAGTGCCTGCTCTAACTCTATCCTTACTTGCCCTCCTCTCGCGAACAGTATCATCATCCACTTCTCTATCTCTTCCTTTATCATCGTCAGAACCAGAGTCTACTTCTCTTCGATTCTTCCTAGACCGCCTACCTGATTCCTCACCTGAGGAGCTATCTGCTCTCATCTTATGTGCAACACCACCAATCTCTAGATCTCTTCGCGAGCTCTCATCTGGGCTTCTATCTCTTCTCACTCTCTCCTCTTCCTCGGATGAACTATCGTGCCTACCCATAGATTGAAATTCTAAGCTGCAGAAACACCCAAACCCAACACCGAGTTACAGATCTTGGCGACGACCTCGTTAGGGTTCTTACTACAGCTTAGAATTTCAATCTATGGGTAGGCACGATAGTTCATCCGAGGAAGAGGAGAGAGTGAGAAGAGATAGAAGCCCAGATGAGAGGCGTCGGGCTAGGGTTTCTGATGATGACGACCGTAAGAGCTCGCGAAGAGATCTAGAGATTGGTGGTGTTGCACATAAGATGAGAGCAGATAGCTCCTCAGGTGAGGAATCAGGTAGGCGGTCTAGGAAGAATCGAAGAGAAGTAGACTCTGGTTCTGACGATGATAAAGGAAGAGATAGAGAAGTGGATGATGATACTGTTCGCGAGAGGAGGGCAAGTAAGGATAGAGTTAGAGCAGGCACTTCTTCTGATGAGAAGCATCTTTCAAAGGGTACTGAAGATGGAAGAAAAACTCGTAGAGGTTTGGACGATGAAAAGGAAACAGAAGAGGTTGAGGGTGATTACGAAACGAAGAGAAGCAGGGAGAAGCATGATAGAGAGAGGGGTCATAGGGGTAGTAGAGTCTTAGCTGATAAGCCTTCTGGTAAAGAAGCTGACAGGCAAAAGAGCAGGAGAGGTGGGCGAGAAAGCGAGAGGAAAGGTAGAGATCACCAAGCATCTGACGACGATGAGGAAGGTGAGATTAGGAACAGGAGAAGAGGGAGAGAGAGGACTGATAGAGGTAACGAAGGTCTCTTAAAGAGAGATCGGAGGGAGAGAGACTGGTCTGATAGGCATCGGAGGGACGATGGAGGTAGAGATGATAAGGAGAGGCGACACAATGATAGATATGACGATAGTCAAAGAGACAAGTTGAGAAAGGAAGACAGCAGGAAAAGGGAAGAGAAGAGTGAAGTTGCAAAGCCCAAGTTGCCAGAACTCAATCCATCTGATAGCAATGCTATTGCTTTGGGAAAAACTGGCGGGGTTTATATTCCTCCGTTCAAGCTGGCACGCATGATGAAGGAGGTGGAAGACAAGAGCAGTGTAGAGTATCAACGTCTTACATGGGACGCTCTCCGTAAAAGTATTAACGGGCTGGTGAACAAGGTTAATGCAAGCAACATCAAGAACATAATCCCTGAACTGTTTGCTGAGAACCTCATCAGAGGAAGGGGACTTTTCTGCCGTTCATGCATGAAGTCTCAAATGGCATCTCCTGGATTCACTGACGTCTTTGCAGCTCTAGTCGCTGTTATCAACGCCAAGTTCCCTGAAGTTGCTGAACTTTTATTGAAAAGGGTCGTTTTGCAGCTTAAGAGAGCGTATAAGCGTAATGACAAGCCTCAACTGCTAGCTGCCGTAAAGTTTATAGCACATCTAGTGAACCAGCAAGTCGCTGAGGAAATCATTGCACTTGAATTAGTCACTGTACTACTGGAAAACCCGACTGATGACAGTGTGGAGGTGGCTGTTGGATTCGTTACAGAGTGTGGTGCGATGCTTCAGGACGTTACACCAAAAGGATTGCATGGGATTTTTGAGCGGTTTCGTGGTATACTGCACGAGGGAGAGATTGATAAGAGAGTTCAGTATTTGATTGAAGGGCTCTTTGCTATTAGGAAAGCGAAGTTTCAGGGACATCCGGCTGTTCGTCCTGAGCTAGATCTTGTGGAAGAAAAGTATTCGCATGATATATCTATTGATGACGAAATAAATCCGGAAACCTCTCTTGATGTTTTCAAACCTGATCCTTACTTCCTTGAGAACGAAAAGAAGTACGAGGTCCTGAAGAAGGAATTACTCGGTGAGGATGAGTCTGACGATGAAGATGGCTCTGATGCTAGTTCAGAGGACAACGATGATGAGGAAGATGGTTCTGATGAAGAAGAAGATGAAGAACAAATGAGAATAAGAGACGAGACAGAGACCAATCTTGTTAATCTTAGGAGGACAATATACCTGACCATTATGTCTAGCGTTGATTTTGAGGAAGCAGGTCACAAGTTACTTAAAATTAAACTTGAACCAGGCCAAGAGATGGAGCTATGCATAATGCTCCTGGAATGTTGCTCTCAGGAGAGAACGTACCTGCGTTACTACGGTTTGTTGGG
>Unigene5
TTGTTGATCATACAGAAACGCTGACCCAGCAAACCGTAGTAGCGCAGATATGTTCTCTCCTGAGAGCAACACTCAAGGAGCATTATGCATAGTTCCATCTCTTGACCTGGTTCAAGTTTAATTTTTAGTAACTTGTGACCTGCTTCCTCAAAATCAACGCTGGACATTATGGTCAAGTATATTGTCCTCCTAAGGTTAACAAGATTGGTCTCTGTCTCATCTCTTATCCTCATTTGTTCTTCATCTTCTTCATCAGACTCATCTTCCTCCTCATCATTATCATCTGAACTAGCATCAGAGCCATCTTCATCCTCAGACTCATCCTCACCAAGTAACTCCTTCTTCAGCGCCTCGTATTTCTTTTCGTTCTCAACGAAGTCAGGATCAGGTTTGAAAACATCCAGAGAGGTTTCAGGATTTACTTCGTCATCAATAGATAGATCATGCGAATATTTTTCTTCCACAAGATCTAGCTCCGGACGAACTGCCGGGTGTCCCTGAAACTTCGCTTTCCTAATAGCAAAGAGCCCTTCAATCAAATACTGAACTCTCTTATCGATATCTCCCTCGTGGAGAATACCACGGAACCGCTCAAAGATCCCGTGCAATCCTTTTGGGGTAACGTCCTGAAGCATCGCACCACACTCTGTAACGAATCCAACAGCCACCTCCACACTGTCATCAGTCGGGTTTTCCAGTAGTACAGTGACTAATTCAAGTGCAATGATTTCCTCAGCGACTTGCTGGTTCACTAGATGTGCTATAAACTTTACGGCAGCTAGCAGTTGAGGCTTGTCATTACGCTTATACGCTCTCTTAAGCTGCAAAACGACCCTTTTCAATAAAAGTTCAGCAACTTCAGGGAACTTGGCGTTGATAACAGCGACTAGAGCTGCAAAGACGTCAGTGAATCCAGGAGATGCCATTTGAGACTTCATGCATGAACGGCAGAAAAGTCCCCTTCCTCTGATGAGGTTCTCAGCAAACAGTTCAGGGATTATGTTCTTGATGTTGCTTGCATTAACCTTGTTCACCAGCCCGTTAATACTTTTACGGAGAGCGTCCCATGTAAGACGTTGATACTCTACACTGCTCTTGTCTTCCACCTCCTTCATCATGCGTGCCAGCTTGAACGGAGGAATATAAACCCCGCCAGTTTTTCCCAAAGCAATAGCATTGCTATCAGATGGATTGAGTTCTGGCAACTTGGGCTTTGCAACTTCACTCTTCTCTTCCCTTTTCCTGCTGTCTTCCTTTCTCAACTTGTCTCTTTGACTATCGTCATATCTATCATTGTGTCGCCTCTCCTTATCATCTCTACCTCCATCGTCCCTCCGATGCCTATCAGACCAGTCTCTCTCCCTCCGATCTCTCTTTAAGAGACCTTCGTTACCTCTATCAGTCCTCTCTCTCCCTCTTCTCCTGTTCCTAATCTCACCTTCCTCATCGTCGTCAGATGCTTGGTGATCTCTACCTTTCCTCTCGCTTTCTCGCCCACCTCTCCTGCTCTTTTGCCTGTCAGCTTCTTTACCAGAAGGCTTATCAGCTAAGACTCTACTACCCCTATGACCCCTCTCTCTATCATGCTTCTCCCTGCTTCTCTTCGTTTCGTAATCACCCTCAACCTCTTCTGTTTCCTTTTCATCGTCCAAACCTCTACGAGTTTTTCTTCCATCTTCAGTACCCTTTGAAAGATGCTTCTCATCAGAAGAAGTGCCTGCTCTAACTCTATCCTTACTTGCCCTCCTCTCGCGAACAGTATCATCATCCACTTCTCTATCTCTTCCTTTATCATCGTCAGAACCAGAGTCTACTTCTCTTCGATTCTTCCTAGACCGCCTACCTGATTCCTCACCTGAGGAGCTATCTGCTCTCATCTTATGTGCAACACCACCAATCTCTAGATCTCTTCGCGAGCTCTTACGGTCGTCATCATCAGAAACCCTAGCCCGACGCCTCTCATCTGGGCTTCTATCTCTTCTCACTCTCTCCTCTTCCTCGGATGAACTATCGTGCCTACCCATAGATTGAAATTCTAAGCTGCAGAAACACCCAAACCCAACACCGAGTTACAGATCTTGGCGACGACCTCGTTAGGGTTCTTACTACAGCTTAGAATTTCAATCTATGGGTAGGCACGATAGTTCATCCGAGGAAGAGGAGAGAGTGAGAAGAGATAGAAGCCCAGATGAGAGCTCGCGAAGAGATCTAGAGATTGGTGGTGTTGCACATAAGATGAGAGCAGATAGCTCCTCAGGTGAGGAATCAGGTAGGCGGTCTAGGAAGAATCGAAGAGAAGTAGACTCTGGTTCTGACGATGATAAAGGAAGAGATAGAGAAGTGGATGATGATACTGTTCGCGAGAGGAGGGCAAGTAAGGATAGAGTTAGAGCAGGCACTTCTTCTGATGAGAAGCATCTTTCAAAGGGTACTGAAGATGGAAGAAAAACTCGTAGAGGTTTGGACGATGAAAAGGAAACAGAAGAGGTTGAGGGTGATTACGAAACGAAGAGAAGCAGGGAGAAGCATGATAGAGAGAGGGGTCATAGGGGTAGTAGAGTCTTAGCTGATAAGCCTTCTGGTAAAGAAGCTGACAGGCAAAAGAGCAGGAGAGGTGGGCGAGAAAGCGAGAGGAAAGGTAGAGATCACCAAGCATCTGACGACGATGAGGAAGGTGAGATTAGGAACAGGAGAAGAGGGAGAGAGAGGACTGATAGAGGTAACGAAGGTCTCTTAAAGAGAGATCGGAGGGAGAGAGACTGGTCTGATAGGCATCGGAGGGACGATGGAGGTAGAGATGATAAGGAGAGGCGACACAATGATAGATATGACGATAGTCAAAGAGACAAGTTGAGAAAGGAAGACAGCAGGAAAAGGGAAGAGAAGAGTGAAGTTGCAAAGCCCAAGTTGCCAGAACTCAATCCATCTGATAGCAA
>Unigene6
AGTAACTTGTGACCAGCTTCCTCAAAATCAACGCTAGACATAATGGTCAGGTATATTGTCCTCCTAAGATTAACAAGATTGGTCTCTGTCTCGTCTCTTATTCTCATTTGTTCTTCATCTTCTTCTTCATCAGAACCATCTTCCTCATCATCGTTGTCCTCTGAACTAGCATCAGAGCCATCTTCATCGTCAGACTCATCCTCACCGAGTAATTCCTTCTTCAGGACCTCGTACTTCTTTTCGTTCTCAAGGAAGTAAGGATCAGGTTTGAAAACATCAAGAGAGGTTTCCGGATTTATTTCGTCATCAATAGATATATCATGCGAATACTTTTCTTCCACAAGATCTAGCTCAGGACGAACAGCCGGATGTCCCTGAAACTTCGCTTTCCTAATAGCAAAGAGCCCTTCAATCAAATACTGAACTCTCTTATCAATCTCTCCCTCGTGCAGTATACCACGAAACCGCTCAAAAATCCCATGCAATCCTTTTGGTGTAACGTCCTGAAGCATCGCACCACACTCTGTAACGAATCCAACAGCCACCTCCACACTGTCATCAGTCGGGTTTTCCAGTAGTACAGTGACTAATTCAAGTGCAATGATTTCCTCAGCGACTTGCTGGTTCACTAGATGTGCTATAAACTTTACGGCAGCTAGCAGTTGAGGCTTGTCATTACGCTTATACGCTCTCTTAAGCTGCAAAACGACCCTTTTCAATAAAAGTTCAGCAACTTCAGGGAACTTGGCGTTGATAACAGCGACTAGAGCTGCAAAGACGTCAGTGAATCCAGGAGATGCCATTTGAGACTTCATGCATGAACGGCAGAAAAGTCCCCTTCCTCTGATGAGGTTCTCAGCAAACAGTTCAGGGATTATGTTCTTGATGTTGCTTGCATTAACCTTGTTCACCAGCCCGTTAATACTTTTACGGAGAGCGTCCCATGTAAGACGTTGATACTCTACACTGCTCTTGTCTTCCACCTCCTTCATCATGCGTGCCAGCTTGAACGGAGGAATATAAACCCCGCCAGTTTTTCCCAAAGCAATAGCATTGCTATCAGATGGATTGAGTTCTGGCAACTTGGGCTTTGCAACTTCACTCTTCTCTTCCCTTTTCCTGCTGTCTTCCTTTCTCAACTTGTCTCTTTGACTATCGTCATATCTATCATTGTGTCGCCTCTCCTTATCATCTCTACCTCCATCGTCCCTCCGATGCCTATCAGACCAGTCTCTCTCCCTCCGATCTCTCTTTAAGAGACCTTCGTTACCTCTATCAGTCCTCTCTCTCCCTCTTCTCCTGTTCCTAATCTCACCTTCCTCATCGTCGTCAGATGCTTGGTGATCTCTACCTTTCCTCTCGCTTTCTCGCCCACCTCTCCTGCTCTTTTGCCTGTCAGCTTCTTTACCAGAAGGCTTATCAGCTAAGACTCTACTACCCCTATGACCCCTCTCTCTATCATGCTTCTCCCTGCTTCTCTTCGTTTCGTAATCACCCTCAACCTCTTCTGTTTCCTTTTCATCGTCCAAACCTCTACGAGTTTTTCTTCCATCTTCAGTACCCTTTGAAAGATGCTTCTCATCAGAAGAAGTGCCTGCTCTAACTCTATCCTTACTTGCCCTCCTCTCGCGAACAGTATCATCATCCACTTCTCTATCTCTTCCTTTATCATCGTCAGAACCAGAGTCTACTTCTCTTCGATTCTTCCTAGACCGCCTACCTGATTCCTCACCTGAGGAGCTATCTGCTCTCATCTTATGTGCAACACCACCAATCTCTAGATCTCTTCGCGAGCTCTCATCTGGGCTTCTATCTCTTCTCACTCTCTCCTCTTCCTCGGATGAACTATCGTGCCTACCCATAGATTGAAATTCTAAGCTGCAGAAACACCCAAACCCAACACCGAGTTACAGATCTTGGCGACGACCTCGTTAGGGTTCTTACTACAGCTTAGAATTTCAATCTATGGGTAGGCACGATAGTTCATCCGAGGAAGAGGAGAGAGTGAGAAGAGATAGAAGCCCAGATGAGAGGCGTCGGGCTAGGGTTTCTGATGATGACGACCGTAAGAGCTCGCGAAGAGATCTAGAGATTGGTGGTGTTGCACATAAGATGAGAGCAGATAGCTCCTCAGGTGAGGAATCAGGTAGGCGGTCTAGGAAGAATCGAAGAGAAGTAGACTCTGGTTCTGACGATGATAAAGGAAGAGATAGAGAAGTGGATGATGATACTGTTCGCGAGAGGAGGGCAAGTAAGGATAGAGTTAGAGCAGGCACTTCTTCTGATGAGAAGCATCTTTCAAAGGGTACTGAAGATGGAAGAAAAACTCGTAGAGGTTTGGACGATGAAAAGGAAACAGAAGAGGTTGAGGGTGATTACGAAACGAAGAGAAGCAGGGAGAAGCATGATAGAGAGAGGGGTCATAGGGGTAGTAGAGTCTTAGCTGATAAGCCTTCTGGTAAAGAAGCTGACAGGCAAAAGAGCAGGAGAGGTGGGCGAGAAAGCGAGAGGAAAGGTAGAGATCACCAAGCATCTGACGACGATGAGGAAGGTGAGATTAGGAACAGGAGAAGAGGGAGAGAGAGGACTGATAGAGGTAACGAAGGTCTCTTAAAGAGAGATCGGAGGGAGAGAGACTGGTCTGATAGGCATCGGAGGGACGATGGAGGTAGAGATGATAAGGAGAGGCGACACAATGATAGATATGACGATAGTCAAAGAGACAAGTTGAGAAAGGAAGAGAAGAGCGAAGTTGCAAAGCCCAAGTTGCCAGAACTCAATCCATCTGATAGCAA
>Unigene7
AGTAACTTGTGACCAGCTTCCTCAAAATCAACGCTAGACATAATGGTCAGGTATATTGTCCTCCTAAGATTAACAAGATTGGTCTCTGTCTCGTCTCTTATTCTCATTTGTTCTTCATCTTCTTCTTCATCAGAACCATCTTCCTCATCATCGTTGTCCTCTGAACTAGCATCAGAGCCATCTTCATCGTCAGACTCATCCTCACCGAGTAATTCCTTCTTCAGGACCTCGTACTTCTTTTCGTTCTCAAGGAAGTAAGGATCAGGTTTGAAAACATCAAGAGAGGTTTCCGGATTTATTTCGTCATCAATAGATATATCATGCGAATACTTTTCTTCCACAAGATCTAGCTCAGGACGAACAGCCGGATGTCCCTGAAACTTCGCTTTCCTAATAGCAAAGAGCCCTTCAATCAAATACTGAACTCTCTTATCAATCTCTCCCTCGTGCAGTATACCACGAAACCGCTCAAAAATCCCATGCAATCCTTTTGGTGTAACGTCCTGAAGCATCGCACCACACTCTGTAACGAATCCAACAGCCACCTCCACACTGTCATCAGTCGGGTTTTCCAGTAGTACAGTGACTAATTCAAGTGCAATGATTTCCTCAGCGACTTGCTGGTTCACTAGATGTGCTATAAACTTTACGGCAGCTAGCAGTTGAGGCTTGTCATTACGCTTATACGCTCTCTTAAGCTGCAAAACGACCCTTTTCAATAAAAGTTCAGCAACTTCAGGGAACTTGGCGTTGATAACAGCGACTAGAGCTGCAAAGACGTCAGTGAATCCAGGAGATGCCATTTGAGACTTCATGCATGAACGGCAGAAAAGTCCCCTTCCTCTGATGAGGTTCTCAGCAAACAGTTCAGGGATTATGTTCTTGATGTTGCTTGCATTAACCTTGTTCACCAGCCCGTTAATACTTTTACGGAGAGCGTCCCATGTAAGACGTTGATACTCTACACTGCTCTTGTCTTCCACCTCCTTCATCATGCGTGCCAGCTTGAACGGAGGAATATAAACCCCGCCAGTTTTTCCCAAAGCAATAGCATTGCTATCAGATGGATTGAGTTCTGGCAACTTGGGCTTTGCAACTTCACTCTTCTCTTCCCTTTTCCTGCTGTCTTCCTTTCTCAACTTGTCTCTTTGACTATCGTCATATCTATCATTGTGTCGCCTCTCCTTATCATCTCTACCTCCATCGTCCCTCCGATGCCTATCAGACCAGTCTCTCTCCCTCCGATCTCTCTTTAAGAGACCTTCGTTACCTCTATCAGTCCTCTCTCTCCCTCTTCTCCTGTTCCTAATCTCACCTTCCTCATCGTCGTCAGATGCTTGGTGATCTCTACCTTTCCTCTCGCTTTCTCGCCCACCTCTCCTGCTCTTTTGCCTGTCAGCTTCTTTACCAGAAGGCTTATCAGCTAAGACTCTACTACCCCTATGACCCCTCTCTCTATCATGCTTCTCCCTGCTTCTCTTCGTTTCGTAATCACCCTCAACCTCTTCTGTTTCCTTTTCATCGTCCAAACCTCTACGAGTTTTTCTTCCATCTTCAGTACCCTTTGAAAGATGCTTCTCATCAGAAGAAGTGCCTGCTCTAACTCTATCCTTACTTGCCCTCCTCTCGCGAACAGTATCATCATCCACTTCTCTATCTCTTCCTTTATCATCGTCAGAACCAGAGTCTACTTCTCTTCGATTCTTCCTAGACCGCCTACCTGATTCCTCACCTGAGGAGCTATCTGCTCTCATCTTATGTGCAACACCACCAATCTCTAGATCTCTTCGCGAGCTCTTACGGTCGTCATCATCAGAAACCCTAGCCCGACGCCTCTCATCTGGGCTTCTATCTCTTCTCACTCTCTCCTCTTCCTCGGATGAACTATCGTGCCTACCCATAGATTGAAATTCTAAGCTGCAGAAACACCCAAACCCAACACCGAGTTACAGATCTTGGCGACGACCTCGTTAGGGTTCTTACTACAGCTTAGAATTTCAATCTATGGGTAGGCACGATAGTTCATCCGAGGAAGAGGAGAGAGTGAGAAGAGATAGAAGCCCAGATGAGAGGCGTCGGGCTAGGGTTTCTGATGATGACGACCGTAAGAGCTCGCGAAGAGATCTAGAGATTGGTGGTGTTGCACATAAGATGAGAGCAGATAGCTCCTCAGGTGAGGAATCAGGTAGGCGGTCTAGGAAGAATCGAAGAGAAGTAGACTCTGGTTCTGACGACGATGATAAAGAGAGAGATAGAGGGAAAAGAGTGGAAGTAGATGATGCTACTGTTCGTGAGAAGAGGGCAAGTAAAGAGAGGACTTCTTCTGATGAAGAAGATGAGAACCATCTTTCAAAGGTTACTGGAGATGTTGATGATGATTATGAAAGGAAGAGAAGTCCCAAAGGCAGGGAGAGGCATGATAGAGAGAGGACTCATAGGGGTAGTAGAGTCTTAGCTGATAAGCCTTCTGGTAAAGAAGCTGACAGGCAAAAGAGCAGGAGAGGTGGGCGAGAAAGCGAGAGGAAAGGTAGAGATCACCAAGCATCTGACGACGATGAGGAAGGTGAGATTAGGAACAGGAGAAGAGGGAGAGAGAGGACTGATAGAGGTAACGAAGGTCTCTTAAAGAGAGATCGGAGGGAGAGAGACTGGTCTGATAGGCATCGGAGGGACGATGGAGGTAGAGATGATAAGGAGAGGCGACACAATGATAGATATGACGATAGTCAAAGAGACAAGTTGAGAAAGGAAGACAGCAGGAAAAGGGAAGAGAAGAGTGAAGTTGCAAAGCCCAAGTTGCCAGAACTCAATCCATCTGATAGCAATGCTATTGCTTTGGGAAAAACTGGCGGGGTTTATATTCCTCCGTTCAAGCTGGCACGCATGATGAAGGAGGTGGAAGACAAGAGCAGTGTAGAGTATCAACGTCTTACATGGGACGCTCTCCGTAAAAGTATTAACGGGCTGGTGAACAAGGTTAATGCAAGCAACATCAAGAACATAATCCCTGAACTGTTTGCTGAGAACCTCATCAGAGGAAGGGGACTTTTCTGCCGTTCATGCATGAAGTCTCAAATGGCATCTCCTGGATTCACTGACGTCTTTGCAGCTCTAGTCGCTGTTATCAACGCCAAGTTCCCTGAAGTTGCTGAACTTTTATTGAAAAGGGTCGTTTTGCAGCTTAAGAGAGCGTATAAGCGTAATGACAAGCCTCAACTGCTAGCTGCCGTAAAGTTTATAGCACATCTAGTGAACCAGCAAGTCGCTGAGGAAATCATTGCACTTGAATTAGTCACTGTACTACTGGAAAACCCGACTGATGACAGTGTGGAGGTGGCTGTTGGATTCGTTACAGAGTGTGGTGCGATGCTTCAGGACGTTACCCCAAAAGGATTGCACGGGATCTTTGAGCGGTTCCGTGGTATTCTCCACGAGGGAGATATCGATAAGAGAGTTCAGTATTTGATTGAAGGGCTCTTTGCTATTAGGAAAGCGAAGTTTCAGGGACACCCGGCAGTTCGTCCGGAGCTAGATCTTGTGGAAGAAAAATATTCGCATGATCTATCTATTGATGACGAAGTAAATCCTGAAACCTCTCTGGATGTTTTCAAACCTGATCCTGACTTCGTTGAGAACGAAAAGAAATACGAGGCGCTGAAGAAGGAGTTACTTGGTGAGGATGAGTCTGAGGATGAAGATGGCTCTGATGCTAGTTCAGATGATAATGATGAGGAGGAAGATGAGTCTGATGAAGAAGATGAAGAACAAATGAGGATAAGAGATGAGACAGAGACCAATCTTGTTAACCTTAGGAGGACAATATACTTGACCATAATGTCCAGCGTTGATTTTGAGGAAGCAGGTCACAAGTTACTAAAAATTAAACTTGAACCAGGCCAAGAGATGGAACTATGCATAATGCTCCTGGAATGTTGCTCTCAGGAGAGAACATACCTGCGCTACTACGGTTTGCTGGGTCAGCGTTTCTGTATGATCAACAA
>Unigene8
AGTAACTTGTGACCAGCTTCCTCAAAATCAACGCTAGACATAATGGTCAGGTATATTGTCCTCCTAAGATTAACAAGATTGGTCTCTGTCTCGTCTCTTATTCTCATTTGTTCTTCATCTTCTTCTTCATCAGAACCATCTTCCTCATCATCGTTGTCCTCTGAACTAGCATCAGAGCCATCTTCATCGTCAGACTCATCCTCACCGAGTAATTCCTTCTTCAGGACCTCGTACTTCTTTTCGTTCTCAAGGAAGTAAGGATCAGGTTTGAAAACATCAAGAGAGGTTTCCGGATTTATTTCGTCATCAATAGATATATCATGCGAATACTTTTCTTCCACAAGATCTAGCTCAGGACGAACAGCCGGATGTCCCTGAAACTTCGCTTTCCTAATAGCAAAGAGCCCTTCAATCAAATACTGAACTCTCTTATCAATCTCTCCCTCGTGCAGTATACCACGAAACCGCTCAAAAATCCCATGCAATCCTTTTGGTGTAACGTCCTGAAGCATCGCACCACACTCTGTAACGAATCCAACAGCCACCTCCACACTGTCATCAGTCGGGTTTTCCAGTAGTACAGTGACTAATTCAAGTGCAATGATTTCCTCAGCGACTTGCTGGTTCACTAGATGTGCTATAAACTTTACGGCAGCTAGCAGTTGAGGCTTGTCATTACGCTTATACGCTCTCTTAAGCTGCAAAACGACCCTTTTCAATAAAAGTTCAGCAACTTCAGGGAACTTGGCGTTGATAACAGCGACTAGAGCTGCAAAGACGTCAGTGAATCCAGGAGATGCCATTTGAGACTTCATGCATGAACGGCAGAAAAGTCCCCTTCCTCTGATGAGGTTCTCAGCAAACAGTTCAGGGATTATGTTCTTGATGTTGCTTGCATTAACCTTGTTCACCAGCCCGTTAATACTTTTACGGAGAGCGTCCCATGTAAGACGTTGATACTCTACACTGCTCTTGTCTTCCACCTCCTTCATCATGCGTGCCAGCTTGAACGGAGGAATATAAACCCCGCCAGTTTTTCCCAAAGCAATAGCATTGCTATCAGATGGATTGAGTTCTGGCAACTTGGGCTTTGCAACTTCACTCTTCTCTTCCCTTTTCCTGCTGTCTTCCTTTCTCAACTTGTCTCTTTGACTATCGTCATATCTATCATTGTGTCGCCTCTCCTTATCATCTCTACCTCCATCGTCCCTCCGATGCCTATCAGACCAGTCTCTCTCCCTCCGATCTCTCTTTAAGAGACCTTCGTTACCTCTATCAGTCCTCTCTCTCCCTCTTCTCCTGTTCCTAATCTCACCTTCCTCATCGTCGTCAGATGCTTGGTGATCTCTACCTTTCCTCTCGCTTTCTCGCCCACCTCTCCTGCTCTTTTGCCTGTCAGCTTCTTTACCAGAAGGCTTATCAGCTAAGACTCTACTACCCCTATGACCCCTCTCTCTATCATGCTTCTCCCTGCTTCTCTTCGTTTCGTAATCACCCTCAACCTCTTCTGTTTCCTTTTCATCGTCCAAACCTCTACGAGTTTTTCTTCCATCTTCAGTACCCTTTGAAAGATGCTTCTCATCAGAAGAAGTGCCTGCTCTAACTCTATCCTTACTTGCCCTCCTCTCGCGAACAGTATCATCATCCACTTCTCTATCTCTTCCTTTATCATCGTCAGAACCAGAGTCTACTTCTCTTCGATTCTTCCTAGACCGCCTACCTGATTCCTCACCTGAGGAGCTATCTGCTCTCATCTTATGTGCAACACCACCAATCTCTAGATCTCTTCGCGAGCTCTCATCTGGGCTTCTATCTCTTCTCACTCTCTCCTCTTCCTCGGATGAACTATCGTGCCTACCCATAGATTGAAATTCTAAGCTGCAGAAACACCCAAACCCAACACCGAGTTACAGATCTTGGCGACGACCTCGTTAGGGTTCTTACTACAGCTTAGAATTTCAATCTATGGGTAGGCACGATAGTTCATCCGAGGAAGAGGAGAGAGTGAGAAGAGATAGAAGCCCAGATGAGAGGCGTCGGGCTAGGGTTTCTGATGATGACGACCGTAAGAGCTCGCGAAGAGATCTAGAGATTGGTGGTGTTGCACATAAGATGAGAGCAGATAGCTCCTCAGGTGAGGAATCAGGTAGGCGGTCTAGGAAGAATCGAAGAGAAGTAGACTCTGGTTCTGACGACGATGATAAAGAGAGAGATAGAGGGAAAAGAGTGGAAGTAGATGATGCTACTGTTCGTGAGAAGAGGGCAAGTAAAGAGAGGACTTCTTCTGATGAAGAAGATGAGAACCATCTTTCAAAGGTTACTGGAGATGTTGATGATGATTATGAAAGGAAGAGAAGTCCCAAAGGCAGGGAGAGGCATGATAGAGAGAGGACTCATAGGGGTAGTAGAGTCTTAGCTGATAAGCCTTCTGGTAAAGAAGCTGACAGGCAAAAGAGCAGGAGAGGTGGGCGAGAAAGCGAGAGGAAAGGTAGAGATCACCAAGCATCTGACGACGATGAGGAAGGTGAGATTAGGAACAGGAGAAGAGGGAGAGAGAGGACTGATAGAGGTAACGAAGGTCTCTTAAAGAGAGATCGGAGGGAGAGAGACTGGTCTGATAGGCATCGGAGGGACGATGGAGGTAGAGATGATAAGGAGAGGCGACACAATGATAGATATGACGATAGTCAAAGAGACAAGTTGAGAAAGGAAGACAGCAGGAAAAGGGAAGAGAAGAGTGAAGTTGCAAAGCCCAAGTTGCCAGAACTCAATCCATCTGATAGCAATGCTATTGCTTTGGGAAAAACTGGCGGGGTTTATATTCCTCCGTTCAAGCTGGCACGCATGATGAAGGAGGTGGAAGACAAGAGCAGTGTAGAGTATCAACGTCTTACATGGGACGCTCTCCGTAAAAGTATTAACGGGCTGGTGAACAAGGTTAATGCAAGCAACATCAAGAACATAATCCCTGAACTGTTTGCTGAGAACCTCATCAGAGGAAGGGGACTTTTCTGCCGTTCATGCATGAAGTCTCAAATGGCATCTCCTGGATTCACTGACGTCTTTGCAGCTCTAGTCGCTGTTATCAACGCCAAGTTCCCTGAAGTTGCTGAACTTTTATTGAAAAGGGTCGTTTTGCAGCTTAAGAGAGCGTATAAGCGTAATGACAAGCCTCAACTGCTAGCTGCCGTAAAGTTTATAGCACATCTAGTGAACCAGCAAGTCGCTGAGGAAATCATTGCACTTGAATTAGTCACTGTACTACTGGAAAACCCGACTGATGACAGTGTGGAGGTGGCTGTTGGATTCGTTACAGAGTGTGGTGCGATGCTTCAGGACGTTACACCAAAAGGATTGCATGGGATTTTTGAGCGGTTTCGTGGTATACTGCACGAGGGAGAGATTGATAAGAGAGTTCAGTATTTGATTGAAGGGCTCTTTGCTATTAGGAAAGCGAAGTTTCAGGGACATCCGGCTGTTCGTCCTGAGCTAGATCTTGTGGAAGAAAAGTATTCGCATGATATATCTATTGATGACGAAATAAATCCGGAAACCTCTCTTGATGTTTTCAAACCTGATCCTTACTTCCTTGAGAACGAAAAGAAGTACGAGGTCCTGAAGAAGGAATTACTCGGTGAGGATGAGTCTGACGATGAAGATGGCTCTGATGCTAGTTCAGAGGACAACGATGATGAGGAAGATGGTTCTGATGAAGAAGAAGATGAAGAACAAATGAGAATAAGAGACGAGACAGAGACCAATCTTGTTAATCTTAGGAGGACAATATACCTGACCATAATGTCTAGCGTCGATTTTGAGGAAGCAGGTCACAAGTTACT
>Unigene9
AGTAACTTGTGACCAGCTTCCTCAAAATCAACGCTAGACATAATGGTCAGGTATATTGTCCTCCTAAGATTAACAAGATTGGTCTCTGTCTCGTCTCTTATTCTCATTTGTTCTTCATCTTCTTCTTCATCAGAACCATCTTCCTCATCATCGTTGTCCTCTGAACTAGCATCAGAGCCATCTTCATCGTCAGACTCATCCTCACCGAGTAATTCCTTCTTCAGGACCTCGTACTTCTTTTCGTTCTCAAGGAAGTAAGGATCAGGTTTGAAAACATCAAGAGAGGTTTCCGGATTTATTTCGTCATCAATAGATATATCATGCGAATACTTTTCTTCCACAAGATCTAGCTCAGGACGAACAGCCGGATGTCCCTGAAACTTCGCTTTCCTAATAGCAAAGAGCCCTTCAATCAAATACTGAACTCTCTTATCAATCTCTCCCTCGTGCAGTATACCACGAAACCGCTCAAAAATCCCATGCAATCCTTTTGGTGTAACGTCCTGAAGCATCGCACCACACTCTGTAACGAATCCAACAGCCACCTCCACACTGTCATCAGTCGGGTTTTCCAGTAGTACAGTGACTAATTCAAGTGCAATGATTTCCTCAGCGACTTGCTGGTTCACTAGATGTGCTATAAACTTTACGGCAGCTAGCAGTTGAGGCTTGTCATTACGCTTATACGCTCTCTTAAGCTGCAAAACGACCCTTTTCAATAAAAGTTCAGCAACTTCAGGGAACTTGGCGTTGATAACAGCGACTAGAGCTGCAAAGACGTCAGTGAATCCAGGAGATGCCATTTGAGACTTCATGCATGAACGGCAGAAAAGTCCCCTTCCTCTGATGAGGTTCTCAGCAAACAGTTCAGGGATTATGTTCTTGATGTTGCTTGCATTAACCTTGTTCACCAGCCCGTTAATACTTTTACGGAGAGCGTCCCATGTAAGACGTTGATACTCTACACTGCTCTTGTCTTCCACCTCCTTCATCATGCGTGCCAGCTTGAACGGAGGAATATAAACCCCGCCAGTTTTTCCCAAAGCAATAGCATTGCTATCAGATGGATTGAGTTCTGGCAACTTGGGCTTTGCAACTTCACTCTTCTCTTCCCTTTTCCTGCTGTCTTCCTTTCTCAACTTGTCTCTTTGACTATCGTCATATCTATCATTGTGTCGCCTCTCCTTATCATCTCTACCTCCATCGTCCCTCCGATGCCTATCAGACCAGTCTCTCTCCCTCCGATCTCTCTTTAAGAGACCTTCGTTACCTCTATCAGTCCTCTCTCTCCCTCTTCTCCTGTTCCTAATCTCACCTTCCTCATCGTCGTCAGATGCTTGGTGATCTCTACCTTTCCTCTCGCTTTCTCGCCCACCTCTCCTGCTCTTTTGCCTGTCAGCTTCTTTACCAGAAGGCTTATCAGCTAAGACTCTACTACCCCTATGACCCCTCTCTCTATCATGCTTCTCCCTGCTTCTCTTCGTTTCGTAATCACCCTCAACCTCTTCTGTTTCCTTTTCATCGTCCAAACCTCTACGAGTTTTTCTTCCATCTTCAGTACCCTTTGAAAGATGCTTCTCATCAGAAGAAGTGCCTGCTCTAACTCTATCCTTACTTGCCCTCCTCTCGCGAACAGTATCATCATCCACTTCTCTATCTCTTCCTTTATCATCGTCAGAACCAGAGTCTACTTCTCTTCGATTCTTCCTAGACCGCCTACCTGATTCCTCACCTGAGGAGCTATCTGCTCTCATCTTATGTGCAACACCACCAATCTCTAGATCTCTTCGCGAGCTCTTACGGTCGTCATCATCAGAAACCCTAGCCCGACGCCTCTCATCTGGGCTTCTATCTCTTCTCACTCTCTCCTCTTCCTCGGATGAACTATCGTGCCTACCCATAGATTGAAATTCTAAGCTGCAGAAACACCCAAACCCAACACCGAGTTACAGATCTTGGCGACGACCTCGTTAGGGTTCTTACTACAGCTTAGAATTTCAATCTATGGGTAGGCACGATAGTTCATCCGAGGAAGAGGAGAGAGTGAGAAGAGATAGAAGCCCAGATGAGAGCTCGCGAAGAGATCTAGAGATTGGTGGTGTTGCACATAAGATGAGAGCAGATAGCTCCTCAGGTGAGGAATCAGGTAGGCGGTCTAGGAAGAATCGAAGAGAAGTAGACTCTGGTTCTGACGACGATGATAAAGAGAGAGATAGAGGGAAAAGAGTGGAAGTAGATGATGCTACTGTTCGTGAGAAGAGGGCAAGTAAAGAGAGGACTTCTTCTGATGAAGAAGATGAGAACCATCTTTCAAAGGTTACTGGAGATGTTGATGATGATTATGAAAGGAAGAGAAGTCCCAAAGGCAGGGAGAGGCATGATAGAGAGAGGACTCATAGGGGTAGTAGAGTCTTAGCTGATAAGCCTTCTGGTAAAGAAGCTGACAGGCAAAAGAGCAGGAGAGGTGGGCGAGAAAGCGAGAGGAAAGGTAGAGATCACCAAGCATCTGACGACGATGAGGAAGGTGAGATTAGGAACAGGAGAAGAGGGAGAGAGAGGACTGATAGAGGTAACGAAGGTCTCTTAAAGAGAGATCGGAGGGAGAGAGACTGGTCTGATAGGCATCGGAGGGACGATGGAGGTAGAGATGATAAGGAGAGGCGACACAATGATAGATATGACGATAGTCAAAGAGACAAGTTGAGAAAGGAAGAGAAGAGCGAAGTTGCAAAGCCCAAGTTGCCAGAACTCAATCCATCTGATAGCAACGCTATGGCTTTGGGGAAAACTGGTGGAGTTTATATCCCTCCATTCAAGCTAGCACGCATGATGAAGGAAGTGGAAGACAAGAGCAGTGTAGAGTATCAGCGTCTAACATGGGACGCTCTCCGTAAAAGTATTAA
>Unigene10
AGTAACTTGTGACCAGCTTCCTCAAAATCAACGCTAGACATAATGGTCAGGTATATTGTCCTCCTAAGATTAACAAGATTGGTCTCTGTCTCGTCTCTTATTCTCATTTGTTCTTCATCTTCTTCTTCATCAGAACCATCTTCCTCATCATCGTTGTCCTCTGAACTAGCATCAGAGCCATCTTCATCGTCAGACTCATCCTCACCGAGTAATTCCTTCTTCAGGACCTCGTACTTCTTTTCGTTCTCAAGGAAGTAAGGATCAGGTTTGAAAACATCAAGAGAGGTTTCCGGATTTATTTCGTCATCAATAGATATATCATGCGAATACTTTTCTTCCACAAGATCTAGCTCAGGACGAACAGCCGGATGTCCCTGAAAGTAAATCATTCACACAATTTTACGAGCAATATGCTATCTGTGAAAACAAAGCATGGTTCCATCTCTGCAACAACCTGATAATTACAGAATAAAATTCAAGCAAGTTCTATAATCTTTACCTGAAACTTCGCTTTCCTAATAGCAAAGAGCCCTTCAATCAAATACTGAACTCTCTTATCAATCTCTCCCTCGTGCAGTATACCACGAAACCGCTCAAAAATCCCATGCAATCCTTTTGGTGTAACGTCCTGAAGCATCGCACCACACTCTGTAACGAATCCAACAGCCACCTCCACACTGTCATCAGTCGGGTTTTCCAGTAGTACAGTGACTAATTCAAGTGCAATGATTTCCTCAGCGACTTGCTGGTTCACTAGATGTGCTATAAACTTTACGGCAGCTAGCAGTTGAGGCTTGTCATTACGCTTATACGCTCTCTTAAGCTGCAAAACGACCCTTTTCAATAAAAGTTCAGCAACTTCAGGGAACTTGGCGTTGATAACAGCGACTAGAGCTGCAAAGACGTCAGTGAATCCAGGAGATGCCATTTGAGACTTCATGCATGAACGGCAGAAAAGTCCCCTTCCTCTGATGAGGTTCTCAGCAAACAGTTCAGGGATTATGTTCTTGATGTTGCTTGCATTAACCTTGTTCACCAGCCCGTTAATACTTTTACGGAGAGCGTCCCATGTAAGACGTTGATACTCTACACTGCTCTTGTCTTCCACCTCCTTCATCATGCGTGCCAGCTTGAACGGAGGAATATAAACCCCGCCAGTTTTTCCCAAAGCAATAGCATTGCTATCAGATGGATTGAGTTCTGGCAACTTGGGCTTTGCAACTTCACTCTTCTCTTCCCTTTTCCTGCTGTCTTCCTTTCTCAACTTGTCTCTTTGACTATCGTCATATCTATCATTGTGTCGCCTCTCCTTATCATCTCTACCTCCATCGTCCCTCCGATGCCTATCAGACCAGTCTCTCTCCCTCCGATCTCTCTTTAAGAGACCTTCGTTACCTCTATCAGTCCTCTCTCTCCCTCTTCTCCTGTTCCTAATCTCACCTTCCTCATCGTCGTCAGATGCTTGGTGATCTCTACCTTTCCTCTCGCTTTCTCGCCCACCTCTCCTGCTCTTTTGCCTGTCAGCTTCTTTACCAGAAGGCTTATCAGCTAAGACTCTACTACCCCTATGACCCCTCTCTCTATCATGCTTCTCCCTGCTTCTCTTCGTTTCGTAATCACCCTCAACCTCTTCTGTTTCCTTTTCATCGTCCAAACCTCTACGAGTTTTTCTTCCATCTTCAGTACCCTTTGAAAGATGCTTCTCATCAGAAGAAGTGCCTGCTCTAACTCTATCCTTACTTGCCCTCCTCTCGCGAACAGTATCATCATCCACTTCTCTATCTCTTCCTTTATCATCGTCAGAACCAGAGTCTACTTCTCTTCGATTCTTCCTAGACCGCCTACCTGATTCCTCACCTGAGGAGCTATCTGCTCTCATCTTATGTGCAACACCACCAATCTCTAGATCTCTTCGCGAGCTCTTACGGTCGTCATCATCAGAAACCCTAGCCCGACGCCTCTCATCTGGGCTTCTATCTCTTCTCACTCTCTCCTCTTCCTCGGATGAACTATCGTGCCTACCCATAGATTGAAATTCTAAGCTGCAGAAACAACCAAAACCAACACCGAGTTACAGATCTTGGCGACGACCTCGTTAGGGTTCTTACTACAGCTTAGAATTTCAATCTATGGGTAGGCACGATAGTTCATCCGAGGAAGAGGAGAGAGTGAGAAGAGATAGAAGCCCAGATGAGAGGCGTCGGGCTAGGGTTTCTGATGATGACGACCGTAAGAGCTCGCGAAGAGATCTAGAGATTGGTGGTGTTGCACATAAGATGAGAGCAGATAGCTCCTCAGGTGAGGAATCAGGTAGGCGGTCTAGGAAGAATCGAAGAGAAGTAGACTCTGGTTCTGACGATGATAAAGGAAGAGATAGAGAAGTGGATGATGATACTGTTCGCGAGAGGAGGGCAAGTAAGGATAGAGTTAGAGCAGGCACTTCTTCTGATGAGAAGCATCTTTCAAAGGGTACTGAAGATGGAAGAAAAACTCGTAGAGGTTTGGACGATGAAAAGGAAACAGAAGAGGTTGAGGGTGATTACGAAACGAAGAGAAGCAGGGAGAAGCATGATAGAGAGAGGGGTCATAGGGGTAGTAGAGTCTTAGCTGATAAGCCTTCTGGTAAAGAAGCTGACAGGCAAAAGAGCAGGAGAGGTGGGCGAGAAAGCGAGAGGAAAGGTAGAGATCACCAAGCATCTGACGACGATGAGGAAGGTGAGATTAGGAACAGGAGAAGAGGGAGAGAGAGGACTGATAGAGGTAACGAAGGTCTCTTAAAGAGAGATCGGAGGGAGAGAGACTGGTCTGATAGGCATCGGAGGGACGATGGAGGTAGAGATGATAAGGAGAGGCGACACAATGATAGATATGACGATAGTCAAAGAGACAAGTTGAGAAAGGAAGACAGCAGGAAAAGGGAAGAGAAGAGTGAAGTTGCAAAGCCCAAGTTGCCAGAACTCAATCCATCTGATAGCAA
>Unigene11
TTGTTGATCATACAGAAACGCTGACCCAACAAACCGTAGTAACGCAGGTACGTTCTCTCCTGAGAGCAACATTCCAGGAGCATTATGCATAGCTCCATCTCTTGGCCTGGTTCAAGTTTAATTTTAAGTAACTTGTGACCTGCTTCCTCAAAATCAACGCTGGACATTATGGTCAAGTATATTGTCCTCCTAAGGTTAACAAGATTGGTCTCTGTCTCATCTCTTATCCTCATTTGTTCTTCATCTTCTTCATCAGACTCATCTTCCTCCTCATCATTATCATCTGAACTAGCATCAGAGCCATCTTCATCCTCAGACTCATCCTCACCAAGTAACTCCTTCTTCAGCGCCTCGTATTTCTTTTCGTTCTCAACGAAGTCAGGATCAGGTTTGAAAACATCCAGAGAGGTTTCAGGATTTACTTCGTCATCAATAGATAGATCATGCGAATATTTTTCTTCCACAAGATCTAGCTCCGGACGAACTGCCGGGTGTCCCTGAAACTTCGCTTTCCTAATAGCAAAGAGCCCTTCAATCAAATACTGAACTCTCTTATCGATATCTCCCTCGTGGAGAATACCACGGAACCGCTCAAAGATCCCGTGCAATCCTTTTGGGGTAACGTCCTGAAGCATCGCACCACACTCTGTAACGAATCCAACAGCCACCTCCACACTGTCATCAGTCGGGTTTTCCAGTAGTACAGTGACTAATTCAAGTGCAATGATTTCCTCAGCGACTTGCTGGTTCACTAGATGTGCTATAAACTTTACGGCAGCTAGCAGTTGAGGCTTGTCATTACGCTTATACGCTCTCTTAAGCTGCAAAACGACCCTTTTCAATAAAAGTTCAGCAACTTCAGGGAACTTGGCGTTGATAACAGCGACTAGAGCTGCAAAGACGTCAGTGAATCCAGGAGATGCCATTTGAGACTTCATGCATGAACGGCAGAAAAGTCCCCTTCCTCTGATGAGGTTCTCAGCAAACAGTTCAGGGATTATGTTCTTGATGTTGCTTGCATTAACCTTGTTCACCAGCCCGTTAATACTTTTACGGAGAGCGTCCCATGTAAGACGTTGATACTCTACACTGCTCTTGTCTTCCACCTCCTTCATCATGCGTGCCAGCTTGAACGGAGGAATATAAACCCCGCCAGTTTTTCCCAAAGCAATAGCATTGCTATCAGATGGATTGAGTTCTGGCAACTTGGGCTTTGCAACTTCACTCTTCTCTTCCCTTTTCCTGCTGTCTTCCTTTCTCAACTTGTCTCTTTGACTATCGTCATATCTATCATTGTGTCGCCTCTCCTTATCATCTCTACCTCCATCGTCCCTCCGATGCCTATCAGACCAGTCTCTCTCCCTCCGATCTCTCTTTAAGAGACCTTCGTTACCTCTATCAGTCCTCTCTCTCCCTCTTCTCCTGTTCCTAATCTCACCTTCCTCATCGTCGTCAGATGCTTGGTGATCTCTACCTTTCCTCTCGCTTTCTCGCCCACCTCTCCTGCTCTTTTGCCTGTCAGCTTCTTTACCAGAAGGCTTATCAGCTAAGACTCTACTACCCCTATGACCCCTCTCTCTATCATGCTTCTCCCTGCTTCTCTTCGTTTCGTAATCACCCTCAACCTCTTCTGTTTCCTTTTCATCGTCCAAACCTCTACGAGTTTTTCTTCCATCTTCAGTACCCTTTGAAAGATGCTTCTCATCAGAAGAAGTGCCTGCTCTAACTCTATCCTTACTTGCCCTCCTCTCGCGAACAGTATCATCATCCACTTCTCTATCTCTTCCTTTATCATCGTCAGAACCAGAGTCTACTTCTCTTCGATTCTTCCTAGACCGCCTACCTGATTCCTCACCTGAGGAGCTATCTGCTCTCATCTTATGTGCAACACCACCAATCTCTAGATCTCTTCGCGAGCTCTTACGGTCGTCATCATCAGAAACCCTAGCCCGACGCCTCTCATCTGGGCTTCTATCTCTTCTCACTCTCTCCTCTTCCTCGGATGAACTATCGTGCCTACCCATAGATTGAAATTCTAAGCTGCAGAAACACCCAAACCCAACACCGAGTTACAGATCTTGGCGACGACCTCGTTAGGGTTCTTACTACAGCTTAGAATTTCAATCTATGGGTAGGCACGATAGTTCATCCGAGGAAGAGGAGAGAGTGAGAAGAGATAGAAGCCCAGATGAGAGGCGTCGGGCTAGGGTTTCTGATGATGACGACCGTAAGAGCTCGCGAAGAGATCTAGAGATTGGTGGTGTTGCACATAAGATGAGAGCAGATAGCTCCTCAGGTGAGGAATCAGGTAGGCGGTCTAGGAAGAATCGAAGAGAAGTAGACTCTGGTTCTGACGA
>Unigene12
AGTAACTTGTGACCAGCTTCCTCAAAATCAACGCTAGACATAATGGTCAGGTATATTGTCCTCCTAAGATTAACAAGATTGGTCTCTGTCTCGTCTCTTATTCTCATTTGTTCTTCATCTTCTTCTTCATCAGAACCATCTTCCTCATCATCGTTGTCCTCTGAACTAGCATCAGAGCCATCTTCATCGTCAGACTCATCCTCACCGAGTAATTCCTTCTTCAGGACCTCGTACTTCTTTTCGTTCTCAAGGAAGTAAGGATCAGGTTTGAAAACATCAAGAGAGGTTTCCGGATTTATTTCGTCATCAATAGATATATCATGCGAATACTTTTCTTCCACAAGATCTAGCTCAGGACGAACAGCCGGATGTCCCTGAAACTTCGCTTTCCTAATAGCAAAGAGCCCTTCAATCAAATACTGAACTCTCTTATCAATCTCTCCCTCGTGCAGTATACCACGAAACCGCTCAAAAATCCCATGCAATCCTTTTGGTGTAACGTCCTGAAGCATCGCACCACACTCTGTAACGAATCCAACAGCCACCTCCACACTGTCATCAGTCGGGTTTTCCAGTAGTACAGTGACTAATTCAAGTGCAATGATTTCCTCAGCGACTTGCTGGTTCACTAGATGTGCTATAAACTTTACGGCAGCTAGCAGTTGAGGCTTGTCATTACGCTTATACGCTCTCTTAAGCTGCAAAACGACCCTTTTCAATAAAAGTTCAGCAACTTCAGGGAACTTGGCGTTGATAACAGCGACTAGAGCTGCAAAGACGTCAGTGAATCCAGGAGATGCCATTTGAGACTTCATGCATGAACGGCAGAAAAGTCCCCTTCCTCTGATGAGGTTCTCAGCAAACAGTTCAGGGATTATGTTCTTGATGTTGCTTGCATTAACCTTGTTCACCAGCCCGTTAATACTTTTACGGAGAGCGTCCCATGTAAGACGTTGATACTCTACACTGCTCTTGTCTTCCACCTCCTTCATCATGCGTGCCAGCTTGAACGGAGGAATATAAACCCCGCCAGTTTTTCCCAAAGCAATAGCATTGCTATCAGATGGATTGAGTTCTGGCAACTTGGGCTTTGCAACTTCACTCTTCTCTTCCCTTTTCCTGCTGTCTTCCTTTCTCAACTTGTCTCTTTGACTATCGTCATATCTATCATTGTGTCGCCTCTCCTTATCATCTCTACCTCCATCGTCCCTCCGATGCCTATCAGACCAGTCTCTCTCCCTCCGATCTCTCTTTAAGAGACCTTCGTTACCTCTATCAGTCCTCTCTCTCCCTCTTCTCCTGTTCCTAATCTCACCTTCCTCATCGTCGTCAGATGCTTGGTGATCTCTACCTTTCCTCTCGCTTTCTCGCCCACCTCTCCTGCTCTTTTGCCTGTCAGCTTCTTTACCAGAAGGCTTATCAGCTAAGACTCTACTACCCCTATGACCCCTCTCTCTATCATGCTTCTCCCTGCTTCTCTTCGTTTCGTAATCACCCTCAACCTCTTCTGTTTCCTTTTCATCGTCCAAACCTCTACGAGTTTTTCTTCCATCTTCAGTACCCTTTGAAAGATGCTTCTCATCAGAAGAAGTGCCTGCTCTAACTCTATCCTTACTTGCCCTCCTCTCGCGAACAGTATCATCATCCACTTCTCTATCTCTTCCTTTATCATCGTCAGAACCAGAGTCTACTTCTCTTCGATTCTTCCTAGACCGCCTACCTGATTCCTCACCTGAGGAGCTATCTGCTCTCATCTTATGTGCAACACCACCAATCTCTAGATCTCTTCGCGAGCTCTCATCTGGGCTTCTATCTCTTCTCACTCTCTCCTCTTCCTCGGATGAACTATCGTGCCTACCCATAGATTGAAATTCTAAGCTGCAGAAACACCCAAACCCAACACCGAGTTACAGATCTTGGCGACGACCTCGTTAGGGTTCTTACTACAGCTTAGAATTTCAATCTATGGGTAGGCACGATAGTTCATCCGAGGAAGAGGAGAGAGTGAGAAGAGATAGAAGCCCAGATGAGAGCTCGCGAAGAGATCTAGAGATTGGTGGTGTTGCACATAAGATGAGAGCAGATAGCTCCTCAGGTGAGGAATCAGGTAGGCGGTCTAGGAAGAATCGAAGAGAAGTAGACTCTGGTTCTGACGACGATGATAAAGAGAGAGATAGAGGGAAAAGAGTGGAAGTAGATGATGCTACTGTTCGTGAGAAGAGGGCAAGTAAAGAGAGGACTTCTTCTGATGAAGAAGATGAGAACCATCTTTCAAAGGTTACTGGAGATGTTGATGATGATTATGAAAGGAAGAGAAGTCCCAAAGGCAGGGAGAGGCATGATAGAGAGAGGACTCATAGGGGTAGTAGAGTCTTAGCTGATAAGCCTTCTGGTAAAGAAGCTGACAGGCAAAAGAGCAGGAGAGGTGGGCGAGAAAGCGAGAGGAAAGGTAGAGATCACCAAGCATCTGACGACGATGAGGAAGGTGAGATTAGGAACAGGAGAAGAGGGAGAGAGAGGACTGATAGAGGTAACGAAGGTCTCTTAAAGAGAGATCGGAGGGAGAGAGACTGGTCTGATAGGCATCGGAGGGACGATGGAGGTAGAGATGATAAGGAGAGGCGACACAATGATAGATATGACGATAGTCAAAGAGACAAGTTGAGAAAGGAAGACAGCAGGAAAAGGGAAGAGAAGAGTGAAGTTGCAAAGCCCAAGTTGCCAGAACTCAATCCATCTGATAGCAATGCTATTGCTTTGGGAAAAACTGGCGGGGTTTATATTCCTCCGTTCAAGCTGGCACGCATGATGAAGGAGGTGGAAGACAAGAGCAGTGTAGAGTATCAACGTCTTACATGGGACGCTCTCCGTAAAAGTATTAACGGGCTGGTGAACAAGGTTAATGCAAGCAACATCAAGAACATAATCCCTGAACTGTTTGCTGAGAACCTCATCAGAGGAAGGGGACTTTTCTGCCGTTCATGCATGAAGTCTCAAATGGCATCTCCTGGATTCACTGACGTCTTTGCAGCTCTAGTCGCTGTTATCAACGCCAAGTTCCCTGAAGTTGCTGAACTTTTATTGAAAAGGGTCGTTTTGCAGCTTAAGAGAGCGTATAAGCGTAATGACAAGCCTCAACTGCTAGCTGCCGTAAAGTTTATAGCACATCTAGTGAACCAGCAAGTCGCTGAGGAAATCATTGCACTTGAATTAGTCACTGTACTACTGGAAAACCCGACTGATGACAGTGTGGAGGTGGCTGTTGGATTCGTTACAGAGTGTGGTGCGATGCTTCAGGACGTTACACCAAAAGGATTGCATGGGATTTTTGAGCGGTTTCGTGGTATACTGCACGAGGGAGAGATTGATAAGAGAGTTCAGTATTTGATTGAAGGGCTCTTTGCTATTAGGAAAGCGAAGTTTCAGGGACATCCGGCTGTTCGTCCTGAGCTAGATCTTGTGGAAGAAAAGTATTCGCATGATATATCTATTGATGACGAAATAAATCCGGAAACCTCTCTTGATGTTTTCAAACCTGATCCTTACTTCCTTGAGAACGAAAAGAAGTACGAGGTCCTGAAGAAGGAATTACTCGGTGAGGATGAGTCTGACGATGAAGATGGCTCTGATGCTAGTTCAGAGGACAACGATGATGAGGAAGATGGTTCTGATGAAGAAGAAGATGAAGAACAAATGAGAATAAGAGACGAGACAGAGACCAATCTTGTTAATCTTAGGAGGACAATATACCTGACCATAATGTCTAGCGTCGATTTTGAGGAAGCAGGTCACAAGTTACT
>Unigene13
AGTAACTTGTGACCAGCTTCCTCAAAATCAACGCTAGACATAATGGTCAGGTATATTGTCCTCCTAAGATTAACAAGATTGGTCTCTGTCTCGTCTCTTATTCTCATTTGTTCTTCATCTTCTTCTTCATCAGAACCATCTTCCTCATCATCGTTGTCCTCTGAACTAGCATCAGAGCCATCTTCATCGTCAGACTCATCCTCACCGAGTAATTCCTTCTTCAGGACCTCGTACTTCTTTTCGTTCTCAAGGAAGTAAGGATCAGGTTTGAAAACATCAAGAGAGGTTTCCGGATTTATTTCGTCATCAATAGATATATCATGCGAATACTTTTCTTCCACAAGATCTAGCTCAGGACGAACAGCCGGATGTCCCTGAAAGTAAATCATTCACACAATTTTACGAGCAATATGCTATCTGTGAAAACAAAGCATGGTTCCATCTCTGCAACAACCTGATAATTACAGAATAAAATTCAAGCAAGTTCTATAATCTTTACCTGAAACTTCGCTTTCCTAATAGCAAAGAGCCCTTCAATCAAATACTGAACTCTCTTATCAATCTCTCCCTCGTGCAGTATACCACGAAACCGCTCAAAAATCCCATGCAATCCTTTTGGTGTAACGTCCTGAAGCATCGCACCACACTCTGTAACGAATCCAACAGCCACCTCCACACTGTCATCAGTCGGGTTTTCCAGTAGTACAGTGACTAATTCAAGTGCAATGATTTCCTCAGCGACTTGCTGGTTCACTAGATGTGCTATAAACTTTACGGCAGCTAGCAGTTGAGGCTTGTCATTACGCTTATACGCTCTCTTAAGCTGCAAAACGACCCTTTTCAATAAAAGTTCAGCAACTTCAGGGAACTTGGCGTTGATAACAGCGACTAGAGCTGCAAAGACGTCAGTGAATCCAGGAGATGCCATTTGAGACTTCATGCATGAACGGCAGAAAAGTCCCCTTCCTCTGATGAGGTTCTCAGCAAACAGTTCAGGGATTATGTTCTTGATGTTGCTTGCATTAACCTTGTTCACCAGCCCGTTAATACTTTTACGGAGAGCGTCCCATGTAAGACGTTGATACTCTACACTGCTCTTGTCTTCCACCTCCTTCATCATGCGTGCCAGCTTGAACGGAGGAATATAAACCCCGCCAGTTTTTCCCAAAGCAATAGCATTGCTATCAGATGGATTGAGTTCTGGCAACTTGGGCTTTGCAACTTCACTCTTCTCTTCCCTTTTCCTGCTGTCTTCCTTTCTCAACTTGTCTCTTTGACTATCGTCATATCTATCATTGTGTCGCCTCTCCTTATCATCTCTACCTCCATCGTCCCTCCGATGCCTATCAGACCAGTCTCTCTCCCTCCGATCTCTCTTTAAGAGACCTTCGTTACCTCTATCAGTCCTCTCTCTCCCTCTTCTCCTGTTCCTAATCTCACCTTCCTCATCGTCGTCAGATGCTTGGTGATCTCTACCTTTCCTCTCGCTTTCTCGCCCACCTCTCCTGCTCTTTTGCCTGTCAGCTTCTTTACCAGAAGGCTTATCAGCTAAGACTCTACTACCCCTATGACCCCTCTCTCTATCATGCTTCTCCCTGCTTCTCTTCGTTTCGTAATCACCCTCAACCTCTTCTGTTTCCTTTTCATCGTCCAAACCTCTACGAGTTTTTCTTCCATCTTCAGTACCCTTTGAAAGATGCTTCTCATCAGAAGAAGTGCCTGCTCTAACTCTATCCTTACTTGCCCTCCTCTCGCGAACAGTATCATCATCCACTTCTCTATCTCTTCCTTTATCATCGTCAGAACCAGAGTCTACTTCTCTTCGATTCTTCCTAGACCGCCTACCTGATTCCTCACCTGAGGAGCTATCTGCTCTCATCTTATGTGCAACACCACCAATCTCTAGATCTCTTCGCGAGCTCTTACGGTCGTCATCATCAGAAACCCTAGCCCGACGCCTCTCATCTGGGCTTCTATCTCTTCTCACTCTCTCCTCTTCCTCGGATGAACTATCGTGCCTACCCATAGATTGAAATTCTAAGCTGCAGAAACACCCAAACCCAACACCGAGTTACAGATCTTGGCGACGACCTCGTTAGGGTTCTTACTACAGCTTAGAATTTCAATCTATGGGTAGGCACGATAGTTCATCCGAGGAAGAGGAGAGAGTGAGAAGAGATAGAAGCCCAGATGAGAGCTCGCGAAGAGATCTAGAGATTGGTGGTGTTGCACATAAGATGAGAGCAGATAGCTCCTCAGGTGAGGAATCAGGTAGGCGGTCTAGGAAGAATCGAAGAGAAGTAGACTCTGGTTCTGACGATGATAAAGGAAGAGATAGAGAAGTGGATGATGATACTGTTCGCGAGAGGAGGGCAAGTAAGGATAGAGTTAGAGCAGGCACTTCTTCTGATGAGAAGCATCTTTCAAAGGGTACTGAAGATGGAAGAAAAACTCGTAGAGGTTTGGACGATGAAAAGGAAACAGAAGAGGTTGAGGGTGATTACGAAACGAAGAGAAGCAGGGAGAAGCATGATAGAGAGAGGGGTCATAGGGGTAGTAGAGTCTTAGCTGATAAGCCTTCTGGTAAAGAAGCTGACAGGCAAAAGAGCAGGAGAGGTGGGCGAGAAAGCGAGAGGAAAGGTAGAGATCACCAAGCATCTGACGACGATGAGGAAGGTGAGATTAGGAACAGGAGAAGAGGGAGAGAGAGGACTGATAGAGGTAACGAAGGTCTCTTAAAGAGAGATCGGAGGGAGAGAGACTGGTCTGATAGGCATCGGAGGGACGATGGAGGTAGAGATGATAAGGAGAGGCGACACAATGATAGATATGACGATAGTCAAAGAGACAAGTTGAGAAAGGAAGACAGCAGGAAAAGGGAAGAGAAGAGTGAAGTTGCAAAGCCCAAGTTGCCAGAACTCAATCCATCTGATAGCAA
>Unigene14
AGTAACTTGTGACCAGCTTCCTCAAAATCAACGCTAGACATAATGGTCAGGTATATTGTCCTCCTAAGATTAACAAGATTGGTCTCTGTCTCGTCTCTTATTCTCATTTGTTCTTCATCTTCTTCTTCATCAGAACCATCTTCCTCATCATCGTTGTCCTCTGAACTAGCATCAGAGCCATCTTCATCGTCAGACTCATCCTCACCGAGTAATTCCTTCTTCAGGACCTCGTACTTCTTTTCGTTCTCAAGGAAGTAAGGATCAGGTTTGAAAACATCAAGAGAGGTTTCCGGATTTATTTCGTCATCAATAGATATATCATGCGAATACTTTTCTTCCACAAGATCTAGCTCAGGACGAACAGCCGGATGTCCCTGAAAGTAAATCATTCACACAATTTTACGAGCAATATGCTATCTGTGAAAACAAAGCATGGTTCCATCTCTGCAACAACCTGATAATTACAGAATAAAATTCAAGCAAGTTCTATAATCTTTACCTGAAACTTCGCTTTCCTAATAGCAAAGAGCCCTTCAATCAAATACTGAACTCTCTTATCAATCTCTCCCTCGTGCAGTATACCACGAAACCGCTCAAAAATCCCATGCAATCCTTTTGGTGTAACGTCCTGAAGCATCGCACCACACTCTGTAACGAATCCAACAGCCACCTCCACACTGTCATCAGTCGGGTTTTCCAGTAGTACAGTGACTAATTCAAGTGCAATGATTTCCTCAGCGACTTGCTGGTTCACTAGATGTGCTATAAACTTTACGGCAGCTAGCAGTTGAGGCTTGTCATTACGCTTATACGCTCTCTTAAGCTGCAAAACGACCCTTTTCAATAAAAGTTCAGCAACTTCAGGGAACTTGGCGTTGATAACAGCGACTAGAGCTGCAAAGACGTCAGTGAATCCAGGAGATGCCATTTGAGACTTCATGCATGAACGGCAGAAAAGTCCCCTTCCTCTGATGAGGTTCTCAGCAAACAGTTCAGGGATTATGTTCTTGATGTTGCTTGCATTAACCTTGTTCACCAGCCCGTTAATACTTTTACGGAGAGCGTCCCATGTAAGACGTTGATACTCTACACTGCTCTTGTCTTCCACCTCCTTCATCATGCGTGCCAGCTTGAACGGAGGAATATAAACCCCGCCAGTTTTTCCCAAAGCAATAGCATTGCTATCAGATGGATTGAGTTCTGGCAACTTGGGCTTTGCAACTTCACTCTTCTCTTCCCTTTTCCTGCTGTCTTCCTTTCTCAACTTGTCTCTTTGACTATCGTCATATCTATCATTGTGTCGCCTCTCCTTATCATCTCTACCTCCATCGTCCCTCCGATGCCTATCAGACCAGTCTCTCTCCCTCCGATCTCTCTTTAAGAGACCTTCGTTACCTCTATCAGTCCTCTCTCTCCCTCTTCTCCTGTTCCTAATCTCACCTTCCTCATCGTCGTCAGATGCTTGGTGATCTCTACCTTTCCTCTCGCTTTCTCGCCCACCTCTCCTGCTCTTTTGCCTGTCAGCTTCTTTACCAGAAGGCTTATCAGCTAAGACTCTACTACCCCTATGACCCCTCTCTCTATCATGCTTCTCCCTGCTTCTCTTCGTTTCGTAATCACCCTCAACCTCTTCTGTTTCCTTTTCATCGTCCAAACCTCTACGAGTTTTTCTTCCATCTTCAGTACCCTTTGAAAGATGCTTCTCATCAGAAGAAGTGCCTGCTCTAACTCTATCCTTACTTGCCCTCCTCTCGCGAACAGTATCATCATCCACTTCTCTATCTCTTCCTTTATCATCGTCAGAACCAGAGTCTACTTCTCTTCGATTCTTCCTAGACCGCCTACCTGATTCCTCACCTGAGGAGCTATCTGCTCTCATCTTATGTGCAACACCACCAATCTCTAGATCTCTTCGCGAGCTCTCATCTGGGCTTCTATCTCTTCTCACTCTCTCCTCTTCCTCGGATGAACTATCGTGCCTACCCATAGATTGAAATTCTAAGCTGCAGAAACAACCAAAACCAACACCGAGTTACAGATCTTGGCGACGACCTCGTTAGGGTTCTTACTACAGCTTAGAATTTCAATCTATGGGTAGGCACGATAGTTCATCCGAGGAAGAGGAGAGAGTGAGAAGAGATAGAAGCCCAGATGAGAGGCGTCGGGCTAGGGTTTCTGATGATGACGACCGTAAGAGCTCGCGAAGAGATCTAGAGATTGGTGGTGTTGCACATAAGATGAGAGCAGATAGCTCCTCAGGTGAGGAATCAGGTAGGCGGTCTAGGAAGAATCGAAGAGAAGTAGACTCTGGTTCTGACGA
>Unigene15
TTGTTGATCATACAGAAACGCTGACCCAGCAAACCGTAGTAGCGCAGATATGTTCTCTCCTGAGAGCAACACTCAAGGAGCATTATGCATAGTTCCATCTCTTGACCTGGTTCAAGTTTAATTTTTAGTAACTTGTGACCTGCTTCCTCAAAATCAACGCTGGACATTATGGTCAAGTATATTGTCCTCCTAAGGTTAACAAGATTGGTCTCTGTCTCATCTCTTATCCTCATTTGTTCTTCATCTTCTTCATCAGACTCATCTTCCTCCTCATCATTATCATCTGAACTAGCATCAGAGCCATCTTCATCCTCAGACTCATCCTCACCAAGTAACTCCTTCTTCAGCGCCTCGTATTTCTTTTCGTTCTCAACGAAGTCAGGATCAGGTTTGAAAACATCCAGAGAGGTTTCAGGATTTACTTCGTCATCAATAGATAGATCATGCGAATATTTTTCTTCCACAAGATCTAGCTCCGGACGAACTGCCGGGTGTCCCTGAAACTTCGCTTTCCTAATAGCAAAGAGCCCTTCAATCAAATACTGAACTCTCTTATCGATATCTCCCTCGTGGAGAATACCACGGAACCGCTCAAAGATCCCGTGCAATCCTTTTGGGGTAACGTCCTGAAGCATCGCACCACACTCTGTAACGAATCCAACAGCCACCTCCACACTGTCATCAGTCGGGTTTTCCAGTAGTACAGTGACTAATTCAAGTGCAATGATTTCCTCAGCGACTTGCTGGTTCACTAGATGTGCTATAAACTTTACGGCAGCTAGCAGTTGAGGCTTGTCATTACGCTTATACGCTCTCTTAAGCTGCAAAACGACCCTTTTCAATAAAAGTTCAGCAACTTCAGGGAACTTGGCGTTGATAACAGCGACTAGAGCTGCAAAGACGTCAGTGAATCCAGGAGATGCCATTTGAGACTTCATGCATGAACGGCAGAAAAGTCCCCTTCCTCTGATGAGGTTCTCAGCAAACAGTTCAGGGATTATGTTCTTGATGTTGCTTGCATTAACCTTGTTCACCAGCCCGTTAATACTTTTACGGAGAGCGTCCCATGTAAGACGTTGATACTCTACACTGCTCTTGTCTTCCACCTCCTTCATCATGCGTGCCAGCTTGAACGGAGGAATATAAACCCCGCCAGTTTTTCCCAAAGCAATAGCATTGCTATCAGATGGATTGAGTTCTGGCAACTTGGGCTTTGCAACTTCACTCTTCTCTTCCCTTTTCCTGCTGTCTTCCTTTCTCAACTTGTCTCTTTGACTATCGTCATATCTATCATTGTGTCGCCTCTCCTTATCATCTCTACCTCCATCGTCCCTCCGATGCCTATCAGACCAGTCTCTCTCCCTCCGATCTCTCTTTAAGAGACCTTCGTTACCTCTATCAGTCCTCTCTCTCCCTCTTCTCCTGTTCCTAATCTCACCTTCCTCATCGTCGTCAGATGCTTGGTGATCTCTACCTTTCCTCTCGCTTTCTCGCCCACCTCTCCTGCTCTTTTGCCTGTCAGCTTCTTTACCAGAAGGCTTATCAGCTAAGACTCTACTACCCCTATGACCCCTCTCTCTATCATGCTTCTCCCTGCTTCTCTTCGTTTCGTAATCACCCTCAACCTCTTCTGTTTCCTTTTCATCGTCCAAACCTCTACGAGTTTTTCTTCCATCTTCAGTACCCTTTGAAAGATGCTTCTCATCAGAAGAAGTGCCTGCTCTAACTCTATCCTTACTTGCCCTCCTCTCGCGAACAGTATCATCATCCACTTCTCTATCTCTTCCTTTATCATCGTCAGAACCAGAGTCTACTTCTCTTCGATTCTTCCTAGACCGCCTACCTGATTCCTCACCTGAGGAGCTATCTGCTCTCATCTTATGTGCAACACCACCAATCTCTAGATCTCTTCGCGAGCTCTCATCTGGGCTTCTATCTCTTCTCACTCTCTCCTCTTCCTCGGATGAACTATCGTGCCTACCCATAGATTGAAATTCTAAGCTGCAGAAACAACCAAAACCAACACCGAGTTACAGATCTTGGCGACGACCTCGTTAGGGTTCTTACTACAGCTTAGAATTTCAATCTATGGGTAGGCACGATAGTTCATCCGAGGAAGAGGAGAGAGTGAGAAGAGATAGAAGCCCAGATGAGAGGCGTCGGGCTAGGGTTTCTGATGATGACGACCGTAAGAGCTCGCGAAGAGATCTAGAGATTGGTGGTGTTGCACATAAGATGAGAGCAGATAGCTCCTCAGGTGAGGAATCAGGTAGGCGGTCTAGGAAGAATCGAAGAGAAGTAGACTCTGGTTCTGACGA
>Unigene16
AGTAACTTGTGACCAGCTTCCTCAAAATCAACGCTAGACATAATGGTCAGGTATATTGTCCTCCTAAGATTAACAAGATTGGTCTCTGTCTCGTCTCTTATTCTCATTTGTTCTTCATCTTCTTCTTCATCAGAACCATCTTCCTCATCATCGTTGTCCTCTGAACTAGCATCAGAGCCATCTTCATCGTCAGACTCATCCTCACCGAGTAATTCCTTCTTCAGGACCTCGTACTTCTTTTCGTTCTCAAGGAAGTAAGGATCAGGTTTGAAAACATCAAGAGAGGTTTCCGGATTTATTTCGTCATCAATAGATATATCATGCGAATACTTTTCTTCCACAAGATCTAGCTCAGGACGAACAGCCGGATGTCCCTGAAAGTAAATCATTCACACAATTTTACGAGCAATATGCTATCTGTGAAAACAAAGCATGGTTCCATCTCTGCAACAACCTGATAATTACAGAATAAAATTCAAGCAAGTTCTATAATCTTTACCTGAAACTTCGCTTTCCTAATAGCAAAGAGCCCTTCAATCAAATACTGAACTCTCTTATCAATCTCTCCCTCGTGCAGTATACCACGAAACCGCTCAAAAATCCCATGCAATCCTTTTGGTGTAACGTCCTGAAGCATCGCACCACACTCTGTAACGAATCCAACAGCCACCTCCACACTGTCATCAGTCGGGTTTTCCAGTAGTACAGTGACTAATTCAAGTGCAATGATTTCCTCAGCGACTTGCTGGTTCACTAGATGTGCTATAAACTTTACGGCAGCTAGCAGTTGAGGCTTGTCATTACGCTTATACGCTCTCTTAAGCTGCAAAACGACCCTTTTCAATAAAAGTTCAGCAACTTCAGGGAACTTGGCGTTGATAACAGCGACTAGAGCTGCAAAGACGTCAGTGAATCCAGGAGATGCCATTTGAGACTTCATGCATGAACGGCAGAAAAGTCCCCTTCCTCTGATGAGGTTCTCAGCAAACAGTTCAGGGATTATGTTCTTGATGTTGCTTGCATTAACCTTGTTCACCAGCCCGTTAATACTTTTACGGAGAGCGTCCCATGTAAGACGTTGATACTCTACACTGCTCTTGTCTTCCACCTCCTTCATCATGCGTGCCAGCTTGAACGGAGGAATATAAACCCCGCCAGTTTTTCCCAAAGCAATAGCATTGCTATCAGATGGATTGAGTTCTGGCAACTTGGGCTTTGCAACTTCACTCTTCTCTTCCCTTTTCCTGCTGTCTTCCTTTCTCAACTTGTCTCTTTGACTATCGTCATATCTATCATTGTGTCGCCTCTCCTTATCATCTCTACCTCCATCGTCCCTCCGATGCCTATCAGACCAGTCTCTCTCCCTCCGATCTCTCTTTAAGAGACCTTCGTTACCTCTATCAGTCCTCTCTCTCCCTCTTCTCCTGTTCCTAATCTCACCTTCCTCATCGTCGTCAGATGCTTGGTGATCTCTACCTTTCCTCTCGCTTTCTCGCCCACCTCTCCTGCTCTTTTGCCTGTCAGCTTCTTTACCAGAAGGCTTATCAGCTAAGACTCTACTACCCCTATGACCCCTCTCTCTATCATGCTTCTCCCTGCTTCTCTTCGTTTCGTAATCACCCTCAACCTCTTCTGTTTCCTTTTCATCGTCCAAACCTCTACGAGTTTTTCTTCCATCTTCAGTACCCTTTGAAAGATGCTTCTCATCAGAAGAAGTGCCTGCTCTAACTCTATCCTTACTTGCCCTCCTCTCGCGAACAGTATCATCATCCACTTCTCTATCTCTTCCTTTATCATCGTCAGAACCAGAGTCTACTTCTCTTCGATTCTTCCTAGACCGCCTACCTGATTCCTCACCTGAGGAGCTATCTGCTCTCATCTTATGTGCAACACCACCAATCTCTAGATCTCTTCGCGAGCTCTCATCTGGGCTTCTATCTCTTCTCACTCTCTCCTCTTCCTCGGATGAACTATCGTGCCTACCCATAGATTGAAATTCTAAGCTGCAGAAACACCCAAACCCAACACCGAGTTACAGATCTTGGCGACGACCTCGTTAGGGTTCTTACTACAGCTTAGAATTTCAATCTATGGGTAGGCACGATAGTTCATCCGAGGAAGAGGAGAGAGTGAGAAGAGATAGAAGCCCAGATGAGAGCTCGCGAAGAGATCTAGAGATTGGTGGTGTTGCACATAAGATGAGAGCAGATAGCTCCTCAGGTGAGGAATCAGGTAGGCGGTCTAGGAAGAATCGAAGAGAAGTAGACTCTGGTTCTGACGA
>Unigene17
AGTAACTTGTGACCAGCTTCCTCAAAATCAACGCTAGACATAATGGTCAGGTATATTGTCCTCCTAAGATTAACAAGATTGGTCTCTGTCTCGTCTCTTATTCTCATTTGTTCTTCATCTTCTTCTTCATCAGAACCATCTTCCTCATCATCGTTGTCCTCTGAACTAGCATCAGAGCCATCTTCATCGTCAGACTCATCCTCACCGAGTAATTCCTTCTTCAGGACCTCGTACTTCTTTTCGTTCTCAAGGAAGTAAGGATCAGGTTTGAAAACATCAAGAGAGGTTTCCGGATTTATTTCGTCATCAATAGATATATCATGCGAATACTTTTCTTCCACAAGATCTAGCTCAGGACGAACAGCCGGATGTCCCTGAAAGTAAATCATTCACACAATTTTACGAGCAATATGCTATCTGTGAAAACAAAGCATGGTTCCATCTCTGCAACAACCTGATAATTACAGAATAAAATTCAAGCAAGTTCTATAATCTTTACCTGAAACTTCGCTTTCCTAATAGCAAAGAGCCCTTCAATCAAATACTGAACTCTCTTATCAATCTCTCCCTCGTGCAGTATACCACGAAACCGCTCAAAAATCCCATGCAATCCTTTTGGTGTAACGTCCTGAAGCATCGCACCACACTCTGTAACGAATCCAACAGCCACCTCCACACTGTCATCAGTCGGGTTTTCCAGTAGTACAGTGACTAATTCAAGTGCAATGATTTCCTCAGCGACTTGCTGGTTCACTAGATGTGCTATAAACTTTACGGCAGCTAGCAGTTGAGGCTTGTCATTACGCTTATACGCTCTCTTAAGCTGCAAAACGACCCTTTTCAATAAAAGTTCAGCAACTTCAGGGAACTTGGCGTTGATAACAGCGACTAGAGCTGCAAAGACGTCAGTGAATCCAGGAGATGCCATTTGAGACTTCATGCATGAACGGCAGAAAAGTCCCCTTCCTCTGATGAGGTTCTCAGCAAACAGTTCAGGGATTATGTTCTTGATGTTGCTTGCATTAACCTTGTTCACCAGCCCGTTAATACTTTTACGGAGAGCGTCCCATGTAAGACGTTGATACTCTACACTGCTCTTGTCTTCCACCTCCTTCATCATGCGTGCCAGCTTGAACGGAGGAATATAAACCCCGCCAGTTTTTCCCAAAGCAATAGCATTGCTATCAGATGGATTGAGTTCTGGCAACTTGGGCTTTGCAACTTCACTCTTCTCTTCCCTTTTCCTGCTGTCTTCCTTTCTCAACTTGTCTCTTTGACTATCGTCATATCTATCATTGTGTCGCCTCTCCTTATCATCTCTACCTCCATCGTCCCTCCGATGCCTATCAGACCAGTCTCTCTCCCTCCGATCTCTCTTTAAGAGACCTTCGTTACCTCTATCAGTCCTCTCTCTCCCTCTTCTCCTGTTCCTAATCTCACCTTCCTCATCGTCGTCAGATGCTTGGTGATCTCTACCTTTCCTCTCGCTTTCTCGCCCACCTCTCCTGCTCTTTTGCCTGTCAGCTTCTTTACCAGAAGGCTTATCAGCTAAGACTCTACTACCCCTATGACCCCTCTCTCTATCATGCTTCTCCCTGCTTCTCTTCGTTTCGTAATCACCCTCAACCTCTTCTGTTTCCTTTTCATCGTCCAAACCTCTACGAGTTTTTCTTCCATCTTCAGTACCCTTTGAAAGATGCTTCTCATCAGAAGAAGTGCCTGCTCTAACTCTATCCTTACTTGCCCTCCTCTCGCGAACAGTATCATCATCCACTTCTCTATCTCTTCCTTTATCATCGTCAGAACCAGAGTCTACTTCTCTTCGATTCTTCCTAGACCGCCTACCTGATTCCTCACCTGAGGAGCTATCTGCTCTCATCTTATGTGCAACACCACCAATCTCTAGATCTCTTCGCGAGCTCTTACGGTCGTCATCATCAGAAACCCTAGCCCGACGCCTCTCATCTGGGCTTCTATCTCTTCTCACTCTCTCCTCTTCCTCGGATGAACTATCGTGCCTACCCATGGATTCAACAGCGAATTGCAGATAAAGTACGAACCTTTCCCCCCGACTCTAACAGAAAACCCTAACCTCGGAGCAAGAACCCTACTGCGAGGTCGCCGCCAAGATCTGAATCGCCGAGCAAAAGTGAGAAACTGGCAAATAAAATCTCTTCGATTTGGTTTTTGTTCGGAGTTACGCCGCTCCTTCAACCACTGATCAACCCTTCC
>Unigene18
TTGTTGATCATACAGAAACGCTGACCCAACAAACCGTAGTAACGCAGATACGTTCTCTCCTGAGAGCAACACTCAAGGAGCATTATGCATAGCTCCATCTCTTGACCTGGTTCAAGTTTAATTTTAAGTAACTTGTGACCTGCTTCCTCAAAATCAACGCTGGACATTATGGTCAAGTATATTGTCCTCCTAAGGTTAACAAGATTGGTCTCTGTCTCATCTCTTATCCTCATTTGTTCTTCATCTTCTTCATCAGACTCATCTTCCTCCTCATCATTATCATCTGAACTAGCATCAGAGCCATCTTCATCCTCAGACTCATCCTCACCAAGTAACTCCTTCTTCAGCGCCTCGTATTTCTTTTCGTTCTCAACGAAGTCAGGATCAGGTTTGAAAACATCCAGAGAGGTTTCAGGATTTACTTCGTCATCAATAGATAGATCATGCGAATATTTTTCTTCCACAAGATCTAGCTCCGGACGAACTGCCGGGTGTCCCTGAAACTTCGCTTTCCTAATAGCAAAGAGCCCTTCAATCAAATACTGAACTCTCTTATCGATATCTCCCTCGTGGAGAATACCACGGAACCGCTCAAAGATCCCGTGCAATCCTTTTGGGGTAACGTCCTGAAGCATCGCACCACACTCTGTAACGAATCCAACAGCCACCTCCACACTGTCATCAGTCGGGTTTTCCAGTAGTACAGTGACTAATTCAAGTGCAATGATTTCCTCAGCGACTTGCTGGTTCACTAGATGTGCTATAAACTTTACGGCAGCTAGCAGTTGAGGCTTGTCATTACGCTTATACGCTCTCTTAAGCTGCAAAACGACCCTTTTCAATAAAAGTTCAGCAACTTCAGGGAACTTGGCGTTGATAACAGCGACTAGAGCTGCAAAGACGTCAGTGAATCCAGGAGATGCCATTTGAGACTTCATGCATGAACGGCAGAAAAGTCCCCTTCCTCTGATGAGGTTCTCAGCAAACAGTTCAGGGATTATGTTCTTGATGTTGCTTGCATTAACCTTGTTCACCAGCCCGTTAATACTTTTACGGAGAGCGTCCCATGTAAGACGTTGATACTCTACACTGCTCTTGTCTTCCACCTCCTTCATCATGCGTGCCAGCTTGAACGGAGGAATATAAACCCCGCCAGTTTTTCCCAAAGCAATAGCATTGCTATCAGATGGATTGAGTTCTGGCAACTTGGGCTTTGCAACTTCACTCTTCTCTTCCCTTTTCCTGCTGTCTTCCTTTCTCAACTTGTCTCTTTGACTATCGTCATATCTATCATTGTGTCGCCTCTCCTTATCATCTCTACCTCCATCGTCCCTCCGATGCCTATCAGACCAGTCTCTCTCCCTCCGATCTCTCTTTAAGAGACCTTCGTTACCTCTATCAGTCCTCTCTCTCCCTCTTCTCCTGTTCCTAATCTCACCTTCCTCATCGTCGTCAGATGCTTGGTGATCTCTACCTTTCCTCTCGCTTTCTCGCCCACCTCTCCTGCTCTTTTGCCTGTCAGCTTCTTTACCAGAAGGCTTATCAGCTAAGACTCTACTACCCCTATGACCCCTCTCTCTATCATGCTTCTCCCTGCTTCTCTTCGTTTCGTAATCACCCTCAACCTCTTCTGTTTCCTTTTCATCGTCCAAACCTCTACGAGTTTTTCTTCCATCTTCAGTACCCTTTGAAAGATGCTTCTCATCAGAAGAAGTGCCTGCTCTAACTCTATCCTTACTTGCCCTCCTCTCGCGAACAGTATCATCATCCACTTCTCTATCTCTTCCTTTATCATCGTCAGAACCAGAGTCTACTTCTCTTCGATTCTTCCTAGACCGCCTACCTGATTCCTCACCTGAGGAGCTATCTGCTCTCATCTTATGTGCAACACCACCAATCTCTAGATCTCTTCGCGAGCTCTTACGGTCGTCATCATCAGAAACCCTAGCCCGACGCCTCTCATCTGGGCTTCTATCTCTTCTCACTCTCTCCTCTTCCTCGGATGAACTATCGTGCCTACCCATGGATTCAACAGCGAATTGCAGATAAAGTACGAACCTTTCCCCCCGACTCTAACAGAAAACCCTAACCTCGGAGCAAGAACCCTACTGCGAGGTCGCCGCCAAGATCTGAATCGCCGAGCAAAAGTGAGAAACTGGCAAATAAAATCTCTTCGATTTGGTTTTTGTTCGGAGTTACGCCGCTCCTTCAACCACTGATCAACCCTTCC
>Unigene19
AGTAACTTGTGACCAGCTTCCTCAAAATCAACGCTAGACATAATGGTCAGGTATATTGTCCTCCTAAGATTAACAAGATTGGTCTCTGTCTCGTCTCTTATTCTCATTTGTTCTTCATCTTCTTCTTCATCAGAACCATCTTCCTCATCATCGTTGTCCTCTGAACTAGCATCAGAGCCATCTTCATCGTCAGACTCATCCTCACCGAGTAATTCCTTCTTCAGGACCTCGTACTTCTTTTCGTTCTCAAGGAAGTAAGGATCAGGTTTGAAAACATCAAGAGAGGTTTCCGGATTTATTTCGTCATCAATAGATATATCATGCGAATACTTTTCTTCCACAAGATCTAGCTCAGGACGAACAGCCGGATGTCCCTGAAAGTAAATCATTCACACAATTTTACGAGCAATATGCTATCTGTGAAAACAAAGCATGGTTCCATCTCTGCAACAACCTGATAATTACAGAATAAAATTCAAGCAAGTTCTATAATCTTTACCTGAAACTTCGCTTTCCTAATAGCAAAGAGCCCTTCAATCAAATACTGAACTCTCTTATCAATCTCTCCCTCGTGCAGTATACCACGAAACCGCTCAAAAATCCCATGCAATCCTTTTGGTGTAACGTCCTGAAGCATCGCACCACACTCTGTAACGAATCCAACAGCCACCTCCACACTGTCATCAGTCGGGTTTTCCAGTAGTACAGTGACTAATTCAAGTGCAATGATTTCCTCAGCGACTTGCTGGTTCACTAGATGTGCTATAAACTTTACGGCAGCTAGCAGTTGAGGCTTGTCATTACGCTTATACGCTCTCTTAAGCTGCAAAACGACCCTTTTCAATAAAAGTTCAGCAACTTCAGGGAACTTGGCGTTGATAACAGCGACTAGAGCTGCAAAGACGTCAGTGAATCCAGGAGATGCCATTTGAGACTTCATGCATGAACGGCAGAAAAGTCCCCTTCCTCTGATGAGGTTCTCAGCAAACAGTTCAGGGATTATGTTCTTGATGTTGCTTGCATTAACCTTGTTCACCAGCCCGTTAATACTTTTACGGAGAGCGTCCCATGTAAGACGTTGATACTCTACACTGCTCTTGTCTTCCACCTCCTTCATCATGCGTGCCAGCTTGAACGGAGGAATATAAACCCCGCCAGTTTTTCCCAAAGCAATAGCATTGCTATCAGATGGATTGAGTTCTGGCAACTTGGGCTTTGCAACTTCACTCTTCTCTTCCCTTTTCCTGCTGTCTTCCTTTCTCAACTTGTCTCTTTGACTATCGTCATATCTATCATTGTGTCGCCTCTCCTTATCATCTCTACCTCCATCGTCCCTCCGATGCCTATCAGACCAGTCTCTCTCCCTCCGATCTCTCTTTAAGAGACCTTCGTTACCTCTATCAGTCCTCTCTCTCCCTCTTCTCCTGTTCCTAATCTCACCTTCCTCATCGTCGTCAGATGCTTGGTGATCTCTACCTTTCCTCTCGCTTTCTCGCCCACCTCTCCTGCTCTTTTGCCTGTCAGCTTCTTTACCAGAAGGCTTATCAGCTAAGACTCTACTACCCCTATGACCCCTCTCTCTATCATGCTTCTCCCTGCTTCTCTTCGTTTCGTAATCACCCTCAACCTCTTCTGTTTCCTTTTCATCGTCCAAACCTCTACGAGTTTTTCTTCCATCTTCAGTACCCTTTGAAAGATGCTTCTCATCAGAAGAAGTGCCTGCTCTAACTCTATCCTTACTTGCCCTCCTCTCGCGAACAGTATCATCATCCACTTCTCTATCTCTTCCTTTATCATCGTCAGAACCAGAGTCTACTTCTCTTCGATTCTTCCTAGACCGCCTACCTGATTCCTCACCTGAGGAGCTATCTGCTCTCATCTTATGTGCAACACCACCAATCTCTAGATCTCTTCGCGAGCTCTCATCTGGGCTTCTATCTCTTCTCACTCTCTCCTCTTCCTCGGATGAACTATCGTGCCTACCCATGGATTCAACAGCGAATTGCAGATAAAGTACGAACCTTTCCCCCCGACTCTAACAGAAAACCCTAACCTCGGAGCAAGAACCCTACTGCGAGGTCGCCGCCAAGATCTGAATCGCCGAGCAAAAGTGAGAAACTGGCAAATAAAATCTCTTCGATTTGGTTTTTGTTCGGAGTTACGCCGCTCCTTCAACCACTGATCAACCCTTCC
>Unigene20
AGTAACTTGTGACCAGCTTCCTCAAAATCAACGCTAGACATAATGGTCAGGTATATTGTCCTCCTAAGATTAACAAGATTGGTCTCTGTCTCGTCTCTTATTCTCATTTGTTCTTCATCTTCTTCTTCATCAGAACCATCTTCCTCATCATCGTTGTCCTCTGAACTAGCATCAGAGCCATCTTCATCGTCAGACTCATCCTCACCGAGTAATTCCTTCTTCAGGACCTCGTACTTCTTTTCGTTCTCAAGGAAGTAAGGATCAGGTTTGAAAACATCAAGAGAGGTTTCCGGATTTATTTCGTCATCAATAGATATATCATGCGAATACTTTTCTTCCACAAGATCTAGCTCAGGACGAACAGCCGGATGTCCCTGAAAGTAAATCATTCACACAATTTTACGAGCAATATGCTATCTGTGAAAACAAAGCATGGTTCCATCTCTGCAACAACCTGATAATTACAGAATAAAATTCAAGCAAGTTCTATAATCTTTACCTGAAACTTCGCTTTCCTAATAGCAAAGAGCCCTTCAATCAAATACTGAACTCTCTTATCAATCTCTCCCTCGTGCAGTATACCACGAAACCGCTCAAAAATCCCATGCAATCCTTTTGGTGTAACGTCCTGAAGCATCGCACCACACTCTGTAACGAATCCAACAGCCACCTCCACACTGTCATCAGTCGGGTTTTCCAGTAGTACAGTGACTAATTCAAGTGCAATGATTTCCTCAGCGACTTGCTGGTTCACTAGATGTGCTATAAACTTTACGGCAGCTAGCAGTTGAGGCTTGTCATTACGCTTATACGCTCTCTTAAGCTGCAAAACGACCCTTTTCAATAAAAGTTCAGCAACTTCAGGGAACTTGGCGTTGATAACAGCGACTAGAGCTGCAAAGACGTCAGTGAATCCAGGAGATGCCATTTGAGACTTCATGCATGAACGGCAGAAAAGTCCCCTTCCTCTGATGAGGTTCTCAGCAAACAGTTCAGGGATTATGTTCTTGATGTTGCTTGCATTAACCTTGTTCACCAGCCCGTTAATACTTTTACGGAGAGCGTCCCATGTAAGACGTTGATACTCTACACTGCTCTTGTCTTCCACCTCCTTCATCATGCGTGCCAGCTTGAACGGAGGAATATAAACCCCGCCAGTTTTTCCCAAAGCAATAGCATTGCTATCAGATGGATTGAGTTCTGGCAACTTGGGCTTTGCAACTTCACTCTTCTCTTCCCTTTTCCTGCTGTCTTCCTTTCTCAACTTGTCTCTTTGACTATCGTCATATCTATCATTGTGTCGCCTCTCCTTATCATCTCTACCTCCATCGTCCCTCCGATGCCTATCAGACCAGTCTCTCTCCCTCCGATCTCTCTTTAAGAGACCTTCGTTACCTCTATCAGTCCTCTCTCTCCCTCTTCTCCTGTTCCTAATCTCACCTTCCTCATCGTCGTCAGATGCTTGGTGATCTCTACCTTTCCTCTCGCTTTCTCGCCCACCTCTCCTGCTCTTTTGCCTGTCAGCTTCTTTACCAGAAGGCTTATCAGCTAAGACTCTACTACCCCTATGACCCCTCTCTCTATCATGCTTCTCCCTGCTTCTCTTCGTTTCGTAATCACCCTCAACCTCTTCTGTTTCCTTTTCATCGTCCAAACCTCTACGAGTTTTTCTTCCATCTTCAGTACCCTTTGAAAGATGCTTCTCATCAGAAGAAGTGCCTGCTCTAACTCTATCCTTACTTGCCCTCCTCTCGCGAACAGTATCATCATCCACTTCTCTATCTCTTCCTTTATCATCGTCAGAACCAGAGTCTACTTCTCTTCGATTCTTCCTAGACCGCCTACCTGATTCCTCACCTGAGGAGCTATCTGCTCTCATCTTATGTGCAACACCACCAATCTCTAGATCTCTTCGCGAGCTCTTACGGTCGTCATCATCAGAAACCCTAGCCCGACGCCTCTCATCTGGGCTTCTATCTCTTCTCACTCTCTCCTCTTCCTCGGATGAACTATCGTGCCTACCCATAGATTGAAATTCTAAGCTGCAGAAACACCCAAACCCAACACCGAGTTACAGATAAAGTACGAACCTTTCCAGATTATAACAGAAGATGTAAAC
>Unigene21
TTGTTGATCATACAGAAACGCTGACCCAACAAACCGTAGTAACGCAGATACGTTCTCTCCTGAGAGCAACACTCAAGGAGCATTATGCATAGCTCCATCTCTTGACCTGGTTCAAGTTTAATTTTAAGTAACTTGTGACCTGCTTCCTCAAAATCAACGCTGGACATTATGGTCAAGTATATTGTCCTCCTAAGGTTAACAAGATTGGTCTCTGTCTCATCTCTTATCCTCATTTGTTCTTCATCTTCTTCATCAGACTCATCTTCCTCCTCATCATTATCATCTGAACTAGCATCAGAGCCATCTTCATCCTCAGACTCATCCTCACCAAGTAACTCCTTCTTCAGCGCCTCGTATTTCTTTTCGTTCTCAACGAAGTCAGGATCAGGTTTGAAAACATCCAGAGAGGTTTCAGGATTTACTTCGTCATCAATAGATAGATCATGCGAATATTTTTCTTCCACAAGATCTAGCTCCGGACGAACTGCCGGGTGTCCCTGAAACTTCGCTTTCCTAATAGCAAAGAGCCCTTCAATCAAATACTGAACTCTCTTATCGATATCTCCCTCGTGGAGAATACCACGGAACCGCTCAAAGATCCCGTGCAATCCTTTTGGGGTAACGTCCTGAAGCATCGCACCACACTCTGTAACGAATCCAACAGCCACCTCCACACTGTCATCAGTCGGGTTTTCCAGTAGTACAGTGACTAATTCAAGTGCAATGATTTCCTCAGCGACTTGCTGGTTCACTAGATGTGCTATAAACTTTACGGCAGCTAGCAGTTGAGGCTTGTCATTACGCTTATACGCTCTCTTAAGCTGCAAAACGACCCTTTTCAATAAAAGTTCAGCAACTTCAGGGAACTTGGCGTTGATAACAGCGACTAGAGCTGCAAAGACGTCAGTGAATCCAGGAGATGCCATTTGAGACTTCATGCATGAACGGCAGAAAAGTCCCCTTCCTCTGATGAGGTTCTCAGCAAACAGTTCAGGGATTATGTTCTTGATGTTGCTTGCATTAACCTTGTTCACCAGCCCGTTAATACTTTTACGGAGAGCGTCCCATGTAAGACGTTGATACTCTACACTGCTCTTGTCTTCCACCTCCTTCATCATGCGTGCCAGCTTGAACGGAGGAATATAAACCCCGCCAGTTTTTCCCAAAGCAATAGCATTGCTATCAGATGGATTGAGTTCTGGCAACTTGGGCTTTGCAACTTCACTCTTCTCTTCCCTTTTCCTGCTGTCTTCCTTTCTCAACTTGTCTCTTTGACTATCGTCATATCTATCATTGTGTCGCCTCTCCTTATCATCTCTACCTCCATCGTCCCTCCGATGCCTATCAGACCAGTCTCTCTCCCTCCGATCTCTCTTTAAGAGACCTTCGTTACCTCTATCAGTCCTCTCTCTCCCTCTTCTCCTGTTCCTAATCTCACCTTCCTCATCGTCGTCAGATGCTTGGTGATCTCTACCTTTCCTCTCGCTTTCTCGCCCACCTCTCCTGCTCTTTTGCCTGTCAGCTTCTTTACCAGAAGGCTTATCAGCTAAGACTCTACTACCCCTATGACCCCTCTCTCTATCATGCTTCTCCCTGCTTCTCTTCGTTTCGTAATCACCCTCAACCTCTTCTGTTTCCTTTTCATCGTCCAAACCTCTACGAGTTTTTCTTCCATCTTCAGTACCCTTTGAAAGATGCTTCTCATCAGAAGAAGTGCCTGCTCTAACTCTATCCTTACTTGCCCTCCTCTCGCGAACAGTATCATCATCCACTTCTCTATCTCTTCCTTTATCATCGTCAGAACCAGAGTCTACTTCTCTTCGATTCTTCCTAGACCGCCTACCTGATTCCTCACCTGAGGAGCTATCTGCTCTCATCTTATGTGCAACACCACCAATCTCTAGATCTCTTCGCGAGCTCTTACGGTCGTCATCATCAGAAACCCTAGCCCGACGCCTCTCATCTGGGCTTCTATCTCTTCTCACTCTCTCCTCTTCCTCGGATGAACTATCGTGCCTACCCATAGATTGAAATTCTAAGCTGCAGAAACACCCAAACCCAACACCGAGTTACAGATAAAGTACGAACCTTTCCAGATTATAACAGAAGATGTAAAC
>Unigene22
AGTAACTTGTGACCAGCTTCCTCAAAATCAACGCTAGACATAATGGTCAGGTATATTGTCCTCCTAAGATTAACAAGATTGGTCTCTGTCTCGTCTCTTATTCTCATTTGTTCTTCATCTTCTTCTTCATCAGAACCATCTTCCTCATCATCGTTGTCCTCTGAACTAGCATCAGAGCCATCTTCATCGTCAGACTCATCCTCACCGAGTAATTCCTTCTTCAGGACCTCGTACTTCTTTTCGTTCTCAAGGAAGTAAGGATCAGGTTTGAAAACATCAAGAGAGGTTTCCGGATTTATTTCGTCATCAATAGATATATCATGCGAATACTTTTCTTCCACAAGATCTAGCTCAGGACGAACAGCCGGATGTCCCTGAAACTTCGCTTTCCTAATAGCAAAGAGCCCTTCAATCAAATACTGAACTCTCTTATCAATCTCTCCCTCGTGCAGTATACCACGAAACCGCTCAAAAATCCCATGCAATCCTTTTGGTGTAACGTCCTGAAGCATCGCACCACACTCTGTAACGAATCCAACAGCCACCTCCACACTGTCATCAGTCGGGTTTTCCAGTAGTACAGTGACTAATTCAAGTGCAATGATTTCCTCAGCGACTTGCTGGTTCACTAGATGTGCTATAAACTTTACGGCAGCTAGCAGTTGAGGCTTGTCATTACGCTTATACGCTCTCTTAAGCTGCAAAACGACCCTTTTCAATAAAAGTTCAGCAACTTCAGGGAACTTGGCGTTGATAACAGCGACTAGAGCTGCAAAGACGTCAGTGAATCCAGGAGATGCCATTTGAGACTTCATGCATGAACGGCAGAAAAGTCCCCTTCCTCTGATGAGGTTCTCAGCAAACAGTTCAGGGATTATGTTCTTGATGTTGCTTGCATTAACCTTGTTCACCAGCCCGTTAATACTTTTACGGAGAGCGTCCCATGTAAGACGTTGATACTCTACACTGCTCTTGTCTTCCACCTCCTTCATCATGCGTGCCAGCTTGAACGGAGGAATATAAACCCCGCCAGTTTTTCCCAAAGCAATAGCATTGCTATCAGATGGATTGAGTTCTGGCAACTTGGGCTTTGCAACTTCACTCTTCTCTTCCCTTTTCCTGCTGTCTTCCTTTCTCAACTTGTCTCTTTGACTATCGTCATATCTATCATTGTGTCGCCTCTCCTTATCATCTCTACCTCCATCGTCCCTCCGATGCCTATCAGACCAGTCTCTCTCCCTCCGATCTCTCTTTAAGAGACCTTCGTTACCTCTATCAGTCCTCTCTCTCCCTCTTCTCCTGTTCCTAATCTCACCTTCCTCATCGTCGTCAGATGCTTGGTGATCTCTACCTTTCCTCTCGCTTTCTCGCCCACCTCTCCTGCTCTTTTGCCTGTCAGCTTCTTTACCAGAAGGCTTATCAGCTAAGACTCTACTACCCCTATGACCCCTCTCTCTATCATGCTTCTCCCTGCTTCTCTTCGTTTCGTAATCACCCTCAACCTCTTCTGTTTCCTTTTCATCGTCCAAACCTCTACGAGTTTTTCTTCCATCTTCAGTACCCTTTGAAAGATGCTTCTCATCAGAAGAAGTGCCTGCTCTAACTCTATCCTTACTTGCCCTCCTCTCGCGAACAGTATCATCATCCACTTCTCTATCTCTTCCTTTATCATCGTCAGAACCAGAGTCTACTTCTCTTCGATTCTTCCTAGACCGCCTACCTGATTCCTCACCTGAGGAGCTATCTGCTCTCATCTTATGTGCAACACCACCAATCTCTAGATCTCTTCGCGAGCTCTTACGGTCGTCATCATCAGAAACCCTAGCCCGACGCCTCTCATCTGGGCTTCTATCTCTTCTCACTCTCTCCTCTTCCTCGGATGAACTATCGTGCCTACCCATGGATTCAACAGCGAATTGCAGATAAAGTACGAACCTTTCCCCCCGACTCTAACAGAAAACCCTAACCTCGGAGCAAGAACCCTACTGCGAGGTCGCCGCCAAGATCTGAATCGCCGAGCAAAAGTGAGAAACTGGCAAATAAAATCTCTTCGATTTGGTTTTTGTTCGGAGTTACGCCGCTCCTTCAACCACTGATCAACCCTTCC
>Unigene23
AGTAACTTGTGACCAGCTTCCTCAAAATCAACGCTAGACATAATGGTCAGGTATATTGTCCTCCTAAGATTAACAAGATTGGTCTCTGTCTCGTCTCTTATTCTCATTTGTTCTTCATCTTCTTCTTCATCAGAACCATCTTCCTCATCATCGTTGTCCTCTGAACTAGCATCAGAGCCATCTTCATCGTCAGACTCATCCTCACCGAGTAATTCCTTCTTCAGGACCTCGTACTTCTTTTCGTTCTCAAGGAAGTAAGGATCAGGTTTGAAAACATCAAGAGAGGTTTCCGGATTTATTTCGTCATCAATAGATATATCATGCGAATACTTTTCTTCCACAAGATCTAGCTCAGGACGAACAGCCGGATGTCCCTGAAAGTAAATCATTCACACAATTTTACGAGCAATATGCTATCTGTGAAAACAAAGCATGGTTCCATCTCTGCAACAACCTGATAATTACAGAATAAAATTCAAGCAAGTTCTATAATCTTTACCTGAAACTTCGCTTTCCTAATAGCAAAGAGCCCTTCAATCAAATACTGAACTCTCTTATCAATCTCTCCCTCGTGCAGTATACCACGAAACCGCTCAAAAATCCCATGCAATCCTTTTGGTGTAACGTCCTGAAGCATCGCACCACACTCTGTAACGAATCCAACAGCCACCTCCACACTGTCATCAGTCGGGTTTTCCAGTAGTACAGTGACTAATTCAAGTGCAATGATTTCCTCAGCGACTTGCTGGTTCACTAGATGTGCTATAAACTTTACGGCAGCTAGCAGTTGAGGCTTGTCATTACGCTTATACGCTCTCTTAAGCTGCAAAACGACCCTTTTCAATAAAAGTTCAGCAACTTCAGGGAACTTGGCGTTGATAACAGCGACTAGAGCTGCAAAGACGTCAGTGAATCCAGGAGATGCCATTTGAGACTTCATGCATGAACGGCAGAAAAGTCCCCTTCCTCTGATGAGGTTCTCAGCAAACAGTTCAGGGATTATGTTCTTGATGTTGCTTGCATTAACCTTGTTCACCAGCCCGTTAATACTTTTACGGAGAGCGTCCCATGTAAGACGTTGATACTCTACACTGCTCTTGTCTTCCACCTCCTTCATCATGCGTGCCAGCTTGAACGGAGGAATATAAACCCCGCCAGTTTTTCCCAAAGCAATAGCATTGCTATCAGATGGATTGAGTTCTGGCAACTTGGGCTTTGCAACTTCACTCTTCTCTTCCCTTTTCCTGCTGTCTTCCTTTCTCAACTTGTCTCTTTGACTATCGTCATATCTATCATTGTGTCGCCTCTCCTTATCATCTCTACCTCCATCGTCCCTCCGATGCCTATCAGACCAGTCTCTCTCCCTCCGATCTCTCTTTAAGAGACCTTCGTTACCTCTATCAGTCCTCTCTCTCCCTCTTCTCCTGTTCCTAATCTCACCTTCCTCATCGTCGTCAGATGCTTGGTGATCTCTACCTTTCCTCTCGCTTTCTCGCCCACCTCTCCTGCTCTTTTGCCTGTCAGCTTCTTTACCAGAAGGCTTATCAGCTAAGACTCTACTACCCCTATGACCCCTCTCTCTATCATGCTTCTCCCTGCTTCTCTTCGTTTCGTAATCACCCTCAACCTCTTCTGTTTCCTTTTCATCGTCCAAACCTCTACGAGTTTTTCTTCCATCTTCAGTACCCTTTGAAAGATGCTTCTCATCAGAAGAAGTGCCTGCTCTAACTCTATCCTTACTTGCCCTCCTCTCGCGAACAGTATCATCATCCACTTCTCTATCTCTTCCTTTATCATCGTCAGAACCAGAGTCTACTTCTCTTCGATTCTTCCTAGACCGCCTACCTGATTCCTCACCTGAGGAGCTATCTGCTCTCATCTTATGTGCAACACCACCAATCTCTAGATCTCTTCGCGAGCTCTCATCTGGGCTTCTATCTCTTCTCACTCTCTCCTCTTCCTCGGATGAACTATCGTGCCTACCCATAGATTGAAATTCTAAGCTGCAGAAACACCCAAACCCAACACCGAGTTACAGATAAAGTACGAACCTTTCCAGATTATAACAGAAGATGTAAAC
>Unigene24
AGTAACTTGTGACCAGCTTCCTCAAAATCAACGCTAGACATAATGGTCAGGTATATTGTCCTCCTAAGATTAACAAGATTGGTCTCTGTCTCGTCTCTTATTCTCATTTGTTCTTCATCTTCTTCTTCATCAGAACCATCTTCCTCATCATCGTTGTCCTCTGAACTAGCATCAGAGCCATCTTCATCGTCAGACTCATCCTCACCGAGTAATTCCTTCTTCAGGACCTCGTACTTCTTTTCGTTCTCAAGGAAGTAAGGATCAGGTTTGAAAACATCAAGAGAGGTTTCCGGATTTATTTCGTCATCAATAGATATATCATGCGAATACTTTTCTTCCACAAGATCTAGCTCAGGACGAACAGCCGGATGTCCCTGAAACTTCGCTTTCCTAATAGCAAAGAGCCCTTCAATCAAATACTGAACTCTCTTATCAATCTCTCCCTCGTGCAGTATACCACGAAACCGCTCAAAAATCCCATGCAATCCTTTTGGTGTAACGTCCTGAAGCATCGCACCACACTCTGTAACGAATCCAACAGCCACCTCCACACTGTCATCAGTCGGGTTTTCCAGTAGTACAGTGACTAATTCAAGTGCAATGATTTCCTCAGCGACTTGCTGGTTCACTAGATGTGCTATAAACTTTACGGCAGCTAGCAGTTGAGGCTTGTCATTACGCTTATACGCTCTCTTAAGCTGCAAAACGACCCTTTTCAATAAAAGTTCAGCAACTTCAGGGAACTTGGCGTTGATAACAGCGACTAGAGCTGCAAAGACGTCAGTGAATCCAGGAGATGCCATTTGAGACTTCATGCATGAACGGCAGAAAAGTCCCCTTCCTCTGATGAGGTTCTCAGCAAACAGTTCAGGGATTATGTTCTTGATGTTGCTTGCATTAACCTTGTTCACCAGCCCGTTAATACTTTTACGGAGAGCGTCCCATGTAAGACGTTGATACTCTACACTGCTCTTGTCTTCCACCTCCTTCATCATGCGTGCCAGCTTGAACGGAGGAATATAAACCCCGCCAGTTTTTCCCAAAGCAATAGCATTGCTATCAGATGGATTGAGTTCTGGCAACTTGGGCTTTGCAACTTCACTCTTCTCTTCCCTTTTCCTGCTGTCTTCCTTTCTCAACTTGTCTCTTTGACTATCGTCATATCTATCATTGTGTCGCCTCTCCTTATCATCTCTACCTCCATCGTCCCTCCGATGCCTATCAGACCAGTCTCTCTCCCTCCGATCTCTCTTTAAGAGACCTTCGTTACCTCTATCAGTCCTCTCTCTCCCTCTTCTCCTGTTCCTAATCTCACCTTCCTCATCGTCGTCAGATGCTTGGTGATCTCTACCTTTCCTCTCGCTTTCTCGCCCACCTCTCCTGCTCTTTTGCCTGTCAGCTTCTTTACCAGAAGGCTTATCAGCTAAGACTCTACTACCCCTATGACCCCTCTCTCTATCATGCTTCTCCCTGCTTCTCTTCGTTTCGTAATCACCCTCAACCTCTTCTGTTTCCTTTTCATCGTCCAAACCTCTACGAGTTTTTCTTCCATCTTCAGTACCCTTTGAAAGATGCTTCTCATCAGAAGAAGTGCCTGCTCTAACTCTATCCTTACTTGCCCTCCTCTCGCGAACAGTATCATCATCCACTTCTCTATCTCTTCCTTTATCATCGTCAGAACCAGAGTCTACTTCTCTTCGATTCTTCCTAGACCGCCTACCTGATTCCTCACCTGAGGAGCTATCTGCTCTCATCTTATGTGCAACACCACCAATCTCTAGATCTCTTCGCGAGCTCTCATCTGGGCTTCTATCTCTTCTCACTCTCTCCTCTTCCTCGGATGAACTATCGTGCCTACCCATGGATTCAACAGCGAATTGCAGATAAAGTACGAACCTTTCCCCCCGACTCTAACAGAAAACCCTAACCTCGGAGCAAGAACCCTACTGCGAGGTCGCCGCCAAGATCTGAATCGCCGAGCAAAAGTGAGAAACTGGCAAATAAAATCTCTTCGATTTGGTTTTTGTTCGGAGTTACGCCGCTCCTTCAACCACTGATCAACCCTTCC
>Unigene25
AGTAACTTGTGACCAGCTTCCTCAAAATCAACGCTAGACATAATGGTCAGGTATATTGTCCTCCTAAGATTAACAAGATTGGTCTCTGTCTCGTCTCTTATTCTCATTTGTTCTTCATCTTCTTCTTCATCAGAACCATCTTCCTCATCATCGTTGTCCTCTGAACTAGCATCAGAGCCATCTTCATCGTCAGACTCATCCTCACCGAGTAATTCCTTCTTCAGGACCTCGTACTTCTTTTCGTTCTCAAGGAAGTAAGGATCAGGTTTGAAAACATCAAGAGAGGTTTCCGGATTTATTTCGTCATCAATAGATATATCATGCGAATACTTTTCTTCCACAAGATCTAGCTCAGGACGAACAGCCGGATGTCCCTGAAAGTAAATCATTCACACAATTTTACGAGCAATATGCTATCTGTGAAAACAAAGCATGGTTCCATCTCTGCAACAACCTGATAATTACAGAATAAAATTCAAGCAAGTTCTATAATCTTTACCTGAAACTTCGCTTTCCTAATAGCAAAGAGCCCTTCAATCAAATACTGAACTCTCTTATCAATCTCTCCCTCGTGCAGTATACCACGAAACCGCTCAAAAATCCCATGCAATCCTTTTGGTGTAACGTCCTGAAGCATCGCACCACACTCTGTAACGAATCCAACAGCCACCTCCACACTGTCATCAGTCGGGTTTTCCAGTAGTACAGTGACTAATTCAAGTGCAATGATTTCCTCAGCGACTTGCTGGTTCACTAGATGTGCTATAAACTTTACGGCAGCTAGCAGTTGAGGCTTGTCATTACGCTTATACGCTCTCTTAAGCTGCAAAACGACCCTTTTCAATAAAAGTTCAGCAACTTCAGGGAACTTGGCGTTGATAACAGCGACTAGAGCTGCAAAGACGTCAGTGAATCCAGGAGATGCCATTTGAGACTTCATGCATGAACGGCAGAAAAGTCCCCTTCCTCTGATGAGGTTCTCAGCAAACAGTTCAGGGATTATGTTCTTGATGTTGCTTGCATTAACCTTGTTCACCAGCCCGTTAATACTTTTACGGAGAGCGTCCCATGTAAGACGTTGATACTCTACACTGCTCTTGTCTTCCACCTCCTTCATCATGCGTGCCAGCTTGAACGGAGGAATATAAACCCCGCCAGTTTTTCCCAAAGCAATAGCATTGCTATCAGATGGATTGAGTTCTGGCAACTTGGGCTTTGCAACTTCACTCTTCTCTTCCCTTTTCCTGCTGTCTTCCTTTCTCAACTTGTCTCTTTGACTATCGTCATATCTATCATTGTGTCGCCTCTCCTTATCATCTCTACCTCCATCGTCCCTCCGATGCCTATCAGACCAGTCTCTCTCCCTCCGATCTCTCTTTAAGAGACCTTCGTTACCTCTATCAGTCCTCTCTCTCCCTCTTCTCCTGTTCCTAATCTCACCTTCCTCATCGTCGTCAGATGCTTGGTGATCTCTACCTTTCCTCTCGCTTTCTCGCCCACCTCTCCTGCTCTTTTGCCTGTCAGCTTCTTTACCAGAAGGCTTATCAGCTAAGACTCTACTACCCCTATGAGTCCTCTCTCTATCATGCCTCTCCCTGCCTTTGGGACTTCTCTTCCTTTCATAATCATCATCAACATCTCCAGTAACCTTTGAAAGATGGTTCTCATCTTCTTCATCAGAAGAAGTCCTCTCTTTACTTGCCCTCTTCTCACGAACAGTAGCATCATCTACTTCCACTCTTTTCCCTCTATCTCTCTCTTTATCATCGTCGTCAGAACCAGAGTCTACTTCTCTTCGATTCTTCCTAGACCGCCTACCTGATTCCTCACCTGAGGAGCTATCTGCTCTCATCTTATGTGCAACACCACCAATCTCTAGATCTCTTCGCGAGCTCTTACGGTCGTCATCATCAGAAACCCTAGCCCGACGCCTCTCATCTGGGCTTCTATCTCTTCTCACTCTCTCCTCTTCCTCGGATGAACTATCGTGCCTACCCATAGATTGAAATTCTAAGCTGTAGTAAGAACCCTAACGAGGTCGTCGCCAAGATCTGTAACTCGGTGTTGGGTTTGGGTGTTTCTGCAGCTTAGAATTTCAATCTATGGGTAGGCACGATAGTTCATCCGAGGAAGAGGAGAGAGTGAGAAGAGATAGAAGCCCAGATGAGAGGCGTCGGGCTAGGGTTTCTGATGATGACGACCGTAAGAGCTCGCGAAGAGATCTAGAGATTGGTGGTGTTGCACATAAGATGAGAGCAGATAGCTCCTCAGGTGAGGAATCAGGTAGGCGGTCTAGGAAGAATCGAAGAGAAGTAGACTCTGGTTCTGACGATGATAAAGGAAGAGATAGAGAAGTGGATGATGATACTGTTCGCGAGAGGAGGGCAAGTAAGGATAGAGTTAGAGCAGGCACTTCTTCTGATGAGAAGCATCTTTCAAAGGGTACTGAAGATGGAAGAAAAACTCGTAGAGGTTTGGACGATGAAAAGGAAACAGAAGAGGTTGAGGGTGATTACGAAACGAAGAGAAGCAGGGAGAAGCATGATAGAGAGAGGGGTCATAGGGGTAGTAGAGTCTTAGCTGATAAGCCTTCTGGTAAAGAAGCTGACAGGCAAAAGAGCAGGAGAGGTGGGCGAGAAAGCGAGAGGAAAGGTAGAGATCACCAAGCATCTGACGACGATGAGGAAGGTGAGATTAGGAACAGGAGAAGAGGGAGAGAGAGGACTGATAGAGGTAACGAAGGTCTCTTAAAGAGAGATCGGAGGGAGAGAGACTGGTCTGATAGGCATCGGAGGGACGATGGAGGTAGAGATGATAAGGAGAGGCGACACAATGATAGATATGACGATAGTCAAAGAGACAAGTTGAGAAAGGAAGACAGCAGGAAAAGGGAAGAGAAGAGTGAAGTTGCAAAGCCCAAGTTGCCAGAACTCAATCCATCTGATAGCAATGCTATTGCTTTGGGAAAAACTGGCGGGGTTTATATTCCTCCGTTCAAGCTGGCACGCATGATGAAGGAGGTGGAAGACAAGAGCAGTGTAGAGTATCAACGTCTTACATGGGACGCTCTCCGTAAAAGTATTAACGGGCTGGTGAACAAGGTTAATGCAAGCAACATCAAGAACATAATCCCTGAACTGTTTGCTGAGAACCTCATCAGAGGAAGGGGACTTTTCTGCCGTTCATGCATGAAGTCTCAAATGGCATCTCCTGGATTCACTGACGTCTTTGCAGCTCTAGTCGCTGTTATCAACGCCAAGTTCCCTGAAGTTGCTGAACTTTTATTGAAAAGGGTCGTTTTGCAGCTTAAGAGAGCGTATAAGCGTAATGACAAGCCTCAACTGCTAGCTGCCGTAAAGTTTATAGCACATCTAGTGAACCAGCAAGTCGCTGAGGAAATCATTGCACTTGAATTAGTCACTGTACTACTGGAAAACCCGACTGATGACAGTGTGGAGGTGGCTGTTGGATTCGTTACAGAGTGTGGTGCGATGCTTCAGGACGTTACACCAAAAGGATTGCATGGGATTTTTGAGCGGTTTCGTGGTATACTGCACGAGGGAGAGATTGATAAGAGAGTTCAGTATTTGATTGAAGGGCTCTTTGCTATTAGGAAAGCGAAGTTTCAGGTAAAGATTATAGAACTTGCTTGAATTTTATTCTGTAATTATCAGGTTGTTGCAGAGATGGAACCATGCTTTGTTTTCACAGATAGCATATTGCTCGTAAAATTGTGTGAATGATTTACTTTCAGGGACATCCGGCTGTTCGTCCTGAGCTAGATCTTGTGGAAGAAAAGTATTCGCATGATATATCTATTGATGACGAAATAAATCCGGAAACCTCTCTTGATGTTTTCAAACCTGATCCTTACTTCCTTGAGAACGAAAAGAAGTACGAGGTCCTGAAGAAGGAATTACTCGGTGAGGATGAGTCTGACGATGAAGATGGCTCTGATGCTAGTTCAGAGGACAACGATGATGAGGAAGATGGTTCTGATGAAGAAGAAGATGAAGAACAAATGAGAATAAGAGACGAGACAGAGACCAATCTTGTTAATCTTAGGAGGACAATATACCTGACCATTATGTCTAGCGTTGATTTTGAGGAAGCA
>Unigene26
AGTAACTTGTGACCAGCTTCCTCAAAATCAACGCTAGACATAATGGTCAGGTATATTGTCCTCCTAAGATTAACAAGATTGGTCTCTGTCTCGTCTCTTATTCTCATTTGTTCTTCATCTTCTTCTTCATCAGAACCATCTTCCTCATCATCGTTGTCCTCTGAACTAGCATCAGAGCCATCTTCATCGTCAGACTCATCCTCACCGAGTAATTCCTTCTTCAGGACCTCGTACTTCTTTTCGTTCTCAAGGAAGTAAGGATCAGGTTTGAAAACATCAAGAGAGGTTTCCGGATTTATTTCGTCATCAATAGATATATCATGCGAATACTTTTCTTCCACAAGATCTAGCTCAGGACGAACAGCCGGATGTCCCTGAAACTTCGCTTTCCTAATAGCAAAGAGCCCTTCAATCAAATACTGAACTCTCTTATCAATCTCTCCCTCGTGCAGTATACCACGAAACCGCTCAAAAATCCCATGCAATCCTTTTGGTGTAACGTCCTGAAGCATCGCACCACACTCTGTAACGAATCCAACAGCCACCTCCACACTGTCATCAGTCGGGTTTTCCAGTAGTACAGTGACTAATTCAAGTGCAATGATTTCCTCAGCGACTTGCTGGTTCACTAGATGTGCTATAAACTTTACGGCAGCTAGCAGTTGAGGCTTGTCATTACGCTTATACGCTCTCTTAAGCTGCAAAACGACCCTTTTCAATAAAAGTTCAGCAACTTCAGGGAACTTGGCGTTGATAACAGCGACTAGAGCTGCAAAGACGTCAGTGAATCCAGGAGATGCCATTTGAGACTTCATGCATGAACGGCAGAAAAGTCCCCTTCCTCTGATGAGGTTCTCAGCAAACAGTTCAGGGATTATGTTCTTGATGTTGCTTGCATTAACCTTGTTCACCAGCCCGTTAATACTTTTACGGAGAGCGTCCCATGTAAGACGTTGATACTCTACACTGCTCTTGTCTTCCACCTCCTTCATCATGCGTGCCAGCTTGAACGGAGGAATATAAACCCCGCCAGTTTTTCCCAAAGCAATAGCATTGCTATCAGATGGATTGAGTTCTGGCAACTTGGGCTTTGCAACTTCACTCTTCTCTTCCCTTTTCCTGCTGTCTTCCTTTCTCAACTTGTCTCTTTGACTATCGTCATATCTATCATTGTGTCGCCTCTCCTTATCATCTCTACCTCCATCGTCCCTCCGATGCCTATCAGACCAGTCTCTCTCCCTCCGATCTCTCTTTAAGAGACCTTCGTTACCTCTATCAGTCCTCTCTCTCCCTCTTCTCCTGTTCCTAATCTCACCTTCCTCATCGTCGTCAGATGCTTGGTGATCTCTACCTTTCCTCTCGCTTTCTCGCCCACCTCTCCTGCTCTTTTGCCTGTCAGCTTCTTTACCAGAAGGCTTATCAGCTAAGACTCTACTACCCCTATGACCCCTCTCTCTATCATGCTTCTCCCTGCTTCTCTTCGTTTCGTAATCACCCTCAACCTCTTCTGTTTCCTTTTCATCGTCCAAACCTCTACGAGTTTTTCTTCCATCTTCAGTACCCTTTGAAAGATGCTTCTCATCAGAAGAAGTGCCTGCTCTAACTCTATCCTTACTTGCCCTCCTCTCGCGAACAGTATCATCATCCACTTCTCTATCTCTTCCTTTATCATCGTCAGAACCAGAGTCTACTTCTCTTCGATTCTTCCTAGACCGCCTACCTGATTCCTCACCTGAGGAGCTATCTGCTCTCATCTTATGTGCAACACCACCAATCTCTAGATCTCTTCGCGAGCTCTTACGGTCGTCATCATCAGAAACCCTAGCCCGACGCCTCTCATCTGGGCTTCTATCTCTTCTCACTCTCTCCTCTTCCTCGGATGAACTATCGTGCCTACCCATAGATTGAAATTCTAAGCTGCAGAAACACCCAAACCCAACACCGAGTTACAGATAAAGTACGAACCTTTCCAGATTATAACAGAAGATGTAAAC
>Unigene27
AGTAACTTGTGACCAGCTTCCTCAAAATCAACGCTAGACATAATGGTCAGGTATATTGTCCTCCTAAGATTAACAAGATTGGTCTCTGTCTCGTCTCTTATTCTCATTTGTTCTTCATCTTCTTCTTCATCAGAACCATCTTCCTCATCATCGTTGTCCTCTGAACTAGCATCAGAGCCATCTTCATCGTCAGACTCATCCTCACCGAGTAATTCCTTCTTCAGGACCTCGTACTTCTTTTCGTTCTCAAGGAAGTAAGGATCAGGTTTGAAAACATCAAGAGAGGTTTCCGGATTTATTTCGTCATCAATAGATATATCATGCGAATACTTTTCTTCCACAAGATCTAGCTCAGGACGAACAGCCGGATGTCCCTGAAAGTAAATCATTCACACAATTTTACGAGCAATATGCTATCTGTGAAAACAAAGCATGGTTCCATCTCTGCAACAACCTGATAATTACAGAATAAAATTCAAGCAAGTTCTATAATCTTTACCTGAAACTTCGCTTTCCTAATAGCAAAGAGCCCTTCAATCAAATACTGAACTCTCTTATCAATCTCTCCCTCGTGCAGTATACCACGAAACCGCTCAAAAATCCCATGCAATCCTTTTGGTGTAACGTCCTGAAGCATCGCACCACACTCTGTAACGAATCCAACAGCCACCTCCACACTGTCATCAGTCGGGTTTTCCAGTAGTACAGTGACTAATTCAAGTGCAATGATTTCCTCAGCGACTTGCTGGTTCACTAGATGTGCTATAAACTTTACGGCAGCTAGCAGTTGAGGCTTGTCATTACGCTTATACGCTCTCTTAAGCTGCAAAACGACCCTTTTCAATAAAAGTTCAGCAACTTCAGGGAACTTGGCGTTGATAACAGCGACTAGAGCTGCAAAGACGTCAGTGAATCCAGGAGATGCCATTTGAGACTTCATGCATGAACGGCAGAAAAGTCCCCTTCCTCTGATGAGGTTCTCAGCAAACAGTTCAGGGATTATGTTCTTGATGTTGCTTGCATTAACCTTGTTCACCAGCCCGTTAATACTTTTACGGAGAGCGTCCCATGTAAGACGTTGATACTCTACACTGCTCTTGTCTTCCACCTCCTTCATCATGCGTGCCAGCTTGAACGGAGGAATATAAACCCCGCCAGTTTTTCCCAAAGCAATAGCATTGCTATCAGATGGATTGAGTTCTGGCAACTTGGGCTTTGCAACTTCACTCTTCTCTTCCCTTTTCCTGCTGTCTTCCTTTCTCAACTTGTCTCTTTGACTATCGTCATATCTATCATTGTGTCGCCTCTCCTTATCATCTCTACCTCCATCGTCCCTCCGATGCCTATCAGACCAGTCTCTCTCCCTCCGATCTCTCTTTAAGAGACCTTCGTTACCTCTATCAGTCCTCTCTCTCCCTCTTCTCCTGTTCCTAATCTCACCTTCCTCATCGTCGTCAGATGCTTGGTGATCTCTACCTTTCCTCTCGCTTTCTCGCCCACCTCTCCTGCTCTTTTGCCTGTCAGCTTCTTTACCAGAAGGCTTATCAGCTAAGACTCTACTACCCCTATGAGTCCTCTCTCTATCATGCCTCTCCCTGCCTTTGGGACTTCTCTTCCTTTCATAATCATCATCAACATCTCCAGTAACCTTTGAAAGATGGTTCTCATCTTCTTCATCAGAAGAAGTCCTCTCTTTACTTGCCCTCTTCTCACGAACAGTAGCATCATCTACTTCCACTCTTTTCCCTCTATCTCTCTCTTTATCATCGTCGTCAGAACCAGAGTCTACTTCTCTTCGATTCTTCCTAGACCGCCTACCTGATTCCTCACCTGAGGAGCTATCTGCTCTCATCTTATGTGCAACACCACCAATCTCTAGATCTCTTCGCGAGCTCTCATCTGGGCTTCTATCTCTTCTCACTCTCTCCTCTTCCTCGGATGAACTATCGTGCCTACCCATAGATTGAAATTCTAAGCTGTAGTAAGAACCCTAACGAGGTCGTCGCCAAGATCTGTAACTCGGTGTTGGGTTTGGGTGTTTCTGCAGCTTAGAATTTCAATCTATGGGTAGGCACGATAGTTCATCCGAGGAAGAGGAGAGAGTGAGAAGAGATAGAAGCCCAGATGAGAGGCGTCGGGCTAGGGTTTCTGATGATGACGACCGTAAGAGCTCGCGAAGAGATCTAGAGATTGGTGGTGTTGCACATAAGATGAGAGCAGATAGCTCCTCAGGTGAGGAATCAGGTAGGCGGTCTAGGAAGAATCGAAGAGAAGTAGACTCTGGTTCTGACGATGATAAAGGAAGAGATAGAGAAGTGGATGATGATACTGTTCGCGAGAGGAGGGCAAGTAAGGATAGAGTTAGAGCAGGCACTTCTTCTGATGAGAAGCATCTTTCAAAGGGTACTGAAGATGGAAGAAAAACTCGTAGAGGTTTGGACGATGAAAAGGAAACAGAAGAGGTTGAGGGTGATTACGAAACGAAGAGAAGCAGGGAGAAGCATGATAGAGAGAGGGGTCATAGGGGTAGTAGAGTCTTAGCTGATAAGCCTTCTGGTAAAGAAGCTGACAGGCAAAAGAGCAGGAGAGGTGGGCGAGAAAGCGAGAGGAAAGGTAGAGATCACCAAGCATCTGACGACGATGAGGAAGGTGAGATTAGGAACAGGAGAAGAGGGAGAGAGAGGACTGATAGAGGTAACGAAGGTCTCTTAAAGAGAGATCGGAGGGAGAGAGACTGGTCTGATAGGCATCGGAGGGACGATGGAGGTAGAGATGATAAGGAGAGGCGACACAATGATAGATATGACGATAGTCAAAGAGACAAGTTGAGAAAGGAAGACAGCAGGAAAAGGGAAGAGAAGAGTGAAGTTGCAAAGCCCAAGTTGCCAGAACTCAATCCATCTGATAGCAATGCTATTGCTTTGGGAAAAACTGGCGGGGTTTATATTCCTCCGTTCAAGCTGGCACGCATGATGAAGGAGGTGGAAGACAAGAGCAGTGTAGAGTATCAACGTCTTACATGGGACGCTCTCCGTAAAAGTATTAACGGGCTGGTGAACAAGGTTAATGCAAGCAACATCAAGAACATAATCCCTGAACTGTTTGCTGAGAACCTCATCAGAGGAAGGGGACTTTTCTGCCGTTCATGCATGAAGTCTCAAATGGCATCTCCTGGATTCACTGACGTCTTTGCAGCTCTAGTCGCTGTTATCAACGCCAAGTTCCCTGAAGTTGCTGAACTTTTATTGAAAAGGGTCGTTTTGCAGCTTAAGAGAGCGTATAAGCGTAATGACAAGCCTCAACTGCTAGCTGCCGTAAAGTTTATAGCACATCTAGTGAACCAGCAAGTCGCTGAGGAAATCATTGCACTTGAATTAGTCACTGTACTACTGGAAAACCCGACTGATGACAGTGTGGAGGTGGCTGTTGGATTCGTTACAGAGTGTGGTGCGATGCTTCAGGACGTTACCCCAAAAGGATTGCACGGGATCTTTGAGCGGTTCCGTGGTATTCTCCACGAGGGAGATATCGATAAGAGAGTTCAGTATTTGATTGAAGGGCTCTTTGCTATTAGGAAAGCGAAGTTTCAGGGACACCCGGCAGTTCGTCCGGAGCTAGATCTTGTGGAAGAAAAATATTCGCATGATCTATCTATTGATGACGAAGTAAATCCTGAAACCTCTCTGGATGTTTTCAAACCTGATCCTGACTTCGTTGAGAACGAAAAGAAATACGAGGCGCTGAAGAAGGAGTTACTTGGTGAGGATGAGTCTGAGGATGAAGATGGCTCTGATGCTAGTTCAGATGATAATGATGAGGAGGAAGATGAGTCTGATGAAGAAGATGAAGAACAAATGAGGATAAGAGATGAGACAGAGACCAATCTTGTTAACCTTAGGAGGACAATATACTTGACCATAATGTCCAGCGTTGATTTTGAGGAAGCAGGTCACAAGTTACTAAAAATTAAACTTGAACCAGGTCAAGAGATGGAACTATGCATAATGCTCCTTGAGTGTTGCTCTCAGGAGAGAACATATCTGCGCTACTACGGTTTGCTGGGTCAGCGTTTCTGTATGATCAACAA
>Unigene28
TTGTTGATCATACAGAAACGCTGACCCAGCAAACCGTAGTAGCGCAGATATGTTCTCTCCTGAGAGCAACACTCAAGGAGCATTATGCATAGTTCCATCTCTTGACCTGGTTCAAGTTTAATTTTTAGTAACTTGTGACCTGCTTCCTCAAAATCAACGCTGGACATTATGGTCAAGTATATTGTCCTCCTAAGGTTAACAAGATTGGTCTCTGTCTCATCTCTTATCCTCATTTGTTCTTCATCTTCTTCATCAGACTCATCTTCCTCCTCATCATTATCATCTGAACTAGCATCAGAGCCATCTTCATCCTCAGACTCATCCTCACCAAGTAACTCCTTCTTCAGCGCCTCGTATTTCTTTTCGTTCTCAACGAAGTCAGGATCAGGTTTGAAAACATCCAGAGAGGTTTCAGGATTTACTTCGTCATCAATAGATAGATCATGCGAATATTTTTCTTCCACAAGATCTAGCTCCGGACGAACTGCCGGGTGTCCCTGAAACTTCGCTTTCCTAATAGCAAAGAGCCCTTCAATCAAATACTGAACTCTCTTATCGATATCTCCCTCGTGGAGAATACCACGGAACCGCTCAAAGATCCCGTGCAATCCTTTTGGGGTAACGTCCTGAAGCATCGCACCACACTCTGTAACGAATCCAACAGCCACCTCCACACTGTCATCAGTCGGGTTTTCCAGTAGTACAGTGACTAATTCAAGTGCAATGATTTCCTCAGCGACTTGCTGGTTCACTAGATGTGCTATAAACTTTACGGCAGCTAGCAGTTGAGGCTTGTCATTACGCTTATACGCTCTCTTAAGCTGCAAAACGACCCTTTTCAATAAAAGTTCAGCAACTTCAGGGAACTTGGCGTTGATAACAGCGACTAGAGCTGCAAAGACGTCAGTGAATCCAGGAGATGCCATTTGAGACTTCATGCATGAACGGCAGAAAAGTCCCCTTCCTCTGATGAGGTTCTCAGCAAACAGTTCAGGGATTATGTTCTTGATGTTGCTTGCATTAACCTTGTTCACCAGCCCGTTAATACTTTTACGGAGAGCGTCCCATGTAAGACGTTGATACTCTACACTGCTCTTGTCTTCCACCTCCTTCATCATGCGTGCCAGCTTGAACGGAGGAATATAAACCCCGCCAGTTTTTCCCAAAGCAATAGCATTGCTATCAGATGGATTGAGTTCTGGCAACTTGGGCTTTGCAACTTCACTCTTCTCTTCCCTTTTCCTGCTGTCTTCCTTTCTCAACTTGTCTCTTTGACTATCGTCATATCTATCATTGTGTCGCCTCTCCTTATCATCTCTACCTCCATCGTCCCTCCGATGCCTATCAGACCAGTCTCTCTCCCTCCGATCTCTCTTTAAGAGACCTTCGTTACCTCTATCAGTCCTCTCTCTCCCTCTTCTCCTGTTCCTAATCTCACCTTCCTCATCGTCGTCAGATGCTTGGTGATCTCTACCTTTCCTCTCGCTTTCTCGCCCACCTCTCCTGCTCTTTTGCCTGTCAGCTTCTTTACCAGAAGGCTTATCAGCTAAGACTCTACTACCCCTATGAGTCCTCTCTCTATCATGCCTCTCCCTGCCTTTGGGACTTCTCTTCCTTTCATAATCATCATCAACATCTCCAGTAACCTTTGAAAGATGGTTCTCATCTTCTTCATCAGAAGAAGTCCTCTCTTTACTTGCCCTCTTCTCACGAACAGTAGCATCATCTACTTCCACTCTTTTCCCTCTATCTCTCTCTTTATCATCGTCGTCAGAACCAGAGTCTACTTCTCTTCGATTCTTCCTAGACCGCCTACCTGATTCCTCACCTGAGGAGCTATCTGCTCTCATCTTATGTGCAACACCACCAATCTCTAGATCTCTTCGCGAGCTCTCATCTGGGCTTCTATCTCTTCTCACTCTCTCCTCTTCCTCGGATGAACTATCGTGCCTACCCATAGATTGAAATTCTAAGCTGTAGTAAGAACCCTAACGAGGTCGTCGCCAAGATCTGTAACTCGGTGTTGGGTTTGGGTGTTTCTGCAGCTTAGAATTTCAATCTATGGGTAGGCACGATAGTTCATCCGAGGAAGAGGAGAGAGTGAGAAGAGATAGAAGCCCAGATGAGAGGCGTCGGGCTAGGGTTTCTGATGATGACGACCGTAAGAGCTCGCGAAGAGATCTAGAGATTGGTGGTGTTGCACATAAGATGAGAGCAGATAGCTCCTCAGGTGAGGAATCAGGTAGGCGGTCTAGGAAGAATCGAAGAGAAGTAGACTCTGGTTCTGACGATGATAAAGGAAGAGATAGAGAAGTGGATGATGATACTGTTCGCGAGAGGAGGGCAAGTAAGGATAGAGTTAGAGCAGGCACTTCTTCTGATGAGAAGCATCTTTCAAAGGGTACTGAAGATGGAAGAAAAACTCGTAGAGGTTTGGACGATGAAAAGGAAACAGAAGAGGTTGAGGGTGATTACGAAACGAAGAGAAGCAGGGAGAAGCATGATAGAGAGAGGGGTCATAGGGGTAGTAGAGTCTTAGCTGATAAGCCTTCTGGTAAAGAAGCTGACAGGCAAAAGAGCAGGAGAGGTGGGCGAGAAAGCGAGAGGAAAGGTAGAGATCACCAAGCATCTGACGACGATGAGGAAGGTGAGATTAGGAACAGGAGAAGAGGGAGAGAGAGGACTGATAGAGGTAACGAAGGTCTCTTAAAGAGAGATCGGAGGGAGAGAGACTGGTCTGATAGGCATCGGAGGGACGATGGAGGTAGAGATGATAAGGAGAGGCGACACAATGATAGATATGACGATAGTCAAAGAGACAAGTTGAGAAAGGAAGACAGCAGGAAAAGGGAAGAGAAGAGTGAAGTTGCAAAGCCCAAGTTGCCAGAACTCAATCCATCTGATAGCAATGCTATTGCTTTGGGAAAAACTGGCGGGGTTTATATTCCTCCGTTCAAGCTGGCACGCATGATGAAGGAGGTGGAAGACAAGAGCAGTGTAGAGTATCAACGTCTTACATGGGACGCTCTCCGTAAAAGTATTAACGGGCTGGTGAACAAGGTTAATGCAAGCAACATCAAGAACATAATCCCTGAACTGTTTGCTGAGAACCTCATCAGAGGAAGGGGACTTTTCTGCCGTTCATGCATGAAGTCTCAAATGGCATCTCCTGGATTCACTGACGTCTTTGCAGCTCTAGTCGCTGTTATCAACGCCAAGTTCCCTGAAGTTGCTGAACTTTTATTGAAAAGGGTCGTTTTGCAGCTTAAGAGAGCGTATAAGCGTAATGACAAGCCTCAACTGCTAGCTGCCGTAAAGTTTATAGCACATCTAGTGAACCAGCAAGTCGCTGAGGAAATCATTGCACTTGAATTAGTCACTGTACTACTGGAAAACCCGACTGATGACAGTGTGGAGGTGGCTGTTGGATTCGTTACAGAGTGTGGTGCGATGCTTCAGGACGTTACACCAAAAGGATTGCATGGGATTTTTGAGCGGTTTCGTGGTATACTGCACGAGGGAGAGATTGATAAGAGAGTTCAGTATTTGATTGAAGGGCTCTTTGCTATTAGGAAAGCGAAGTTTCAGGTAAAGATTATAGAACTTGCTTGAATTTTATTCTGTAATTATCAGGTTGTTGCAGAGATGGAACCATGCTTTGTTTTCACAGATAGCATATTGCTCGTAAAATTGTGTGAATGATTTACTTTCAGGGACATCCGGCTGTTCGTCCTGAGCTAGATCTTGTGGAAGAAAAGTATTCGCATGATATATCTATTGATGACGAAATAAATCCGGAAACCTCTCTTGATGTTTTCAAACCTGATCCTTACTTCCTTGAGAACGAAAAGAAGTACGAGGTCCTGAAGAAGGAATTACTCGGTGAGGATGAGTCTGACGATGAAGATGGCTCTGATGCTAGTTCAGAGGACAACGATGATGAGGAAGATGGTTCTGATGAAGAAGAAGATGAAGAACAAATGAGAATAAGAGACGAGACAGAGACCAATCTTGTTAATCTTAGGAGGACAATATACCTGACCATTATGTCTAGCGTTGATTTTGAGGAAGCA
>Unigene29
AGTAACTTGTGACCAGCTTCCTCAAAATCAACGCTAGACATAATGGTCAGGTATATTGTCCTCCTAAGATTAACAAGATTGGTCTCTGTCTCGTCTCTTATTCTCATTTGTTCTTCATCTTCTTCTTCATCAGAACCATCTTCCTCATCATCGTTGTCCTCTGAACTAGCATCAGAGCCATCTTCATCGTCAGACTCATCCTCACCGAGTAATTCCTTCTTCAGGACCTCGTACTTCTTTTCGTTCTCAAGGAAGTAAGGATCAGGTTTGAAAACATCAAGAGAGGTTTCCGGATTTATTTCGTCATCAATAGATATATCATGCGAATACTTTTCTTCCACAAGATCTAGCTCAGGACGAACAGCCGGATGTCCCTGAAACTTCGCTTTCCTAATAGCAAAGAGCCCTTCAATCAAATACTGAACTCTCTTATCAATCTCTCCCTCGTGCAGTATACCACGAAACCGCTCAAAAATCCCATGCAATCCTTTTGGTGTAACGTCCTGAAGCATCGCACCACACTCTGTAACGAATCCAACAGCCACCTCCACACTGTCATCAGTCGGGTTTTCCAGTAGTACAGTGACTAATTCAAGTGCAATGATTTCCTCAGCGACTTGCTGGTTCACTAGATGTGCTATAAACTTTACGGCAGCTAGCAGTTGAGGCTTGTCATTACGCTTATACGCTCTCTTAAGCTGCAAAACGACCCTTTTCAATAAAAGTTCAGCAACTTCAGGGAACTTGGCGTTGATAACAGCGACTAGAGCTGCAAAGACGTCAGTGAATCCAGGAGATGCCATTTGAGACTTCATGCATGAACGGCAGAAAAGTCCCCTTCCTCTGATGAGGTTCTCAGCAAACAGTTCAGGGATTATGTTCTTGATGTTGCTTGCATTAACCTTGTTCACCAGCCCGTTAATACTTTTACGGAGAGCGTCCCATGTAAGACGTTGATACTCTACACTGCTCTTGTCTTCCACCTCCTTCATCATGCGTGCCAGCTTGAACGGAGGAATATAAACCCCGCCAGTTTTTCCCAAAGCAATAGCATTGCTATCAGATGGATTGAGTTCTGGCAACTTGGGCTTTGCAACTTCACTCTTCTCTTCCCTTTTCCTGCTGTCTTCCTTTCTCAACTTGTCTCTTTGACTATCGTCATATCTATCATTGTGTCGCCTCTCCTTATCATCTCTACCTCCATCGTCCCTCCGATGCCTATCAGACCAGTCTCTCTCCCTCCGATCTCTCTTTAAGAGACCTTCGTTACCTCTATCAGTCCTCTCTCTCCCTCTTCTCCTGTTCCTAATCTCACCTTCCTCATCGTCGTCAGATGCTTGGTGATCTCTACCTTTCCTCTCGCTTTCTCGCCCACCTCTCCTGCTCTTTTGCCTGTCAGCTTCTTTACCAGAAGGCTTATCAGCTAAGACTCTACTACCCCTATGACCCCTCTCTCTATCATGCTTCTCCCTGCTTCTCTTCGTTTCGTAATCACCCTCAACCTCTTCTGTTTCCTTTTCATCGTCCAAACCTCTACGAGTTTTTCTTCCATCTTCAGTACCCTTTGAAAGATGCTTCTCATCAGAAGAAGTGCCTGCTCTAACTCTATCCTTACTTGCCCTCCTCTCGCGAACAGTATCATCATCCACTTCTCTATCTCTTCCTTTATCATCGTCAGAACCAGAGTCTACTTCTCTTCGATTCTTCCTAGACCGCCTACCTGATTCCTCACCTGAGGAGCTATCTGCTCTCATCTTATGTGCAACACCACCAATCTCTAGATCTCTTCGCGAGCTCTCATCTGGGCTTCTATCTCTTCTCACTCTCTCCTCTTCCTCGGATGAACTATCGTGCCTACCCATAGATTGAAATTCTAAGCTGCAGAAACACCCAAACCCAACACCGAGTTACAGATAAAGTACGAACCTTTCCAGATTATAACAGAAGATGTAAAC
>Unigene30
ACACACACACACACACACCCAGTGAATGGCATGGAACTAATCTCATCTTCAACAATCACAAACTCAGCTCTATGCTTAACCCTAATCTCCAGCTTCACCTTCTTCCTCCTCCACAGTCCACCCACTCCCACTCACCCTCATCGCTCTCTCCTCTCCGCCTCCTCTCCTCCCGATAATGCCTACCTCTCCCTCCACTTCTGCGTCTTCAACCAAAACCTCCTCCTCACCATCCCCTCCCTCTCCCTCCTCGTCCTCCTCCACTTCTACATCCTCATCACCACCGCGCAGTCCCACTTCTCCGTCGTCACCACCAAGCTCGCCGACCGACTCAGCCTCTCCCCCAGCATGGCCGCCGTCACTCTCCTCGCCCTAGGCAACGGCGCCCCCGACGTCTTCGCCTCCGCCGCCGCCCTCCGCGGCGGCCAGTACCGGACGGGGTTCGGGGCGATCCTGTCGGCGGGAACCTTCGTCTCGGCTTTCGTGGTCGGGTTCGTTGCGATCCACGCGGCGCCGTTTCAGGTCGATGCGGCGTCGTTTGTGAGGGATGTGATGTTTTATTTGGTGGGGGCGAGTTTCTTGTTCTATGTGTATTTGAGTGGGGAGATATTCGTGTGGCAGGCGGTTGGGTTTGTTGGGTTTTATGTTTTCTTTGTTGGGTTTGTGTTTTGGATGGATTTTGGGAGTGGTGGTGTTGAGAAAGGGAAGGTTGTTATCAGTGAGGAGGAGAAGGACTTTTTGAGAGTTGAGATTGGTGAGAGCTTTAAAGCTGAGAAAGAGCATCGATTTTCCCGAGTTTTGAGGCTTTATGGGA
>Unigene31
GCGAAGGGTGAAGAAGAAGAGGAGTAGTTGGGCTGATCCATGGTGTAAACAAGAAGACAACGAAGAGAGAGTTTGTTGGTTTTGAAACCATAGTAAGATCTTCATTGTCAACCGCAACAGCTGCTGACTTGAACTCGAAATGTTTCATACCAAAAACGCCGGAGAGGGAAACTGGAGAGACTGCGAGTAAAAAAAGTGAAACAATAAGCAATAAGCTAATTGTGGCTGCAAACAACATCAGAATGCAAGGAAAGTCTAGAATGTCTTGTTCACTATCATCATCTATTTTCAAAAGCAAAAATCGGAGAAAGAGATGCATAGATGCTAAGACACTCGCTTCTCTTGCAAAGTTTATGGTCTTTGAGATACCTGATAC
>Unigene32
ATAAAAGTAGCCACTCCAATGTTTTTTCCCATTCTGCAGTGATTACCGAAAGATCCTATGGACAGACAAAATCTAAAGAGGAGGTACAAGTATGAAGCTTACATACAGAGGAGTCGAAAAGAATGGAGCATTGATGGGTTTTTCACTGGATCTGAAGGTGACCGGTGAAGATTATCACCTTAACCTTTGATGTTCCGGTGACAAACTGAAGAAATGTAGCCATATCTTCTTTGTACAAAGTATATCTCCCTCCCTTTTAGTGACTCAATCCTCAGTATCAGGTATCTCAAAGACCATAAACTTTGCAAGAGAAGCGAGTGTCTTAGCATCTATGCATCTCTTTCTCCGATTTTTGCTTTTGAAAATAGATGATGATAGTGAACAAGACATACTAGACTTTCCTTGCATTCTGATATTGTTTGCAGCCACAATTAGCTTATTGCTTATTGTTTCACTTTTTTTACTCGCAGTCTCTCCAGTTTCCCTCTCCGGCGTTTTTGGTATGAAACATTTCGAGTTCAACTCAGCAGCTCTTGCTGTCGACAATGAACATCTTACTATGGTGTCAGAACCGACAAACTCTCTCTTCTTTGTCTTCTTGTTTACAGCAGGGATCAGGCCAACGACTCCTTGAGGGGATTTATTAGAACCGGAGAAATGTACAATTTGAGATTTACCAAAGCAGTTGGATATGCTTGGCGCTGGTGATCTGTTAACAAGTGTAGCTTCTGCGTGGATAAACCAGGGCTTAGAATGGTTATCCCGGAAGATAAACTTTATAGGCACAGATTGAGCAATGTAATAAAACTGAGACTTTCGGTGAACCATGACGGTTTCTCTCGATATCACATCCCCAGATTTCAAGAGAAAACTTGAGGAAACACATAAAAGTTGCCTTCCCAC
>Unigene33
CTGATTGCTCCGTTTAGTTACTTTTTTTCTTCATTTGTTGTCTACTTTCTTTGCTTCCTTCTCTGGGTGCGTCGTTGATGTCTTTGTCTCTTCATTGCTTTCTTGAGTCTTTGTTTTCTTCTTTTACTTTCGTCCTTGACTCTTTACTAGTTTCCTTTCACTTGCTTCCTTTCTTACATGCTAACTTCTTCTTCACTTACTCAACTTGTTTAACTTCTCTACTTACTTTCCTTAACTTCCTTCCTTACTAACTCTTTAGTTCGCCTTCTCAGTTGTTGTTCCTATAGTATCTAAACATAGTTTCAGGTTACTCTGTAAATCATCGTACACACCACAGATGTCCCTGAGCGTCACTTAAGAAAAAATCCTTCTCTTCATCAACATTGCTGCCACATATAACCATCCCTTAGCTGAATCAGATAAGCAGATTGAGACTCTTGAATGGTCATATTCCATGAAAAATATTGCATCAAACTTTGGTTCTTGCTGATGTTTCAGGAGAATTTTATGCCAACAACTCAAGACAGGGGCATAAATGGACGGAGGAACTTAGCTTCAAACTACACTGGTGACTGTAGTTTGTGTACTAATAAATACTCTTACACTTATGTAATTTCCCCTTTCCTTAGATTAGAGCTTTTAAAAGGCAGAGTGGAGCTAATCACATAATAAGAAGTCTTAGAAATGCATCGCCTGCTCCTATCAAAGCAACAATCGACACAATACCTTGTTCCATAAAGGAGTCTAATGGAACTGAAAATGAACCTTATCAGATTTTTTTGTGCGAATCAATATCCAAGAAAGAAATTGCAGTGAAGAAGAGCGCAAAGTCGTTTGCAGATGCAGCTAATATTGTTTTGAATAAACCTCATGGTATGGCTGTTCAAGGAGGGACTGGGGTGAAAACTAGCATCGATGAACTCGCTGCCACTTGTTTGACTTTTGATAAGTCAGAGTCTCCCCGACTGGTGCACAGACTTGACAGAGACTGTAGTGGACTTTTGGTGTTGGGAAGAACACAAACGGCTGCAACACTTTTTCATTGTATATTCCTCGAGAAAACAACTGGTATGCTTCGTCGTCCCTCAATGAACAGGGACTACATAGAGTGATGGCTTGTCATAGGTGAAGAACCTGTGATGGCTCAATGAACAGGGACTACACCGTCCTCTTTCCTTTGGTGTCTCAAGGAGTCTTCGTATCTTCTCTCAGTTTCTGTTGCAGTGAATTCAAGTCCCATCTCAGAATTATAGTTGGAGCAATCAAATTTCTTTTCAATTTCCTAGTTCACAGAAATGCGAAAGTGATGGTTATTAGAAGTATCAGAGTCAAAATTCCTCTGGAAATCAGCGCAGAAGAAAGTCGTAAAATCATTACAGATTCTGTCAAGAGATTGAATTTATAACTTAGCTCTTAAGGAGGTGTGTGACGTGTGTCTCGTATCTTAGCTCGAAAGTTGAGAGCATAACAGAAGCTCCTGATGGCCTTAGG
>Unigene34
TTAATACATACCGGAGCTCATCCTTAAAGAACACTTTAACTGGTCTTCTTCCATGCGCTGGTCCAATCACTTGCAAGCACTATAAGCGATCGCTACATATAAACTGTGGTGGGGAAACTGTGACTGTTACAAACTCTATTGGTAAAATCACTTATCAAGCTGATAACAGTAAAACCAATGCCGCAACAAATCATCACCAGCAAAACTGGGGAATCAGCAACACAGGTGACTTCACCGATGATGCATATGTTGATGACACGTTCATCATTTCAACTAGTTTAAGACTATCTAAAGATTCTCCCTATCTCTACAAAACCGCGCGTCGATCTGCTCTATCTCTGGTTTACTATGCATTTTGCTTGGAAAATGGAGCCTACAATGTGAAACTCCATTTTATGGAGAT
>Unigene35
TTCTCCATTTTCCAAGCAAAACGCATAATAAACAAGAGAGAGAGCAGATCGACGCGCAGTCTTATAAAGATCAGGAGAATCTCCAGGTAGTGTCAAACTAGTTGAAACGATGTACGTATCATCATCTTTATTATCATCCATAAAGTCACCAGTGTTGCTAATTCCCCAGTTCTTGAAGTGCTGATTTGTAGCGGCTTTGACCTGATCACTGTTATCAGCTTGATAAGTGATTTTACCAATAGAGTTTGTAACAGTCACAGTTTCCCCACCACAGTTTATATGTAGCGATCGCTTATAGTGCTTGCAAGTGATTGGACCAGCGCATGGAAGAAGACCAGTTAAAGTGTTCTTTAAGGATGAGCTCCGGTATGTATTAA
>Unigene36
TGGAAGAAGACCAGTTAAAGTGTTTTTTAAGGATGAGCTCCGATATGTATTAATGTTACTCCTTTCTTGGCAGCTAAACGGCAATGAGAAATTGTTATAAGAGAGGTCAATATTTGATCTGCTGTTGAGGTAAACACCAGATTTAATTTCCCCGGAAAGCATATTGCCAGTCAAGTAAGTAAATTTTGGTACTAGGTTTATGCCAAGAACTTCACCGGTCAACTTGTTAAACGATAAATCAAGAGATCTCAAGTTTGGTTTACTCCAAATGTAAGAAGGAATTTTACCAGACATACTCACATTCCTCAAAACCAGGTCTTTGATGGCTTGGCTAGATATATTAGGAA
>Unigene37
TCGACAGAAACACTAACAAATGTCCACGTCCCTGCAGAAGGATATAGCTTTCCTGTAAAATTCAGGGAGAATACGTTTGTGAACGGAAACAGGAACACATTCAACTGCCAAGTAGACCCTCCATTTATAGGATATGCAAAGCCATGGGTGGATCTTGACAGTGGAGACACTCGTTGTCTTTTCTTCCCATACTCACCGGAGCATCTGGTTCACTCAATGTCTAGATCAAAAGACACGAAAC
>Unigene38
AGTGCATAAAGCATCCTAGACGAGACTGCAGTTGTGTGTGTACGGAGAAGATTCTTGTTTGCTTCCTCTCTCTTCCAATCATAGTTATACCCTCGTGATCCATATCCACCAGACTCGTGAACTTGCTTCACCCTTTCCACATAGTCTTCTGGTAATTCCCTTGTCGTCGAAGGAGCTTTCAGAAAGAAGGTGTCATGAGAGTCACGAGCAGGGTGCTGCTGAGGCTGGAACAGTGCATCGAAATTCCAGAAGCTGCTCTCCACAAAGTTGTTTGTTGGCATCTCTTCAAATCCCATCTGACAAAATATGTCTTTGAACTGCTTCCGCACCTTAAGAAGGGGGTGGAGATGCCCTGCATCAAGAGGTTGTCCCTTAGCATTGAAGTTATACTCCTTGAATTCCATCTCTTTCCAGTTCTGCAGATTTTCACGAGTCAAGTCAGTAGCGAAAATCTTCCTTTTGGGAGCATAACAGGGACCTTTCTTCACATCAGAATATCCCGTCCATCCCTGTGTTACTATGAGTTTCCTGGCTTTGAGAGAGTTGAGACTTTCTTGGTCAAGCTCCAGTCCTTGCTGTATTTGCAAAAGAGACTCCTTCACTTTATCTTCAACATGTTGAACCTTCCT
>Unigene39
ATAACAATAACGTGTAACGTAAAAACACATGACCGAGTGTTCAAGACTTTAGAGCTTTGCAAAACCAGGAACGTCATGTCCATTCCATATATAAAAAAACTTAAACGAGTAACGACTTGGGTATTATAAAACAAACGCTAATATATATCTTTCTACACAGGACAGGCTTTATCTAACACCTAAGATCAAAATATTCTAAACTCGAGACTCGTATGTACAAACCGCCTCATTTATTTGGTCCAGTCGCAGTCAATGAGAGCTCGACACACGAAAGCCTAGGCATAAAGAGAAAGAGAGAGAGTAGCAGTGTCCAGTTCCTCTCTGACTTCTCTATTCACCGTTGTATGATGATATTAACCTCCTTTGTTCTTCAAACTCGGGGCTTGACAGGTTTACAGACAAGTTTTTCATCAATAATAGGACCGTTTCTAGATTGATAGGATCCATTTGCTTTAACCTCTGGACATGACCTGTTGTTTTTGGATCGAATACACTTCCTATAAAGCTGTAAACTTCAGCGAAATTCGGCATCACTCTCTGGTCATTCGTCTCCGTAACTGTTCTCGTCCAGAGGTTAAAGCAAATGGATCCTATCAATCTAGAAACGGTCCTATTATTGATGAAAAACTTGTCTGTAAACCTGTCAAGCCCCGAGTTTGAAGAACAGAGGAGGTTAATATCATCATACAACGGTGAATAGAGAAGTCAGAGAGGAACTGGACACTGCTACTCTCTCTCTTTCTCTTTATGCCTAGGCTTTCGTGTGTCGAGCTCTCATTGACTGCGACTGGACCAAATAAATGAGGCGGTTTGTACATACGAGTCTCGAGTTTAGAATATTTTGATCTTAGGTGTTAGATAAAGCCTGTCCTGTGTAGAAAGATATATATTAGCGTTTGTTTTATAATACCCAAGTCGTTACTCGTTTAAGTTTTTTTATATATGGAATGGACATGACGTTCCTGGTTTTGCAAAGCTCTAAAGTCTTGAACACTCGGTCATGTGTTTTTACGTTACACGTTATTGTTAT
>Unigene40
ATAACAATAACGTGTAACGTAAAAACACATGACCGAGTGTTCAAGACTTTAGAGCTTTGCAAAACCAGGAACGTCATGTCCATTCCATATATAAAAAAACTTAAACGAGTAACGACTTGGGTATTATAAAACAAACGCTAATATATATCTTTCTACACAGGACAGGCTTTATCTAACACCTAAGATCAAAATATTCTAAACTCTTGACTCGTATGTACAAGTACAACCGCTTCACTCATTTGGTCCAGTCGCCGTAGGCATAAAGAGAAAGAGAGAGTAGCAGTGTTCATTTCCTCTCTCACTTCTCATTAAACCTAACCGGGTCTCTCTATTCACCGTTGTATGATGATATTAACCTCCTTTGTTCTTCAAACTCGGGGCTTGACAGGTTTACAGACAAGTTTTTCATCAATAATAGGACCGTTTCTAGATTGATAGGATCCATTTGCTTTAACCTCTGGACATGACCTGTTGTTTTTGGATCGAATACACTTCCTATAAAGCTGTAAACTTCAGCGAAATTCGGCATCACTCTCTGGTCATTCGTCTCCGTAACTGTTCTCGTCCAGAGGTTAAAGCAAATGGATCCTATCAATCTAGAAACGGTCCTATTATTGATGAAAAACTTGTCTGTAAACCTGTCAAGCCCCGAGTTTGAAGAACAGAGGAGGTTAATATCATCATACAACGGTGAATAGAGAGACCCGGTTAGGTTTAATGAGAAGTGAGAGAGGAAATGAACACTGCTACTCTCTCTTTCTCTTTATGCCTACGGCGACTGGACCAAATGAGTGAAGCGGTTGTACTTGTACATACGAGTCAAGAGTTTAGAATATTTTGATCTTAGGTGTTAGATAAAGCCTGTCCTGTGTAGAAAGATATATATTAGCGTTTGTTTTATAATACCCAAGTCGTTACTCGTTTAAGTTTTTTTATATATGGAATGGACATGACGTTCCTGGTTTTGCAAAGCTCTAAAGTCTTGAACACTCGGTCATGTGTTTTTACGTTACACGTTATTGTTAT
>Unigene41
TCGGGACAAGATTTCTACATACGTGCAGACAGGGAAGAGATAGAGCGGTGGAACAAAGATGGCTTATTACGGAAGAGGAGAGTCATTATCATTGTCATCAGTTTGATTGCAGCCGTAATGTTACTAGCCGTCATTTCGTTCTGTTACGTAAGGAAGCGACGAAAGTCGAACAGGGAAAGAAGATACTCAACAACCTTGGCTCCAGGTTCTCCATTCAGATTTGAAGAGGACCGGGGGAGAGAATGGGAGTTACCTCTCTTTGAGCCTAACACAATCGTTACAGCGACGAACAATTTT
>Unigene42
GACTTGGTTTCCAGCCACCAGAACAGCTTGAGTAAACGAGAATTGTTGCCTGATCCGTTGCAAGTCATCCATTAGCATGGCAATCTTCTTTTGCTTAGGCTTCCAGCTTCCCCTGACCTGCATTCAAATAAAATAAACAGAAAATGAAAATCTAGGTAAAGAAAGCACTACACATTGGAACTCTAAACCATCGCACAAAACACAAGCAAATAAACAGTCTCTACTCTCTGATATAGCTAGTGGAGGTAGCGCAACAAACAACTTATTTTTATCGCCAAGCAAAGAGAAACAACAATAGCTAACAAAATGGTTCACGAATATAGAATGATAGAGTAGTCAATGCAACTCTTCAATCACATTGGCACATCCTCAAACACACAAATTAGCTACATCAAATAGTAACAGGAACAGGGGAACTCCAACTCATCAGCTCATCACTATTTCTACATGATGCATCGAGTAAACAAAAGTAAAACGAACACACCATTCAACAAAAGCAAGTAAGAGTGAAGCGTAACAAAGAAGAAAAGGGAAAGAGTTGGAAACTTAACGAATTGGAAAATGGGAAAAGAATCGCAGAAGATAGAAACGTGTTTGATCCCCAGCTTCCATGCTTCGGTCAACCCTATTGTCAACGCCTGAATCTCCGCTCCCTGACGATTCGCGCCACGGCCAACAAGCTGTCCCTTGGACTCA
>Unigene43
TGCAACAAGAATGCTGAAAAAGATATCGAGGAAGAACGACTTAGGTGCACAGAAATGGAGAGCGAGTGGATATCATTGACAGACGAACTCAGAGTTGAGATTGAAACACAACGCTCACGCGCAGATAAAGCTGAAGGACAGCTTAAACAAGAGAAACTATCTACTGAGGAGTTAGAGGATGCACTTCGAAGAGCTGTTCTTGGTCATGCCAGGTTTGTTGAGCACTACACAGAGCTACAAGAGAAGTACAACGACTTAGGATCAAGGTATAAAGCAACGGGGGAG
>Unigene44
CGCGTTGAAGTCTCCCTCTCCCTGGGAGAAGCAAATGGCAGCAACTTACACCCACACGATATTCAAGAAATTCCAAGTCGAGGTCTTGGGGGTTGTCGCTTGCCATCCTAGAAAGGAAAAAGAAGACGAAAACATGGTGACGTTCAGAGTTCAAGACTGTGAAAAAGACGACGAGTTCCTTGTGACGTGGAGCAAAACTCAGTCAGAACTCTGCTGTTTCTGCCATATGTTTGAATACAAAGGGTTTCTCTGTCGGCATGCTTTGATGATTCTGCAGATGTGTGGCTTTGCTAGCGTTCCGCCTCGGTATATTTTGAAAAGGTGGACAAAAGATGCCAAGAGTGGAGGAGCAGACCAGATACAGACCAGAGTTCAGCGGTATAATGATTTGTGTTGTCGAGCCATTGAATTGAGCGAGGAAGGTTGTGTCTCAGAAGAAAACTACAACATAGTATTGCGCACACTAGTTGAGACCCTGAAAAATTGTGTCGACCTAAACCATGCTAGAAACAACTTCGCTGAGTCTAATAGCCAGCTTAATAATGGTGCTCACGAAGAAGAAAACCATGTATTGGCCGCTGTAAAAGCAACAAAG
>Unigene45
GCATTTACTACTGGTTGGGCCTGGAGGGCACTAACAGCAGCTTTAATGAAACCAGACATAAGCCCCAACTTCACTCCGTGCTTTTCAAAAAATGCATCCTTGTATTGAGATCGGAGCTTCATCAGATTTGTCATATCAACTTCATTGAACGTTGTTAGCAACGCAAAAGTGTTTTGAGAGTCTTTCAACCTAGTCGCCACACGTTTGCGGAGTCTTGTCATAGGAACCCGTCTTTCCCTATCCTTTGGAGGAAGCTGCGGTTCTTTCGCTGACTGTTTAGACGGTGGTGGTGGCGGTGGTGATGCCTTGGGTTTCTCCGCAGCTTTAGTACTTTCAACCTTGGGCTCCTCAGCAGGAGGAGAAGGCTTGGGAGCAGCTTT
>Unigene46
CCCTCAGAAAAGGTAGCAGAGAAGCCTGCTGCCAAGCCTTCTCCTCCTGCCGAGGCGCCCAAAGTTGAAAGTACTAAAGTTGCGGAGAAGCCCAAGGCACCATCACCTCCACCGCCGACTAAACAGTCAGCTAAAGAACCACAGCTTCCTCCCAAGGATAGGGAAAGACGGGTTCCTATGACAAGACTCCGCAAACGTGTGGCGACTAGGTTGAAAGACTCTCAAAACACTTTTGCGTTGCTAACAACGTTCAATGAAGTTGATATGACA
>Unigene47
GTTCCATGTAGCTCTCAAAAGGCTTTCGGCAAGATGGTATAAGATCCGCGAGTGTCGACAGTGCTGCTTGTGCAACCTTGTGGTGAGGATCATCCAAATGCCGGAGAAATAGTTTCATTACTTTCTCAAAATTCTGGATCACCTCTTGAGCACCTTTCGCGCCTTGTTGCAGTAAAGTTTGGAGAAAATTAAATGCTGCAACTCTGGCACACCAATCAGAACTTGAATTCAGTCCATCGTTAAGGGCCTCGTTAAGAGACACTGGACCATCAACATA
>Unigene48
GGCGTACCAAACTGCCAACGTCTTGTTCGAGGTGTTGAAGGCTGTTAATCTGACACAGTCTATCGAGGTTGACAGAGAGATCTTGGAAGCTCAAGATAAGGTTGCTGAGAAGACACAGTTGTATGTCCACTATAATATCTTACCTCTGGATCCCGATAGTGCAAATCAAGCGATTATGAGATACCCTGAGATCCAAGCTGCTGTTCTTGGTCTTCGCAACACTAGAGGTCTTCCATGGCCAGAAGGTCACAAGAAAAAGAAAGATGAAGACATGCTTGATTGGCTTCAGGAAATGTTTGGCTTTCAGAAAGACAATGTGGCTAATCAAAGGGAGCACCTGATCTTGTTACTTGCTAATGTGCATATCAGACAGTTTCCTAAGCCTGATCAGCAGCCAAAGTTAGATGATCAAGCACTGACAGATGTGATGAAGAAGCTCTTCAAGAACTATAAGAAATGGTGCAAATACCTTGGTCGAAAGAGTAGTCTTTGGTTGCCAACTATACAACAGGAAATGCAACAGCGCAAACTATTGTATATGGCT
>Unigene49
GATGGTGGAGGAGTTGAGAGGATTGATCTCTCTGATCGTCGGCTTAAGCTTCTCCCTGAAGCTTTAGGGAATAACGTCTCTTTGGTTTCGTTGAATCTCTCTCGCAACGATCTCAAGTTACTACCTGATACAATCTCAGGGCTTGAGAAGCTAGAGGAGCTTGATGTATCTTCAAACCTTCTCGAGTCTCTTCCCGACTCTTTCGGACTGTTACTTAACCTGAGGGTCTTAAACGTATCCGGGAACAAGCTAACTTATCTCCCGGAGAGCATAACTCAGTGCAGGTTTTGTGATTATAATACGTTTTGTTTCCTTTAGTCTGATGCTGAAGAGAGTTGTTTTTCTTTTGTAATTAGGT
>Unigene50
GCTTTATTAAACAAGTGATACTCATCATCATCATCAGTAGCAGAAGGAATAGCAAGAGAGGTTCTTAAAAGGTTGCTTAATCATGTCCATGGAAGGAGTTTTTCTAGAGAAACCAACATCAAACACAACTACAACTCTCCCTGATCTATCTCTCAACATAAGTCTCCCAGATACTCATCACAACGAGTCTTCCAAAGAACTTTCAAGAAGATCATCCCAAACCGACAACAACAGATCATCAAACTTTGAACTCTCCTTATCTCATCATAATAACCCTAGTTCGAATCCAAGCACAAGAATCCTCCATTGTCC
>Unigene51
GATTGAGAAGTCTCCTCCAAGAGAAGGCAAAGAAGAAGGAGAGGCTTGTTGGTGAAAAGGGAATGAACGGTTGTGATAGACCGGGATGCCTCTAATCGGACGGTGGATATTATTAATCTCGGATTCATCAACCCTTTGATGAAGACTTCCACCACTAAGGATGTGGTTGTTATAGAGGTTCCTTCTATCAGGACAATGGAGGATTCTTGTGCTTGGATTCGAACTAGGGTT
>Unigene52
GCTCACCGTACCCGTCTCCTCAACACCGAGATGAACCGAAGGCAGCTTCCTAGGAACAAACTCTTTCCTATCCCCATGACCTATATTCGCTCGCGGACGGTCCAGCTCTAACGACATCAGCCTCGGCTGTTGGTACCCGACGGTGATCAAATCCTGAAGCCAAGCAGACGTGAATTTCAAATCCTGTTCCGTCCAAAACCCTTCTTCAGCCATAGCAAAGCTCAGATCAAGTATCGTCTCAAAGAAACTGTGCTTTTGAGATCTCCAAG
>Unigene53
GAAACTCAAAGCCCAAAAGGTTAAGTTGCAGTGCAAGATCAAGCTAGACTCTATGCAGTTCAGGCTATCTAAAGCTTCCCTCGAAAAGGAAACTCTTCAGCTCAAGAAGGAGCTAAGGAAAAGCGAGTTTGAGAAACATGTACTCTCAGCTTTGAACAGCCGCCAGAAGCTCATTTTGCAGCTGAAGAATACACAGGCTTTGACAGCCCTTAAGCGCTTGAAATTGCTTCTGCAACCCAAAAAGACTT
>Unigene54
GACTCCAATTTCCATTTTATGATTTCTTGATCTAAGTCTATTATTCTTTATTTCCAAGAGTGGTGCACGTCTTTACAAGCATTGTATTTGAAACCATCTTAGGTACTGTGATACTAGTTTTCTGAAAAGTGTATCATTGTATATGATCTAACATGTTGTCACGTAACAGCTTCTTCCATAGCCTTTATCTTATATACAACTAAGCATATATGAGTCCACTAAAACACCACTCTCCACTAGAAGCTCAAGCTACCTTCTTTCAACAATGCTCTATAATCTCTCGGCACATCGACACGATCAATCACATCCAACGCTTTTTCCTTGTCGATAACAAAATCAACAAGTGAAAAGCCAGAAGAAAACCTCTTCACCGCAGCAACTGATTTGCTTCTCCTCACTCCACGAAAATACTCACTGCTTTTGCTCAAAGGGTCACACTTCCTCACCCGCGAGTAGTGCTCAGAATCAAAGTCTTGACTCTTGCTAACACATGGAGTATTCTTTCTTTTGATCACATCATGTAACATCTTTTGCTCCTCAACCGTTACTAATGGGACACCGAGTGGTTCAGATGTCAACTGCTGGTTCGAACTATTAAACGAAGATTTGATAGAAGAAAGTCTAGAAGCTCCTTGAGCGTCGCTCTTTGCTTTTGTAACCAAATGCTGTAACCAAATGATCTGTCCGAGAATGTAGTTCTCTGTCTTTTCTTTGCTAGCGTGATAGAGTGTCTCGATCCTTAGTGTATCTCCACCACTAGGCTTACTCGTGAAGTCAGTCCCTGCACTTCCCCACTCTCCAACCCAACCGAAACCATGATGAGCTTTGGTTGTGTTGGCTGCAATAGGGACAAGCCAATGAAGTGTCCTCTCCATCTCATCCTTAATTTGTGTAACCGAAAGCTCCTTATCGACTTTGAAGGACTTAATCTTGGAACGAAGAGCCAGTTTTATACTAGGTGGCAAGCTTTGGTATAGAGAATCCCTTGCATTTGAAGTTATAGAGCTTGAACGGGCGACAAGTGTATCAATCTGAACAATCAAATTTGCATAATGTAAAGCAAGACCAGCAGGCCCCAATCTTCTATCAGAATCTGCAGCTCCTTTCTTCAATGGTTTATCATCAGAATCACCGAAGATATTATGAATCTCTAGCAACAAGAAATGTACAATGTCTACCAGTTTCTCCATCACCTCTTCAAAACCTCTGCACCACAAGGACTTTTTCTTTAAGCTTTTTACTACCTTTTTCTGAGATTTAAGTTCCGTTTTCAAGATTGCAAGACCGTCTCCTTTACTGCTACTAGCAGAGTTCTCTTCTTCTCTGCGCTTTTGGTCATAGTCTTTCTGCAACCGATCCAATACTTGGAGTTCTTGGTATAGTTCAGCTGTATACTGCACTAGAACCATCAGTTGCTTAACAACTAACACAGCGTCTTCATTCAACTGTCTTTGAGGGGTTAGTTCTTTGCTGATCCTGTCGAAGTAGCGCTGTAAATTATGCCACTGAAAGTCTTTAGATCGGTTACCAAACCGAACCACTTCTCCCAAGAAAACTTCCAGCTCCTGCCTCTTATCAGCAGCAACAAGTCTGAGGAGTTCATCAAAATCGCTTAAAAAGAAGAACATCACGCATTTGAAAAAAACTGTGCTTTATTCCGAAGGTGTTCAGAATCTTGT
>Unigene55
TTTCTGAAAAGTGTACCACTATATTGAATAAAATATTGTAAATGATCTAACATGTCGCATAAACAGCTTCTTCCAACAGCATTCTCTTATGCTCTTATGTACAACCCAACACATGAACCAGAAGCCAGTTTTGTACATTGGCCTCAACCACACTCCATTAGAAGCTTAAGCTACCTTCTTTCAACAACGCTCTGTAATCTCTCGGCACATCAACACGATCAATAACATCCAACGCCTTCTCCTTATCGATAACAAAATCAAGAAATGGAAAACCTGAAGAAAACCTCTTCACAGCAGCTGATTTGCTTCTTCTCACTCCACGAAAATACTCACTGCTTTTGCTCAAAGGGTCACACTTCCTCACCCGCGAGTAGTGCTCAGAATCAAAGTCTTGACTCTTGCTAACACATGGAGTATTCTTTCTTTTGATCACATCATGTAACATCTTTTGCTCCTCAACCGTTACTAATGGGACACCGAGTGGTTCAGATGTCAACTGCTGGTTCGAACTATTAAACGAAGATTTGATAGAAGAAAGTCTAGAAGCTCCTTGAGCGTCGCTCTTTGCTTTTGTAACCAAATGCTGTAACCAAATGATCTGTCCGAGAATGTAGTTCTCTGTCTTTTCTTTGCTAGCGTGATAGAGTGTCTCGATCCTTAGTGTATCTCCACCACTAGGCTTACTCGTGAAGTCAGTCCCTGCACTTCCCCACTCTCCAACCCAACCGAAACCATGATGAGCTTTGGTTGTGTTGGCTGCAATAGGGACAAGCCAATGAAGTGTCCTCTCCATCTCATCCTTAATTTGTGTAACCGAAAGCTCCTTATCGACTTTGAAGGACTTAATCTTGGAACGAAGAGCCAGTTTTATACTAGGTGGCAAGCTTTGGTATAGAGAATCCCTTGCATTTGAAGTTATAGAGCTTGAACGGGCGACAAGTGTATCAATCTGAACAATCAAATTTGCATAATGTAAAGCAAGACCAGCAGGCCCCAATCTTCTATCAGAATCTGCAGCTCCTTTCTTCAATGGTTTATCATCAGAATCACCGAAGATATTATGAATCTCTAGCAACAAGAAATGTACAATGTCTACCAGTTTCTCCATCACCTCTTCAAAACCTCTGCACCACAAGGACTTTTTCTTTAAGCTTTTTACTACCTTTTTCTGAGATTTAAGTTCCGTTTTCAAGATTGCAAGACCGTCTCCTTTACTGCTACTAGCAGAGTTCTCTTCTTCTCTGCGCTTTTGGTCATAGTCTTTCTGCAACCGATCCAATACTTGGAGTTCTTGGTATAGTTCAGCTGTATACTGCACTAGAACCATCAGTTGCTTAACAACTAACACAGCGTCTTCATTCAACTGTCTTTGAGGGGTTAGTTCTTTGCTGATCCTGTCGAAGTAGCGCTGTAAATTATGCCACTGAAAGTCTTTAGATCGGTTACCAAACCGAACCACTTCTCCCAAGAAAACTTCCAGCTCCTGCCTCTTATCAGCAGCAACAAGTCTGAGGAGTTCATCAAAATCGCTTAAAAAGAAGAACATCACGCATTTGAAAAAAACTGTGCTTTATTCCGAAGGTGTTCAGAATCTTGT
>Unigene56
TTTGATCAAGAAACTGCTGCTGTGGTCATGGCAAGATTAGCTTCCTTTAAAATGGAAACAGAGGAAGGATTTGATGCTACGAGATGGCTAGATCGGACTCTCATTCGTCTGTGTTCGAAATTCGGTGACTATAGAAAGGATGACCCAACCTCGTTTACACTGAATCCGTATTTTTCATTGTTCCCTCAATTCATGTTTAACCTGCGGAGGTCACAGTTTGTCCAGGTCTTTAACAATAGTCCAGATGAAACTGCATACTTCCGCATGTTACTAAACCGGGAGAATATTTCAAATGCAACGGTCATGATCCAACCATCGCTGACATCATATACATTCAGTTCACCACCTCAGCCAGCTTTGCTGGATGTGGCTTCCATTGCAGCCGACAGAATTCTTCTGTTAGATGCATATTTTAGTGTTGTTGTCTTCCATGGAATGACTATAGCACAGTGGCGAAACATGGGTTATCATGAGCAGCCTGAACATGAGGCCTTTGCTCAGCTATTGCAAGCTCCCCAAGAGGATTCCCAGATGATAGTCCGGGAGCGTTTCCCTGTCCCGAGATTAGTTGTGTGTGATCAACATGGATCTCAGGCAAGGTTTTTATTGGCAAAGCTGAATCCATCAGCGACTTACAACAATGCAAACGAGATGTCAGCTGGGTCTGATGTAATCTTCACTGACGACGTGAGCCTGCAAGTCTTTTTTGAGCATCTCCAGAAACTGGCTGTGCAATCCTGAGAGAAGCAGTCACAGTCCAGTCCCGGTTTTTGTTTAAATTATACATGTCTTCCTTACCAGAGTTCCTTACTATCCGTTTGTACCAATTTAGAGCTCTTTTGTTTGCTTTCTTCTTATATCAACTCGTTTGATTTTCTGTCATCTTGGTCTCACCTAAAATACATCTTTTGGAACGCATAGTTATTTGCATTGGGGTTTGTCTGGAGTAAAAAGAATGACTCTTTATTTCAACTTTTTTCTTTTGGGTTTTGAATCATATGATTTTGAGCTGTGAACCCAAATAAAACTGCATTATTGAGATCGGAAGAGCACACG
>Unigene57
TGATAGGGATCTCCCCTCTTCTTTTAAATTCCCTTTCTTTTTTCCCTAGATTCCGTGATTTCGATTCAACACTCGATGCGGTGACAATTATAGATTTTGCCGGCAAAGTTTTTGTTTTTGCGAAGAAACAGGAAACGATGTCGGTGTTCGACGCTGCTATCGTCAACACGGAGCTTTCCAAACCGACGTCGATCTTCGGTCTCCGGCTATGGGTCGTCATCGGAATCCTACTCGGATCCCTAATCGTCATCGCCCTCTTCCTCCTCTCCCTCTGCCTCACCTCCCGCCGCAAAAACCGCAAACCGCGAGCCGACTTCGCCTCCGCCGCCGTGGCAACGCCGCCGATTTCGAAGGAGATTAAGGAGATCGTTCCGGCGCCGGCGGAGATCCAGGTGGACATAGGGAAGATGGAGCACAGAGTGGTGTTCTCGGATCGAGTGTCGAGCGGGGAGAGCAGAGGAACGGCGAGTGCGAGCGAGACGGCGTCGTATTCGGGGAGCGGGAACGTGGGGCCGGAGGTGTCGCATCTGGGATGGGGGAGGTGGTATACTCTGAGGGAGCTCGAGGCGGCGACTAATGGGCTGTGTGAGGAGAATGTGATCGGAGAAGGCGGCTACGGGATAGTGTATCGTGGGGTGTTAACCGACGGTACTAAAGTCGCCGTCAAGAACTTGCTTAATAACAGGGGGCAGGCAGAGAAGGAATTCAAAGTAGAAGTGGAAGTGATTGG
>Unigene58
CAAGGGAGGGTCCAAGACCAGAAGATGGTGTCAATGGCCATCAGAAGGAGTCCAAGCTCGAATTATTTGGTTTCGATTCTCTTGTCAACATTCTTGGTTTGAAGAGTATGACGGGGGAGCAAGTTGCGGCACCATCTAGCCCTAGGGATGGGGAGGATATCTCTATCACGCAAGGGCACCCAAAGCCTGCTCTCAAGATGGGTACAATGATGGGAGTTTTCGTTCCCTGCTTACAAAACATATTAGGAATTATATACTAT
>Unigene59
TAAGGATAAGGACTTCATGCGCATGGTTAAGTTCTCTGCTGATGCAGGGACTGTTGAGGTTTTCGTCATGCCTCAAGAAAGTGGTGTGGTCAATGTCTCCAACATGCCAGCTAGTAGGTCAAGTAGGACTACGGCATCAGAAGGGGTTGTACCTGTGATCACTGCTGCAGGAGAAGACGACATTGTTGACGAGGACATGGCAAACGATTTTCAAATCGACTTAGCCATGCCCGACGAAAGCCCTTTACCGTGCAACTTT
>Unigene60
CGCAGACACTAGACCCGCACTACCAAGGACTCGCAAACAATATCGCTCAGCACACAGAGCAGAGAAGAGCTGAGATTCAAAAAGAGCAACTTGAGAAGCAATCTTCCACAACAGCTGCTTCCTGATTTCTTCATGGGCTCAGTCCTTGACAAAAAGCCAATCGAAGTAGCTCTCATTCTATATTCCGTTTGGCTGCATGTAAGCCTTTTTATCCTAAAGAAAAAGTAGAGAGGCTTATCTAGGTGAGTCTGGTCGACTCTCAATCACTCATCATCCATCATGTCTCAGAGATATCAATCTCTGCCATCTCCAGTTTTGCATTTCATCATCATTTTTTTTTTCTGTTTTATCATCCCATAGACCAAAACATAAGAGTAAGACCATTTCTTTTTTTCTTTTCATACAGAACAGATTAACCCTTTGGAGGGGTGTTTTATGTTCTCCGATTGGGATTGGTGGCATATATTTTTTAAACTATGGGCGTTGATGTTTGTTTAATTATCATTTATGGTTGTAGCAGTTCCTTTATCTTGACTGGTT
>Unigene61
AACCAGTCAAGATAAAGGAACTGCTACAACCATAAATGATAATTAAACAAACATCAACGCCCATAGTTTAAAAAATATATGCCACCAATCCCAATCGGAGAACATAAAACACCCCTCCAAAGGGTTAATCTGTTCTGTATGAAAAGAAAAAAAGAAATGGTCTTACTCTTATGTTTTGGTCTATGGGATGATAAAACAGAAAAAAAAAATGATGATGAAATGCAAAACTGGAGATGGCAGAGATTGATATCTCTGAGACATGATGGATGATGAGTGATTGAGAGTCGACCAGACTCACCTAAGATAAGCCTCTCTACTTCCTTTTTGGATAAAAAGGCTTACAAACACAACAACAAAAAATGCAGCCAAGTAAAATCAGGAAGCAACTGTTGTGGACGCTTGCTTTTCAAGTTGCTCCTTTAGTATCTCAGCTCTTCTCTGCTCCGTGTGCTGAGCGATATTGTTTGCGAGCCCTTCGTAATGCGGGTCTAGTGTCTGCCTAAG
>Unigene62
GTTCTGTTGATAAACTAGTTCAGAGTTGGAATACGAGGAGCACTGTGATCCTATCTGATTCTAGTGTTATGAAAGCTTGTGGAACCATGGCTAGGATATCTAATGAAGAGGAGGCAGCACAGTCGCTGAAGAGTAGAGAACGCTGTCAAGTTGAGCAGAGTATTTGCTTACTGAATTCAGAATCTCGTGTTGAAGATATAATAGAGGAAGACACCACCACTCTTGCTGCCCAAAGAGAAGCACCTCCTGAAGTCATGATTGAAACGCATGATGATGACATCACTGGCTCAGATGATAGAGCTATGACATCGGCAAAACAGTTGTCACCCTTGCTTGATGCGAGTAACAGCAAGGCTTTTCTGGCAAAGCCTGTTTCTTTTGTTGTTTTGGAAGCCTGCAAGAATCTAGCTTGTTCAGTGGAAGA
>Unigene63
ATTCTGTTGATACAGTAGTTCAGACTTGGAATACGAGGAGCCCTGTGATCAGCTCTGATTCTAGCGTGATGAAAGCTTGTGCAACCATGGCTCGGACATCTAATCAAGAGGAGGCAGCACACTCGCTGAAGAGCAGAGAACGCTGTCAAGTTGAGCAGAGTATTTGCTTACTGAATTCAGAATCTCGTGTTGAAGATATAATAGAGGAAGACACCACCACTCTTGCTGCCCAAAGAGAAGCACCTCCTGAAGTCATGATTGAAACGCATGATGATGACATCACTGGCTCAGATGATAGAGCTATGACATCGGCAAAACAGTTGTCACCCTTGCTTGATGCGAGTAACAGCAAGGCTTTTCTGGCAAAGCCTGTTTCTTTTGTTGTTTTGGAAGCCTGCAAGAATCTAGCTTGTTCAGTGGAAGAAA
>Unigene64
TCGAAACATCATCGAATATACGAAGATGAAGATGATGACTATACAACTTCAACAGAGTCAAGTGACTCTGAGAGTGAGTCAGAACCAAACCAAACTTCTCATAGACAAGCACTTGGTCTTAGTCCTTCGGGTCCGTTAAACCTTAAAGACGTCAAACATGCATATCGAGTTTGTGCATTAAAATGGCATCCGGATCGTCATCAAGGCTCCACCAAGGAAGCGGCTGAAGCAAAGTTCAAGCTATGCAGTGTGGCTTATCAATCTTTATGCGAAAAGCTAGGAGTGAACTAAAAGATTAAAAGAGCTTAGATAGTGTTTGATTACTTACATTAATGTTTTCAATTTGCTTCATTTTAGAGCTCATCTCAGAGCAAAACCTTTGTTCTGTTCATTTTTATTATTAAAAGGTCACTACTGCAACGGCCCATTAGCCCAATTACAGCGGCCCAACATGTTGATTATCATTTATGGAAAGTTCTTGGTGCTCAAGAAAAAA
>Unigene65
CGGCCTCAACTACGCAATAGTTAGGCCTGGAGGAATGGAGAGACCAACTGATGCATACAAGGAGACTCATAATCTCACTCTTGCTCTAGATGATACATTGTTTGGTGGTCAGGTCTCAAATCTCCAGGTTGCAGAATTGCTAGCTTGTATGGCTAAGAACCCTCAACTTTCTTGCTCTAAGATTGTGGAAGTGGTTGCTGAAACAACTGCACCATTAACCCCTATTGAAAAGCTTCTTGAAAAGATTCCTTCCAAACGTCCTTATGTGCCTCCACCAAAGGAATCAGTTCCAGCCAAAGAGGTAACACCAGTTCCTGCTGAGCCTGTCAAGCAAGAATCAGTTGCAGCCAAAGAGGTAACACCAGTCCTTACTGAGCCTGTCACTAAAGAACCAACAGCTCCCAAGGAGGATAAAGCACCTGCAGAAGTGAAAGATGTTAAGCCTAGGCCGCTGTCTCCTTATGCCGCCTATGAAGACTTGAAACCTCCAACATCTCCTATTCCGGCCACAGCACTTGGTGCCACCAAAGCTAAGGAGGTGGATGCAACTCAGGTTCCGGAGGTGGAAGAAACTCAGGCTCCTGTTGAGGCTAATGCAGTTCCACCACCAGAAAGTCCTGTTGAGACCAGTGTCCCAGTAGTAGAAGTGAAGCAAGTTGAGGAAAAGAAAGAGAGGCCTCTTTCTCCTTATGCTAGCTATGAGAATCTAAAACCACCTTCATCTCCCACTCCTAAAGCTTCTGGTATCCAGAAGAGCGATACTTTGGCGCCTGTTCCAACAGATTCTGATACTGGTGAAAGCTCAACAGTTGCAACAACTGTCACTGAGGAGGCAGAAGCACCACCAGCCATACCAAAAATGAGACCTCTTTCTCCTTATGCAGCTTACGCAGACCTGAAACCACCAACCTCACCCACTCCTGCATCAACC
>Unigene66
GCTCCTTTGTTCCACTACAAACACTCTCCACGTCTCATTTCTTCTTCAAGGAGATTCACTTGCTTGTCTTCACTTCAAACCGACTCCACGATTCAAACCACACTCTCCTCTTCCGGATACCCTGAATACAATCGGTTGATGCCATGTCCTGCACACAACTTTCCTCCGAGGATCGAGCACATGGTTGTGTTAGAAGACGTTCGTGTAGCTGATTACATCTCTAAGCAATTGGATCTTCCTCCTTTATATGTTGCAGACCTTATC
>Unigene67
TCCTTTGAACAAGATTGAGGACTTTGGTGTTCATTGCAAACAGTACTATTCGTTGGACATCACTTACTTCAAGTCATCTCTTGATAGCCACCTTCTGGATCTCCTTTGGAACAAGTACTGGGTGAACACTCTTTCTTCTTCCCCACTGCTCGGCAATGGAGACTATGTTGCCGGACAGATATCAGACTTGGCTGAGAAGCTTGAGCAAGCCGAGAGTCAGCTAGCGCACTCCCGGTTTGGAGGAATACCGGCCAGTCTTCACAGGAAGAAAGAGGATGAGCCTCCACTTGCTAAGATAACTCGGGACAGTGCAAAGATAACGGTGGAGCAGGTCCATGGATTAATGTCACAGGTTATCAAAGACATATTGTTCAACTCAGCACGTCAGTCCGACAAAACTCCAAGCGACCCGTCAGATCCAGAGCCGATGATTACATCTTAAAGTTGTTGTTCTTTTGTTGTCTTGCGCAACTGCAATGGACTTTGCTTTTATCCTGGTTTATGAGGCAAATATGCACACTTTGTTATTCATATAATTTCCCTCCAGTGTAGTATTTGCTTTAGACAAACCTTTTTAGATCGGAAGAGCGT
>Unigene68
GGTAATAATAACAACAACATAGAGCCGTCGTCTCCGAAGGTGACGTGTATCGGTCAAGTGAGGGTGAAGACAAGGAAGCACGTGAAGAAGAAGATGAGAGCGAGATCTAGGAGGAGAGGCGAGACGAGCAGCTTCAGGAGATCGTCCTCCGACCAAAACGACAGAGGAGGGTGTCGTTTCGACGCGAGCGATAACCGTTGGGTTCATTTCCCCGTGACCATCTGCGAGTCGT
>Unigene69
GAAGGATAAAGAAACAAGCAAAGATAGATATAAGGAAGGGAAGGAGAGAAAAGAGAAACATAGCGATAGGAAAGACAGAGAAAAGAGAGACAAAAATGCTGTTGGTGTTCTGCCCAACACCGTGCAGAATAATGGTAACGAAGAGGTTAAGTTTGTACAGGACTTGGCAAGAAGGATTAGCAATGAAGAAGAAGAAGCTAGAGAGAGTCAAAGTGTGGGGAAGAGTAGTTTTCCCTGTGGAGTTACAGAGAATTTTCCCATGGGAAAAAGGTCTGAAAGTTCGGTTGGTCGAGTATCCTCTTGGAGAGATCAGAAAGGAACTGAGATTATGGTTCAACCAGTGGAGAAAACGGAACTACAAGAGAAGAATCACCTCAAGGAAAGTGTGACTAAGGGTGATAATAAGTCGTTGGATAGGGAAGAGATAAAGAAAAGTGAACCAAAGTACACAACACATAGAAGTAGTCAAGAGGAGAAAGAGCAAATTGGTCATGACAAACCAAAGTATGTAGAGGGAGGGCCGAGGCTAAAAGAGAGAGACTTAGACTTTAGAGTGCATGACCTTTCAAAGGCAAGCGTTAAAAATCTCACCGCAGGTGGAGTACTTGGCAAACGGAAAGATCATGAGACAAATGGTTTCTTGTATGAGAATGGATCTAGGCAAAACAAGATACAGAGGCCAGCTGCTTCTCCAATAACATCCGTGGAAAACGGGAGGATGTTGGGAGGATGCCAAACTCTTCCTAAACCTGTTACTGAGTTGCAAGGACCAGTGTGTAGTAATCCACTGGTCAAGGACGAGCATAGAGTTAACGGTTTCATTGATTCTCAAGAACCCAAAGATCGTCCAAAGAAAGTGAAAGAAAACGGTGAAGCGTCAGCGAAGAAGCGGTCTCATCCGGACTTGAAGTATTTGGATCAGATACTGAATGTACCGCAGAGGGAGGAACTGCGTGAGGTTGATGAGAATGAGGAACAAGAGTGGCTGTTTGGTCTGTCCGGCGTGAAATTATTAAAGAAGCCAAAGACGGATGCTACTACTTCATTGGATGAGGGCCTGCGAGTCTGGAACCAGGCTCTTAGATTAGAATCTGCTGATATTGTAGCTCTTCCATATGTGGTTCGCTTCTAGTTTGATGACGCTCTGATGTTCATTCACTTCAGCCGAGGAGAAAGATCCTCCATCATATTCCAATACTCGGAATGGGAGTTGTTGAGGTATGTCTGGTTTGGCTTCATGAGAAGAGAAACTTCCTTGCAAGAACACGTCAAGTCTATGTAGGTTTTAGAGTAAAGTCTTTTCTTTCAAGAGTGATTGTTGGAAAGGAGATTTCAGACTTTTGATTCAGTTTTGGTTCTGTTGTTTCATCATATCAGTTGATGGGATTAGCATTAAGTTGTATATTAGAGAGGATATAGAAATTGGGGGGAGAGATGTTATAATTTTACCCACTAATACATTACATTTTTACACTTTGTCTCCCCTCTTCTGGGAGAATCAAAGTCATTCTTGGAGATCGGAAGAGCACAC
>Unigene70
GAAGGATAAAGAAACAAGCAAAGATAGATATAAGGAAGGGAAGGAGAGAAAAGAGAAACATAGAGATAAGAAAGACAAAGAAAAGAGCACGACTTCTCAGGACAAAAATAATGGTAATGAGGAGTCTAAGTTTGTGCAGGACTTGGCAAGAAGGATCAGCAATGAAAAAGAAGAAGCTAGAGAGAGTCAAAGTGTGGGGAAGAGTAGTTTTCCCTGTGGAGTTACAGAGAATTTTCCCATGGGAAAAAGGTCTGAAAGTTCGGTTGGTCGAGTATCCTCTTGGAGAGATCAGAAAGGAACTGAGATTATGGTTCAACCAGTGGAGAAAACGGAACTACAAGAGAAGAATCACCTCAAGGAAAGTGTGACTAAGGGTGATAATAAGTCGTTGGATAGGGAAGAGATAAAGAAAAGTGAACCAAAGTACACAACACATAGAAGTAGTCAAGAGGAGAAAGAGCAAATTGGTCATGACAAACCAAAGTATGTAGAGGGAGGGCCGAGGCTAAAAGAGAGAGACTTAGACTTTAGAGTGCATGACCTTTCAAAGGCAAGCGTTAAAAATCTCACCGCAGGTGGAGTACTTGGCAAACGGAAAGATCATGAGACAAATGGTTTCTTGTATGAGAATGGATCTAGGCCAAACAAGATACAGAGGCCAGTTGCTTCTCCAATAACATCAGTGGAAAACGGTAGGAAGTTGGGAGGATGCCAAACTCTTCCTAAACCTGTTACTGAGTTGCAAGGACCAGTGTGTAGTAATCCACTGGTCAAGGACGAGCATAGAGTTAACGGTTTCATTGATTCTCAAGAACCCAAAGATCGTCCAAAGAAAGTGAAAGAAAACGGTGAAGCGTCAGCGAAGAAGCGGTCTCATCCGGACTTGAAGTATTTGGATCAGATACTGAATGTACCGCAGAGGGAGGAACTGCGTGAGGTTGATGAGAATGAGGAACAAGAGTGGCTGTTTGGTCTGTCCGGCGTGAAATTATTAAAGAAGCCAAAGACGGATGCTACTACTTCATTGGATGAGGGCCTGCGAGTCTGGAACCAGGCTCTTAGATTAGAATCTGCTGATATTGTAGCTCTTCCATATGTGGTTCGCTTCTAGTTTGATGACGCTCTGATGTTCATTCACTTCAGCCGAGGAGAAAGATCCTCCCTCACATTCTATTACTCGGTTTAGCAAATCATAATGAGTTGATGGAATGAGAGATTTTGAGGGATGACTGGTTTGGCTTCATGAGAAGGAGAAACTTCCTTGCAAGAACACGTCAAGTCTATGTAGGTTTTAGAGTAAAGTCTTTTCTTTCAAGAGTGATTGTTGGAAAGGAGATTTCAGACTTTTGATTCAGTTTTGGTTCTGTTGTTTCATCATATCAGTTGATGGGATTAGCATTAAGTTGTATATTAGAGAGGATATAGAAATTGGGGGGAGAGATGTTATAATTTTACCCACTAATACATTACATTTTTACACTTTGTCTCCCCTCTTCTGGGAGAATCAAAGTCATTCTTGGAGATCGGAAGAGCACAC
>Unigene71
CTCAGATTATCCGCCTGAAGAACAAAGCCCTCGAGGGAAGAGAGTTTGTTGAGAGCCAAGGACATGTGTGACATGAAATTGGATAGATGAGGAGGAAGTTGTGCAGAGGCAGGCGAGAGAGAGTCGGATACAATACTATCGGAAAGCGATTGATTCAATGCCTCGAGGCCTTGCGAGAGAGCCTCTTCAGCCTCTTGTGTGGACTGTTGCAGACCACAAATCCCAACTATCTGTTGCTCTGTCAACGGTTCTATTTGGTTCACAATCACCTTAATAATCTCAGATGGGCGGAAACCACCCATCCACAAGAAGCAACGCTCGGCTGGAGTTTTCCAAGCGCCAGAAATGAGGTGGAACACATCGGTCTTAGCGACCATGGCCTTGAGGTTAATCAAATGGTCATAGTGAGCTAAACAAGTGTCTACAAACATCCTAAGCTCGTTCTCGGCCAAGTGCTCTTGTGTCGCCACCCTTAGTTCGGTTAACAGCCTCTGCTGCTCCTCCAACCATCTCGTGTATTCCATATCGAACACCGCTGCTTCTGCAGAGCTCGTGTAGCCGGGACCAATGGGCATCCCACCTTGCTGTTGATCTCCTCCCATAAGCGACCCTCCATAGAATACGCCTTGGGATCTGGCCCGTTGAATCTCTTGTTCTAGTTGGGTCAGCTTAATCCTGCATGACTCAAGTTGCTGAACATAAGCTTTTTTTCGTAATCTGCTTTTCCTTGCTGCTTCTCTGTTCTGTGCTAGTCTTCTCAATGTCTTAGGGTCTGATGATTTTGGTGTGTCATGGTCTGATGAGGCAAGACCCTTGCGGTTCCCTTCTTTCTTGATTGATTTAGAAGGTTGAGGAAGTTGAAACTGAGAATGATTGGTCAAGTCCATGGATGGCTCGGAAGATGGTCGAGTCGAACCACTAGGTGCAACAGCATTTGGTGTAGAAGAAGAAGGAGGCGGCTCTATGTGCATCGGCTTAGATGGAAAGATGTTGAGCGTCGATGTTGGAGGTCTCATAGCCAAATTCTCTGCCATATAAGATTCATAGATATATATATGAGTCATGTGATGTATGTGGAAATGGTCTGGTTGTGTATATATAATATGTGAGTGGACTAGTTCTAATATGAAGAAAAAGGAGAGAGAGAAAAAGGGGATGCTTCCGCTCGAAGTGG
>Unigene72
GAGGATCAATTGAAAGAGGGCAACTTGTACTTCGTCATCTCAAACAGGTGGTATACAAGCTGGAAGAGATGCGTTAGTCAAGAGATATCTAGTGGAGAGGCTTCAGAAGTTACTAGGCCCGGACCAATTGACAATCATGATATTATTGATAGCGAAAGTGACGCTAGTGATCCGCAGCTTCTTAAGAATCTGGAGGAAGCTGTTGACTACGTTCTAGTTCCTGAACAAGTTTGGAAAAAGCTCGTCGAATGGTATAAAGGAGGTCCTCCAATAGAGAGGAAGCTGATCTCTCAGGGGTTTCATAGTAAGAGCTATAGCGTTGAGGTTTACCCACTCTGCCTTAAGTTGACAGACAGCAGAGACGGAAGCAGTTCCATCATAAGGTTGAGCAAGCAGGCTTCTGTAGGTCAACTTTTTGAGACGGTTTGTGCTGCAAGAGGGGTATCAAAAGAAAAGGCTCGCATCTGGGATTACTTCCAGAAGAATAAAAGCGTACTCTTGGATCCTTCATCTGAAAAAACCTTGGAGGAATCTTGCCTTCAGATAGACCAGGATATTCTTCTTGAAGTTGATGGGTCTGCGTCATCTCAACATGACATGAGCTCGACGGGAAATGAGTTAGCTCTCGTACCTGTAGAGCCTACGGCAAATACTATGCTTAGCCAGGGGACCGTATCTAATGGTCATTCCAACGGTTCCATGTTTAGCCTCTGGAAAAACCCTTTCAAAGATGACGGTGGTTCCTCTAGTGGTTTTGGGAAAAGAGACAAGAGAGGCTTAGCAGGATTGCAGAATTTGGGAAACACGTGTTTCATGAATAGCACTCTTCAGTGTTTGGCCCATACGCCTCCTATTGTTGATTACTTCTTGAAAGATTACAGCGGTGACATAAATGAAGATAATCCTTTGGGAATGAGAGGTGAGCTTGCGGTTGAGTTTGGTGAACTTTTGAGGAAACTGTGGTCATCCGGACAAAATACAGTTGCGCCGCGCTCCTTTAAGACAAAGCTGGGTCGATTTGCACCGCAGTTCAGTGGTTATAATCAGCATGATTCTCAAGAAATGCTATCTTTCCTGTTGGATGGGCTTCATGAAGATTTGAACAAGGTTAAACAAAAGCCTTACATTGAATCTAAAGATTCAGATGGTCGTCCAGATGATGAAGTTGCCGAAGAAATGTGGAAATATCACAAGGCTCGTAATGATTCCGTCATTGTTGATGTCTGCCAAGGACAATACAAGTCAACGCTGGTCTGTCCAGATTGTGGAAAAATCTCAATCACCTTTGATCCCTTCATGTACTTAACTTTGCCGCTGCCAACAAGTCGCACTCGATCAATGACAGTTGCAGTGTTTTACGGCGACAGTGACCGTCTTTTGACGCCGTACACAGTAACAGTTCCCAAAGATGGTTCTTTGAGAGATCTAAGCAGTGCAGTAGGAGCTGCTTGCGGCTTGAAAGATGATGAAAGCCTTTTATTCGCAGATGTG
>Unigene73
GGTAGAAGAAGACTTGTTTTGAGGAGGAAGAAGGGGAATGAAAGAATGGCGCTAGGGATTGGGCGTTGTTTACTGGAGAAGAGGAAAGGGCATAAAAGGGATCGTGAATCTGACCACAAGTCTTCTTCTCCCTATCTTTGCCGGTTTCTCTCCAACGCGAGGAAAAAGTGTTTCTCTGGATTTGTGTTTCCTTCAATTTCTCGAATCTTCTCCTATTCTTCTTCTTTTTCTTCTTCCGATTCCACCTGTGATTCGATTAAGATGACAAACTCTGACTCCGAATCAATGGGTTGTGACTTTCCGTGCACTCTCGAGGAAGAGAGACGTATTGTGACGGAGCTGATGAGCGAAGCTGAGGATCAATTGAAAGAGGGCAACTTGTACTTCGTCATCTCAAACAGGTGGTATACAAGCTGGAAGAGATGCGTTAGTCAAGAGATATCTAGTGGAGAGGCTTCAGAAGTTACTAGGCCCGGACCAATTGACAATCATGATATTATTGATAGCGAAAGTGACGCTAGTGATCCGCAGCTTCTTAAGAATCTGGAGGAAGCTGTTGACTACGTTCTAGTTCCTGAACAAGTTTGGAAAAAGCTCGTCGAATGGTATAAAGGAGGTCCTCCAATAGAGAGGAAGCTGATCTCTCAGGGGTTTCATAGTAAGAGCTATAGCGTTGAGGTTTACCCACTCTGCCTTAAGTTGACAGACAGCAGAGACGGAAGCAGTTCCATCATAAGGTTGAGCAAGCAGGCTTCTGTAGGTCAACTTTTTGAGACGGTTTGTGCTGCAAGAGGGGTATCAAAAGAAAAGGCTCGCATCTGGGATTACTTCCAGAAGAATAAAAGCGTACTCTTGGATCCTTCATCTGAAAAAACCTTGGAGGAATCTTGCCTTCAGATAGACCAGGATATTCTTCTTGAAGTTGATGGGTCTGCGTCATCTCAACATGACATGAGCTCGACGGGAAATGAGTTAGCTCTCGTACCTGTAGAGCCTACGGCAAATACTATGCTTAGCCAGGGGACCGTATCTAATGGTCATTCCAACGGTTCCATGTTTAGCCTCTGGAAAAACCCTTTCAAAGATGACGGTGGTTCCTCTAGTGGTTTTGGGAAAAGAGACAAGAGAGGCTTAGCAGGATTGCAGAATTTGGGAAACACGTGTTTCATGAATAGCACTCTTCAGTGTTTGGCCCATACGCCTCCTATTGTTGATTACTTCTTGAAAGATTACAGCGGTGACATAAATGAAGATAATCCTTTGGGAATGAGAGGTGAGCTTGCGGTTGAGTTTGGTGAACTTTTGAGGAAACTGTGGTCATCCGGACAAAATACAGTTGCGCCGCGCTCCTTTAAGACAAAGCTGGGTCGATTTGCACCGCAGTTCAGTGGTTATAATCAGCATGATTCTCAAGAAATGCTATCTTTCCTGTTGGATGGGCTTCATGAAGATTTGAACAAGGTTAAACAAAAGCCTTACATTGAATCTAAAGATTCAGATGGTCGTCCAGATGATGAAGTTGCCGAAGAAATGTGGAAATATCACAAGGCTCGTAATGATTCCGTCATTGTTGATGTCTGCCAAGGACAATACAAGTCAACTCTGATTTGTCCAGTTTGTGGAAAAATATCAATCACTTTTGACCCCTTCATGTACTTGTCTTTACCTTTGCCATCAACACTTACGCGGCAAATAACAGTTACGCTGTTTTATTGCGATGGAAGTCATCTTCCGATGCAATACACTGTAACAGTACCTAAATATGGATCATGTAGAGATCTTATTACTGCGTTAGGTACTGCTTGTTGCTTAACCAATGATGAGAGCCTTTTACTTGCAGAGATTTATGACCACAAGGTCTTCAGATATTTTGAGAATCCCCTCGAGTCGCTGAATTTGATAAAAGATGATGAGCATATTGTGGCGTATCGGATGAAGCAGATGCAGAAAGGATCTGGAAAAGCAAAACTTGAAATCCTTCATGGAGGGCAGGAAAGGGCTGTTCTGGAGAGTGTTAGAGGCAGAGACGTGAAGCTTTTTGGGACTCCTTTTGTCACTTACGTCAACACAGAACGACTAAGTGGACCTGACATCGATGCAGTGATCTCTGGATTTCTGTCCCCGCTACACAGGGTTCAAGCCTCATCTAAGATTCACAACGGTGTAGAAAATGGCCACCTTCCTAATGCTGATACTGTCGAGGCATCCGGAAGTATAACATCCCCAGATACTGAGATAGAGGATGCATGTGATAGAGAGTTATCCTTCAGGATATTTTTGACAGATGAGCGTGGTTTGGACTTCAAACCACTTAAGTCTGATTCTTCTCTGAAACCTGGTATCGTTACAAGGGTTTTAGTCGAGTGGAATGAGAGTGAGCATGAAAATTACGATTCCAGCTACTTATGTGACCTTCCAGAAGTTCATAAAACAAGTTTTTCTGCAAAAAAGACAAGGCAAGAAGCGATATCTCTGTTTTCGTGCTTGGAAGCCTTCTTAGCAGAGGAGCCTTTGGGACCAGATGACATGTGGTTTTGTCCGGGATGCAAAGAGCACAGACAAGCGAACAAAAAGCTTGACCTGTGGAAGCTACCAGATATTCTCGTGTTCCATTTAAAACGGTTCACATATAGCAGGTATCTCAAGAACAAGATTGAAACGTTTGTGGACTTCCCAATAAACGATCTTGACTTGAGCAAGTACGTGAAAAACAAGAATGGCCAGTCCTACTTATATGAGCTGTATGCAGTGAGCAACCATTACGGTGGACTTGGTGGTGGCCACTACACTGCCTACGCCAAGTTGATTGATGACAACAAATGGCATCATTTCGACGACAGTCACGTTTCATCCGTAAATGAATCTGAAATCAAAAACTCAGCGGCCTATGTTCTGTTCTACCGAAGAGTTGGAAGTAAAACAGAGACACAGTCAGCCGAGGTGTCGATGGCTGATATGGATTAGTCAAGCCTCAACTTACATAATGGGCTGCATTGGTTCAAAGATGCATTGGCATTCCTTTTTTAATTCCAAGCTGGTGGTTCGGTTGAAGAGTTCTGCTTCAGATTTTATGATATTATGGCAAATCTCTGTGGAACTGGGGTGGGATTTAGGTTCGGAGATATTCTTTTTGAATCTTCTCGAACCTGAAGGGTAATTTTTTGAAGAGGGAACCAAGCAATGATGACCAGATTTAGATATGTGGAGTAGCCTTTGTCAAATATACTAAGATCTGTATCTCTTCGGGACGCATAAAGAATCTGTTTAATACTACAAAGTTTACATTGGAAAATATTACTTTGTAGCTTGTGAAGATCATATTGATGCGCTTATGAGGATTTTTTTTTTTTATTATTTGAAATTATCACTAGGAACGTGACAATGAATAACGCTCACTGTGAGCTTGATACAATCAGCTTCTAATATAGAGTTGAAGCTTTAAAGGTAATGTATAAATTTAATTGTCTAAACAAAACCCTTTAATTAGA
>Unigene74
TCATCATCATCATCAGTAGACAGAAATGTCGACGCTTATACCTCTCATGGAAAGATTTTTCCCAGAGAGCTTGTGATCCTCGCGCAAGCCCAGCCACATGCACGAGATCCTCGCCAAGGCAGCTTGTCCCACCACTTTCACCCGGTAGACCATGCTCAGATCTGCAGCTGCTGCCCATAACTCGTTCCCAGCAGCAACATTCATTGACCTCCTTGAGTCATCATCATCATAGCCTTCTACATCCGAGTGGGTCACTACGACCACCGACCCGTCATCAAACACGACCACATTCCCAGAGCAAACCTGCTTCGTACTTCTCGGGATCAGAGCTGAAGTTGCATCGGTTAAGGAGCTCTGAGTGGTATTCAGCACCCTGACATTGTAGTACTCAAGAACAGCCTTCCATTGGGT
>Unigene75
TCATCAGTAGACAGAAATGTCGACGCTTATACCTCCCATGGAAAGATTCTTCCTAGAAAGCTTATGGTTCTCACGCAATCCCAGCCACAGGCACGAGATCCTCGCCAACGCAGCTTGCCCCACCACTTTCACCCGGTACACCATGCTTATATCTGCAGCTGCCGCCCATAACTCGTTCCCAGCAACATTCATTGACCTCTCATCATAGCCCTCTACATCCGAGTGGGTCACTAGCACCATCGACCCATCATCAAACACAACCACATTCCCGGAACAAACCTGCTTCATATTTCTTGAGATCAAAGCTGAAGTTGCATCAGGCAAGGAACTCTGGGTATTCAGCACCTTGACATGGTAGTACTCAAGAACGGCCTTCCATTGGGTGGTAGCTAATTTAACCCTC
>Unigene76
TACAAAGTCTCTAACTTTTTCTGTCGTGAGATAAATATACTAGTGCTATGTATTTTTGGTCTAACCTTGTTTTTGTTTTCTTACTCTTATGGAAGTCTTATTGCATTGATCACCTGGTCATCGCCACGAGAGATTATTGTTTCGCACCTTCCATGGAAGCCATTTGCCAAGCTGTAGATTTTATCCATAGAAATGCTTCCCTTGGGAAGACGACTTATGTTCACTGCAAGGCGGGTCGAGGACGCAGCACTACTGTCGTCATATGCTACTTGGTGCAACACAGACACATGACACCTGAAGCAGCATATGATTATGTAAAGTCAATCAGGCCGAGGGTTAAATTAGCTACCACCCAATGGAAGGCCGTTCTTGAGTACTACCATGTCAAGGTGCTGAATACCCAGAGTTCCTTGCCTGATGCAACTTCAGCTTTGATCTCAAGAAATATGAAGCAGGTTTGTTCCGGGAATGTGGTTGTGTTTGATGATGGGTCGATGGTGCTAGTGACCCACTCGGATGTAGAGGGCTATGATGATGATGACTCAAGGAGGTCAATGAATGTTGCTGCTGGGAACGAGTTATGGGCAGCAGCTGCAGATCTGAGCATGGTCTACCGGGTGAAAGTGGTGGGACAAGCTGC
>Unigene77
TAGTCATTTTATAGACGATTCTGTTCATGTTCTTGGAGTCAACTCTGACCCAACACAAGCTCACGAGGTGGAAGAACTAAGTGATCAGTTTGACGCTAGTAGAAGCACTGGTCATCTTTGTGCCGCAACAGTTGAGAACTTTGAACAGGTACTGGATGACATTTTGTATGGCAGAATAGTTCCTTCGAAAGTATCGAGAATATCAGTGAAGTTAAACACAGAGCCTCTTCTCTCACACGCACTTAATGACGTTTTGATCGCACACCCATGCCCTGCAGCGGTTTCAAGGTTCTCGTTCAAGATAAAGAGCAAAGATGGCTACACCAGTCAAAAGACAGTGAACTGCCGCTCGAGCGGCCTAAGAGTCTGCACAGCAGCTGGCTCAACTGCAGCAATGCTGTCAGCAGGTGGGTTC
>Unigene78
TAGATCACGAGACAACATTGGCATCACGAACCCACCTGCTGACAGCATTGCTGCAGTTGAGCCAGCTGCTGTGCAGACTCTTAGGCCGCTCGAGCGGCAGTTCACTGTCTTTTGACTGGTGTAGCCATCTTTGCTCTTTATCTTGAACGAGAACCTTGAAACCGCTGCAGGGCATGGGTGTGCGATCAAAACGTCATTAAGTGCGTGTGAGAGAAGAGGCTCTGTGTTTAACTTCACTGATATTCTCGATACTTTCGAAGGAACTATTCTGCCATACAAAATGTCATCCAGTACCTGTTCAAAGTTCTCAACTGTTGCGGCACAAAGATGACCAGTGCTTCTACTAGCGTCAAACTGATCGCTCAGCTCTTCCACCTCGAGAGCTTGTGTTGGGTCAGAATTGACTCCAAGAACAGGAACAGAATCGTCTAAGAAATGACTG
>Unigene79
ACTTTACCTTTACCATGAAGGATGGAGGAAGATTGATTCTAAGGAACACCTCGATAGACTTAGCGGTGTTCCAGTTCTTTTCATCCCAGGCAATGCCGGTAGCTATAAGCAGGTCAGGTCTGTGGCAGCAGAATCTGATAGAGCATACCAGGGAGGTCCATTTGAGCGCACATTCTACCAGGAAGCTTCTCTATTCCGTGGGGAAGGAGCAGATACAGAGTCTGTAGAATATGATATGCCTAGTCAGTACAGTAACAAGCTAGACTGGTTTGCTGTGGATCTTGAAGGTGAACATTCTGCAATGGATGGTCGCATACTTGAGGAGCACACTGAATATGTA
>Unigene80
GCAGGAGAAGCTGAAGGCGATCGGAATAATGGAGCCGCAGAACGAAAAGGCGGAAGAAGGAGATCGACTCGAAGAAGCGACGGGAGAGAAGGAGTTTGTGGAAGAGAGTAAAGAGAAAGCGGCGGAGATGAGCCGTAAGGAGAAGCGAAAAGCGATGAAGAAATTGAAGAGGAAGCAGGTGAGGAAGGAGATAGCGTCCAAAGAGAGAGAAGATGCGGAAGCCAAGTTAAACGATCCGGCGGAGCAGGAGAAGCTGAAGGCGATCGAGGAAGAGGAGGCGCGGAAGAGAGAGAAGGAGCTGAGAGAGTTCGAGGAGAGTGAGAGAGCTTGGAGAGAGGCTATGGAGATTAAGAGGAAGAAAGAGGAAGAGGAAGAGAGGCGTTGGAAGGAGTTAGAGGAGTTGAGAAAGCTTGAGGCTAGTAGGGATGGTGAATGTGGTGAGGATGGTGAGTATGAGTATATAGAAGAAGGGCCTCCAGAGATTATATTCAAGGGTAATGAGATTATTCTCAGAAAGAACAAAGTGAGAGTTCCAAAAAAATCAGTACCTCAGGTGGAAGGAAATGAGATTGCTGACAGGCCTACATCAAATCCTCTACCTCCGGGAACAGAAGCTTTGCCAAAGTATCAGAATGTTAGTTCTGCTCAACAGATTCTGGATAGTGTTGCACAGGAAGTACCCAACTTTGGAACTGAGCAGGATAAAGCTCATTGTCCTTTCCATTTAAAGACTGGAGCTTGTCGGTTTGGCCCGCGTTGCAGCAGACTTCATTTTTACCCTGATAAATCGTGCACTATACTTATGAAGAACATGTATAATGGTCCTGGCATTGCTTGGGAACATGATGAGGGGCTTGAGGTCTGTAACCGCTGTCATCTCGTGATGCTTACATTGATGGATTCCCTTCAGTGGAGGTGCCTGATTATAACCTGGGCCGGGTTGGAGTTGCAGTTCACTTTGTATCCTACTTGACTGATAGATTTTGCACGCAAATTTGTGTCTTGTGTTAGTGCCTCTTTCTTGCCTTCATAGCAATACTCTAGAAAACCTTACTTTAGCTTGATTTCTTGTATATTTGTAGTTACTGATTTCTAAAATGTTATGCAATCTCCCAATTGTTCGTCAGTGTTTCATTTCTCGTGCTTTGAGTGTCCTCTGGTTTCCTCGTGGGAGTGAGCAATATGTGATAAATGATTCATCTAATGTTCAAAGCCTCATAAATGCTTGGTTTTAGCTATCCTTTTTTTTGCTTGACATCAAAGCTATTGGACCTGACATGCATATTATCTCGCATGGCTTTGTTGCTCTTAGTCACTTTTTGTAGTTTACTCTCTCCTTCTTTTCTCCCGTCTTCCTTGCAGTACACAGATGAGGAAGCTGAACACTGTTACGAAGAATTTTATGAAGATGTTCATACGGAGTTCCTGAAGTATGGAGAACTTATTAATTTCAAGGTATGTAGAAATGGCTCATTCCACTTGAAGGGCAATGTATATGTACACTACAGATCACTGGAATCAGCTGTTCTTGCCTACCAGTCCATTAATGGTCGATATTTTGCTTGTAAACAGTTTTCCTTTGGACATTTATTGTATGGCGACATTCATAATTCAGATATATAATGCTTAGAAAGTTTGCTTGTGTGTATGTCGAGGCGTGATCCCTGATTGCTTTCAGCTTGCTGACATTGTAATCCATGATTATTGCATATTCCTCATTTAGGTGACATGCGAATTTGTCAACATCTCAAGATGGAAAGTTGCCATCTGTGGGGAGTACATGAAGTCCAGGTTTAAAAGTATATGACTATTCATCTGGTCCATTCCCTTGGATTCCATTTTTTGGCTTTATCACTAG
>Unigene81
GCAGGAGAAGCTGAAGGCGATCGGAATAATGGAGCCGCAGAACGAAAAGGCGGAAGAAGGAGATCGACTCGAAGAAGCGACGGGAGAGAAGGAGTTTGTGGAAGAGAGTAAAGAGAAAGCGGCGGAGATGAGCCGTAAGGAGAAGCGAAAAGCGATGAAGAAATTGAAGAGGAAGCAGGTGAGGAAGGAGATAGCGTCCAAAGAGAGAGAAGATGCGGAAGCCAAGTTAAACGATCCGGCGGAGCAGGAGAAACTGAAGGAGATTGAGGAAGAGGAGGCGAAGAAGAGAGATAAGGAGTCGAAAGAGTTCGAGGACAGCGAGAGAGCTTGGAGAGAGGCAATGGAGGTTAAGAGGAGGAAGAGAGGCGTTGCAAGGATCTAGAGGCTAGTAGGAGTGATGAGTGTGTAGAATATGAATATATATGGAAGGAGGGCCTCCAGATATTATATTTAAGGGTAATGAAATCATTCTCAGAAAGAACAAAGTGAAGGTTCCAAAGAAACCAGTAGCAGCTCAGGTGGATGTTAATGAGATTGTTGACAGGCCTACATCAAATCCTCTACCTCCGGGAACAGAAGCTTTGCCAAAGTATCAGAATGTTAGTTCTGCTCAACAGATTCTGGATAGTGTTGCACAGGAAGTACCCAACTTTGGAACTGAGCAGGATAAAGCTCATTGTCCTTTCCATTTAAAGACTGGAGCTTGTCGGTTTGGCCCGCGTTGCAGCAGACTTCATTTTTACCCTGATAAATCGTGCACTATACTTATGAAGAACATGTATAATGGTCCTGGCATTGCTTGGGAACATGATGAGGGGCTTGAGGTCTGTAACCGCTGTCATCTCGTGATGCTTACATTGATGGATTCCCTTCAGTGGAGGTGCCTGATTATAACCTGGGCCGGGTTGGAGTTGCAGTTCACTTTGTATCCTACTTGACTGATAGATTTTGCACGCAAATTTGTGTCTTGTGTTAGTGCCTCTTTCTTGCCTTCATAGCAATACTCTAGAAAACCTTACTTTAGCTTGATTTCTTGTATATTTGTAGTTACTGATTTCTAAAATGTTATGCAATCTCCCAATTGTTCGTCAGTGTTTCATTTCTCGTGCTTTGAGTGTCCTCTGGTTTCCTCGTGGGAGTGAGCAATATGTGATAAATGATTCATCTAATGTTCAAAGCCTCATAAATGCTTGGTTTTAGCTATCCTTTTTTTTGCTTGACATCAAAGCTATTGGACCTGACATGCATATTATCTCGCATGGCTTTGTTGCTCTTAGTCACTTTTTGTAGTTTACTCTCTCCTTCTTTTCTCCCGTCTTCCTTGCAGTACACAGATGAGGAAGCTGAACACTGTTACGAAGAATTTTATGAAGATGTTCATACGGAGTTCCTGAAGTATGGAGAACTTATTAATTTCAAGGTATGTAGAAATGGCTCATTCCACTTGAAGGGCAATGTATATGTACACTACAGATCACTGGAATCAGCTGTTCTTGCCTACCAGTCCATTAATGGTCGATATTTTGCTTGTAAACAGTTTTCCTTTGGACATTTATTGTATGGCGACATTCATAATTCAGATATATAATGCTTAGAAAGTTTGCTTGTGTGTATGTCGAGGCGTGATCCCTGATTGCTTTCAGCTTGCTGACATTGTAATCCATGATTATTGCATATTCCTCATTTAGGTGACATGCGAATTTGTCAACATCTCAAGATGGAAAGTTGCCATCTGTGGGGAGTACATGAAGTCCAGGTTTAAAAGTATATGACTATTCATCTGGTCCATTCCCTTGGATTCCATTTTTTGGCTTTATCACTAG
>Unigene82
GCAGGAGAAGCTGAAGGCGATCGGAATAATGGAGCCGCAGAACGAAAAGGCGGAAGAAGGAGATCGACTCGAAGAAGCGACGGGAGAGAAGGAGTTTGTGGAAGAGAGTAAAGAGAAAGCGGCGGAGATGAGCCGTAAGGAGAAGCGAAAAGCGATGAAGAAATTGAAGAGGAAGCAGGTGAGGAAGGAGATAGCGTCCAAAGAGAGAGAAGATGCGGAAGCCAAGTTAAACGATCCGGCGGAGCAGGAGAAGCTGAAGGCGATCGAGGAAGAGGAGGCGCGGAAGAGAGAGAAGGAGCTGAGAGAGTTCGAGGAGAGTGAGAGAGCTTGGAGAGAGGCTATGGAGATTAAGAGGAAGAAAGAGGAAGAGGAAGAGAGGCGTTGGAAGGAGTTAGAGGAGTTGAGAAAGCTTGAGGCTAGTAGGGATGGTGAATGTGGTGAGGATGGTGAGTATGAGTATATAGAAGAAGGGCCTCCAGAGATTATATTCAAGGGTAATGAGATTATTCTCAGAAAGAACAAAGTGAGAGTTCCAAAAAAATCAGTACCTCAGGTGGAAGGAAATGAGATTGCTGACAGGCCTACATCAAATCCTCTACCTCCGGGAACAGAAGCTTTGCCAAAGTATCAGAATGTTAGTTCTGCTCAACAGATTCTGGATAGTGTTGCACAGGAAGTACCCAACTTTGGAACTGAGCAGGATAAAGCTCATTGTCCTTTCCATTTAAAGACTGGAGCTTGTCGGTTTGGCCCGCGTTGCAGCAGACTTCATTTTTACCCTGATAAATCGTGCACTATACTTATGAAGAACATGTATAATGGTCCTGGCATTGCTTGGGAACATGATGAGGGGCTTGAGGTCTGTAACCGCTGTCATCTCGTGATGCTTACATTGATGGATTCCCTTCAGTGGAGGTGCCTGATTATAACCTGGGCCGGGTTGGAGTTGCAGTTCACTTTGTATCCTACTTGACTGATAGATTTTGCACGCAAATTTGTGTCTTGTGTTAGTGCCTCTTTCTTGCCTTCATAGCAATACTCTAGAAAACCTTACTTTAGCTTGATTTCTTGTATATTTGTAGTTACTGATTTCTAAAATGTTATGCAATCTCCCAATTGTTCGTCAGTGTTTCATTTCTCGTGCTTTGAGTGTCCTCTGGTTTCCTCGTGGGAGTGAGCAATATGTGATAAATGATTCATCTAATGTTCAAAGCCTCATAAATGCTTGGTTTTAGCTATCCTTTTTTTTGCTTGACATCAAAGCTATTGGACCTGACATGCATATTATCTCGCATGGCTTTGTTGCTCTTAGTCACTTTTTGTAGTTTACTCTCTCCTTCTTTTCTCCCGTCTTCCTTGCAGTACACAGATGAGGAAGCTGAACACTGTTACGAAGAATTTTATGAAGATGTTCATACGGAGTTCCTGAAGTATGGAGAACTTATTAATTTCAAGGTATGTAGAAATGGCTCATTCCACTTGAAGGGCAATGTATATGTACACTACAGATCACTGGAATCAGCTGTTCTTGCCTACCAGTCCATTAATGGTCGATATTTCGCTGGTAAACAGGTGAACTGCGAATTTGTAAACATCTCAAGATGGAAAGTCGCCATATGTGGGGAGTACATGAAGTCGAGGCTTAAAACTTGCTCTCGTGGATCTGCTTGCAACTTTAT
>Unigene83
CGTGCTTTCTTCAGGCCATTCTCATCCTCTGCAAATTGTTCTTTCGCTGGTGCTGAACGTCATGGATGTGAACCATCAGATGTAAATGCTTGCTCTGCAACTTTGCCAGCGTTAACAACTCTGGCATCTAATCCTGGTGCCACAGCTTCAGGAAGCGCTGCTTTAGGGACATGTATACCTTCAACGAAGGCTGGCATAGGTGCAAACTCTATTGTAGAAAAATATGCCGAAATTGTAAAGGTTCGATGGC
>Unigene84
CTTGTCGGCGTACGCGGACGATCCCGAGGGAGCGAGCGCGGCGTTGACGGAGCTTGTTGAGTTCGCGAAGGGGAGGGTTCCGAGGGGAATGTGGGTGGAGACGGAAGTGAGGCTGATGGCGACGGCTGGGATGAGGTTGCTTGAAGTGAGTGTACAGGAGAAGATTCTTGGAGTTGCGAGAAGGGTTCTTGGATCTTCTGGGTTCTTGTTTAGAGATGAATGGGCCTCTGTTATCTCTGGTTCTGACGAAGGTGTGTATGCTTGGGTTGTTGCGAACTTTGCTCTTGGTTCACTTGGTGGTGATCCGATTAAGACA
>Unigene85
CGTTAGAAAGCGTCAGTGTCAATCTGATCCCTACGAGCAAACAGACTATCAAAGACTTCGGCCCTCCTAAAGCAGATCGCTGAGACACTGATACTGAAAGTTTCAGCACCTCCAAATCAGAAGACAACTCTTATTGATGCATCAGAGGTAGTCTCCTCATTTTCCTTATTTCTAGTTTTATGTTTTGAAAAAGCCAATTTTCTTCACTTATTATTACACAAAACACACACACAAAGCTTTTTTTGACTTGTCAAAGCGAAGAAAAAATCGGCAGACCAGACAACGTAGCACCAGCGTCAACAATGTAAACATTCCCAGAGACATACCTGGAAGAGTCATGAATCAGATACCTAACCAGGGAGGTAAGCCCCGGGTCCACAGTCTGCTGCACCTTCAACGGAACAATCCTCTCCCTCACATTCTTCATCCACTCTTTCCTCACCAGACCTTCCGTGATCTCCGACTTAAACAGCCCCGGAGCTATCGAGTTCACTCTTATACCATACTCACCCATCTCCACCGCCATCATCTTCGTCATAATATCCAGCCCTCCTTTCGAACACGCGTACGCCAACGCGCCGGGTAGCTTCCCGCGCTGAAGCCCCGCGATGGAGGAAACGTTTATCACCGATCCTCCGCCGCGGCGTTTGGCGTCGCGCATCAGAACGCAGACGTGTTTTGATACTAGCCAAGGTCCGGTTAGGTTTGTTCTGAAGACTCTTTCCCATTCTTCTTCGGATAGGTCCAGACTCGACTTGACGTTGCCTCTGATTCCTGCGTTGTTGATCAAGACGTCGATGTTTCCGAAGATGTCCCAAGCTTGTTTGACTGCGTTTTGGATGGTGGATGAGTCTGAGGAGACGTCTAGCTCGAGAGGTGCGGCGAGTTTGGTTTTTGTTGAGAAGGCGTTGATCTCGGAGCAGAGGGATTGGAGACGGTCGAGACGACGAGCGGCTGCGATGATCTTGCAGCCGGATTTGGCTAGATCGAGGCAGATCTCTCTTCCGATGCCGGATGAAGCTCCTGTTAGGAGAACCACTTTGTCTTTAAGCTCGCACCATGGCTCTAGTGGCCTCAACACCTGCTTTTTGGATCAATAAAAGATAGAAACATTTGAATGGTAATGGTGTTACAAAGATAAGAGATCTCATCAACGTTGTATCTTACAGTCTGATGATTGCTGCTCATAGTGTTTCTCACTGTGAAGCTGTCTCTTTCTCCGAAGTCTCCAGCTGCTTCGTCTAAGCACTAAAATAATTTAGGTTTTCTGAAGTTTAATATTATTAGTGTAAGAGATAGGACTCCCATAATATGTGGTAAGGTAGTTTACAGAT
>Unigene86
GTTGCTCCTTGGATCTCATTGCTTCATTTGGTGCAGAAAGCAAGAAAGGATTTCATGACCGTCTCTGACAATAAGGATGCTTATTCCTTCCTCTACCCCTTTGGCTGGCAGGAAGCTATGATTGAAGGTCAAGACAAGGTCTACAAAGACGTCATTGAGCCTTTTTAAAAATGTAATTCACTTATAATTGCACACAACACACAAAGCTTTTTAACTTGTCAAAGAGAAGAAAAAATGGGCAAACCAGACAAAGTAGAACCAGCGTCAACAATGTAAACATTCCCAGAGACATACCTGGAAGAGTCATGAATCAGATACCTAACCAGCGAGGTAAGCCCCGGGTCCACACTCTGCTGCACCTTCAACGGTACAATCCTCTCCCTCACATTCTTCATCCACTCTTTCCTCACCAGACCTTCCGTGATCTCCGACTTAAACAGCCCCGGAGCTATCGAGTTCACTCTTATACCATACTCACCCATCTCCACCGCCATCATCTTCGTCATAATATCCAGCCCTCCTTTCGAACACGCGTACGCCAACGCGCCGGGTAGCTTCCCGCGCTGAAGCCCCGCGATGGAGGAAACGTTTATCACCGATCCTCCGCCGCGGCGTTTGGCGTCGCGCATCAGAACGCAGACGTGTTTTGATACTAGCCAAGGTCCGGTTAGGTTTGTTCTGAAGACTCTTTCCCATTCTTCTTCGGATAGGTCCAGACTCGACTTGACGTTGCCTCTGATTCCTGCGTTGTTGATCAAGACGTCGATGTTTCCGAAGATGTCCCAAGCTTGTTTGACTGCGTTTTGGATGGTGGATGAGTCTGAGGAGACGTCTAGCTCGAGAGGTGCGGCGAGTTTGGTTTTTGTTGAGAAGGCGTTGATCTCGGAGCAGAGGGATTGGAGACGGTCGAGACGACGAGCGGCGGCGATGATCTTGCAGCCGGATTTGGCTAGATCGAGGCAGATCTCTCTTCCGATGCCGGATGAAGCTCCTGTTAGGAGAACCACTTTGTCTTTGAGCTCGCACCATGGCTCTAGTGGCCTCAACACCTGCTTTTTGGATCAATAAAAGATAGAAACATTTAAATGTGTTACAAAGATGAGACACGAGATCATATTCAAGATTAAGAGATCTCATCATCGTTGTATCTTACAGTCTGATGATTGCTGCTCATAGTGTTTCTCACTGTGAAGCTGTCTCTTTCTCCGAAGTCTCCAGCTGCTTCGTCTAAGCACTAAAATAATTTAGGTTTTCTGAAGTTTAATATTATTAGTGTAAGAGATAGGACTCCCATAATATGTGGTAAGGTAGTTTACAGAT
>Unigene87
ACTCTGGGCCATTCTCCTCATCGTATTTGGAAGCCTGACGACGTGTGTGTATCTGTTTATGCAACTGCTCAAGCTGACACCTCAAGAGGCTTCTGAAGATCCTATGTACTTCTTGTTACTCCGTGATTCCTTCAAGGATGGAGCGGGTCCCAGAGACAAGAAATCCCTTGTCGTCACTGCAAGATTTGTGTTTGGTGCCTTAGGCTGTGTCATGCTCGGAGCTTTGGTTTACACCTGCTTGACTGATGGC
>Unigene88
GCTTTGTTTTTGCGAAATTCCAACTTAGCTTGATCTTTCTTAGCGGACAAATTTATGTTTCTATCCGATTTAGCCTCAGGGGTTGGCTTTTTCATATTCCCGGACTTTCCTTTGTGTTTACGTTTGGTTGAACCAGAACTCTGCTTGGAAGACGAACTTTTGGAACACTTTGGAGTATATTCTTCAAGAAGCTCACGTTTAACAGAATCAACCGAGATTACCATAAGAAAACCCCGCAGTTTTCTTAATATACAATCAACCAAGGTTGGGAGAGAAGCCAATGAGCTGAAGAATACACTTTGTACTGAAAGTAAGCCATTTTGACATAAGACGAGTAATGAAGCAAATTCTTGAAGCACGTATAAGGCACTTAGATTAC
>Unigene89
GAATTCTCTGCTCTGACCCCGCCAGAAGCCTGGGGTGGCGAGAGGTTAAACCACTTGGCTGGTAATGACAAATTTTCTGATAAATTTAGTCACCTGAACCCGCCTCCGCGTCTCGGGATTTCCAGCTCAAGCGCTAGTACATCTGGATCGATGTATTCTGGTTCTAGAGATTTCCCTTTGTCGCTTGGTCAGAACCAGACGAGCCTCGCAAACGTTAGCATTAGCTCAGAGTTCCCTGGCGTGAGAGACTTCAACTCAAAGTTCGAGAAATCCTCAACTCTTCTGGCAGATAACTTCCCATCCAGCCCGTTGCTAACCAAAGGCATCGCAGCTCCGGGGAACATTGATTCATTGAGGCTTTCACCGAGTTTGACTCGTAGGTTCTCAACTTATGCTGAGAGAATCGGCGACGGAGCCTTTCTCTCTTCTGGTTCGCCTAAGATAAAGAAAACAGGAGCCGAAACCAGAGAAGAAGTTCTGAATAATCTGTTGCAAAGACCTGAGAGACTGGCTGCAGATGCAGCAGGAGGTCTTCCGGTTATGAATGGAGGAGGAAGCTTGCAACAGTTGAAGCAGCCTGAAAACAACTTCACGCTTCAGCTATTTCAAAGAACACTTGAAGGAACACTGGATAATTTGAAGAACTCAGTCCACGACGATATGAGGAACCTGCACATAGAGATATTGAGACAATTTCACATGCATGAGATGGAGATGTCGACGGCGTTAAACTCGGTTCTGGAGAACCAAGCAGAGCTCATGAAAGAGATTAAAATGTTACGGAAAGAGAACCAACAACTTCGCCAAATGCTTTAGAGAGCGAAAAAAGGAATGAGAGGTATATGAGTGCGACCATTTAAAAGCTTTAATGTACTCGAATGTTTTTGTGTAGAAAATGCATTTAACTGGAGTGAAACAAAAAGATTAAATGGATACTATTTCACTTTTTTCAGCTGAACTGTTGATACATCCTAATTTGTTATTTTCTAGCAGACATAT
>Unigene90
TTCCCCGGAGCTGCGATGCCTTTGGTTAGCAACGGGCTGGATGGGAAGTTATCTGCCAGAAGAGTTGAGGATTTCTCGAACTTTGAGTTGAAGTCTCTCACGCCAGGGAACTCTGAGCTAATGCTAACGTTTGCAAGGCTCGTCTGGTTCTGACCAAGCGACAAAGGGAAATCTCTAGAACCAGAATACATCGATCCAGATGTACTAGCGCTTGAGCTGGAAATCCCGAGACGCGGAGGCGGGTTCAGGTGACTAAATTTATCAGAAAATTTGTCATTAGCAGCCAAGTGGCTAAACTTCTCGCCACCCCAGGCTTCTGGAGGTGTTAGAGCAGAGAATTCGTTTTTCGATAATGCTGTGGGCGTTGATCCAAAAGGAGAAAAAGC
>Unigene91
GTCCACACAGTAACCCACCAAGTTCACGAGGTTCCTGTGATGCAGCCTCCCAAGCAAAGACACCTCGGTTTGAAACTCTCTATCACCTTGGCTTGAGTTAGAGGCGTGAACCTTCGCTGCAGCTAAACCTCCGTTAGGCATAACGGCCTTGTACACAGGACCGAAAGATCCTTGTCCAAGAATGGTTGTGAAGTTTTGAGTTGCCTTCTGAATATCCTTGTAGTGATATTTAGGAATGCCGGAGGCAGAT
>Unigene92
TATATGATTACTTTATGGGTTTTATGATACAATACAATTTTGAACCGAATCCGAAGTGTTATTATCCAAACCCGACCCGTACTAATAAAATTTTAGTATGAGACCTAGAAGCGTAAACCCGAAAATCCGAAAACCCTATCTGAATGCCAACGGGTACCCGAACGCCCATGCCTAGTTCGGAGTACATAGATACGCAACATATGTGCGCAGGGGATCATCCGTCAGTAGAATGATCCAGCGGGTACGGTAAAAAAAAAAAAAAAGCAAAGCCAAGAGGCAAAGAAGGGCTTTGTAGTTGTCTCGAGCTTCTTTCTTACTTGTATCTGATCGCGGTGGTGGCGATCGCTTTCGGCCATGGAGAATCTAAGCTTTCATGATGGTAACATCTTCAATCTCCTCCACTCGAGGTCCACGGAGCCAAGTCATGACGTTGATCAAAGAATGCAATTACATTCTTCCTTGGTTCGGAGACTCTCTCAGGAACAGGAGCTCGAGGGACATCAAGGCTGTGTTAATGCTATCTCATGGAACTCTACTGGATCACTGTTGGTCTCTGGATCAGATGATTTAAGGGTTAATATTTGGGATTACTCCAGTCGAAAGCTTGTGCATTCTGTAGAGACGGGGCACACTGCCAACATATTCTGTACCAAGTTCGTCCCTGAAACCTCTGACGAGCTTGTCGTTTCTGGTGCTGGAGATGCTGAAGTTAGGCTATTCAATCTAGCCGGGTTAAGAGGTAGAGCAGACGATGATAATGCTCTTACACCGTCGGCAATGTACCAATGCCACACGCGGAGAGTGAAAAAGCTAGCTGTCGAACCAGGCAACCCCAATGTTGTATGGAGTGCTAGTGAAGATGGGACTCTGCGGCAGCATGATTTCCGTGAATCTACATCTTGTCCTCCCGCTGGATCCGCTCACCAAGATTGCCGCAGTGTTCTTCTTGACCTGCGAAGTGGAGCCAAAAGAGCACTAGCTGATCCTCCTAAGCAGACTCTCTCCCTGAAGTCGTGTGATATAAGTGCCACAAGACCACACCTACTTCTCGTTGGTGGGAGTGATGCGTTTGCTCGTTTGTACGATAGAAGGATGCTTCCTCCGTTGACATCATGCCGGAAAAGGATGCCTCCACCTCCATGTGTCAATTATTTCTGTCCCATGCATCTTTCTGAACGTGGGCGAACAAATTTGCACCTAACTCATGTAACTTTCAGTCCTAATGGTGAAGAAGTTTTGCTCAGTTACAGCGGGGAGCATGTGTACCTGATGAATGTAAATAATGGCGTTGGAACCATGCAATACACACCAGGAGATGTAGCGAACTTCTTTTCTTTGAGTAACATTCTCCATGATGTAGAATCTCCACCTCAGGTTTCCACCACTCAAAATGGCTTTCACAGAAATGGCAGCGCTGCAATGTTAAAGAAGTGCACCGAATTGGTAGAACTTGCTAAAAGTTCTTTAGAAGAGGGTACGGATATTTTCTATGCAATTGAGGCAGCTAATGAAGTTCTGGATGCGCATTCTAATGATATTGAGTCAGCCGTAAGGCATGAATGCCTTTGTACTCGTGCCGCATTGTTGCTCAAGAGGAAGTGGAAGAATGATGCTCATATGGCCGCAAGAGATTGCCAAAATGCTAGGAGAATTGATGCTTCATCTTTTAAAGCATATTACTACATGTCTGAAGCATTGCAGCAATTGGGAAAATGTAAAGAAGCTCTGGATTTTGCGACTGCTGCACAACAATTGAAACCATCGGATGCTGATATAGTGGCAAAGGTGGAGAGCATTAAAAGGGATCTTCAAGCAGCTGGAGCTGACAAAAAAGAGGAGCCAGAAGGAGGAACTGGTAGAGTACTTTCTTTGAGCGACATACTTTATAGATCAGAGGCGAACAGTGACAGTTCGCATGATATGTCGAGATCCGAAGGAGACCAGTCTGATTATGATGAGGAATTAGAGGTTGATATTCAAACTTCCATGTCAGATGATGAAGGAGGAGATCCAGACTCGAATGCTATGCGTGGTAGCCTAAATCTAAGAATTCATAGAGTAAGTGATGATAAGCCCATAGAAAATTCTGGTGATAATGGCTCCTCGGGAACTGCATCGTCATCTCAAAACGATAGAACCTCTTATCAGCCGGAAGGAGCCATTGATATGAAGCGTAGATATATTGGCCACTGTAACATTGGAACTGATATTAAGCAAGCCAGTTTTCTCGGCCAGAGAGGTGAATATATTGCGTGTGGAAGTGATGATGGTAGGTGGTTTATATGGGAGAAGCAGACGGGGAGGCTTATGAAAGTACTTGTTGGCGATGAAGCAGTTGTGAACTGCATTCAGTGCCATCCGTTTGACAGCGTTGTAGCAACGAGTGGAATCGATAACACAATAAAGATGTGGAGTCCAATCGCATCAGTGCCATCGATTGTAGCGGGTGGATCAGCTGGACCTGCAACAGCCAATGTAGTGGAAGCAATGGAGAGTAATCAACAGAAGCTAAGCCGCAATCGAGAGAACCCTCTGTCTGTGGAGCTTCTGCAGAGGTTTAGGATGCAAGAGTTTGCAGAAGGGAACTTTCACCCATTTGAATGTACTCAGAGCTAAAAAAACAGGATGGGGACTGTATATGTAAAGGGAAAGCTTGCTTTGTGAAGGTGCTGGTGGAGTATCAATGGCTTTGAATTTTAATAATGAAAAATAAAGTCTGTGACTAAGTTTTCAAATGCAGCAAAAGCTTTGTCCCTGTAAAACTCATCGACAGCTTCCTTTTAGCCTTTTTTTACTCGTGTTGTATACTGTATAGTGCGATATTTACTTCTTCTGGGTGCAAGTTATCAATCTCCTCTCTTTTGAAATTTAGTTTTATTTTTTGTTCTGTTTCGTTTGGAGAGACACACCACAAGGGTCAAGGGTGTGTGTGTCCGATCTTCGTGTTTAATATTTGATTGTTAGTATAAATTATGACCAGCAGATCG
>Unigene93
ATATTCTGTACCAAGTTCGTCCCTGAAACCTCTGACGAGCTTGTCGTTTCTGGTGCTGGAGATGCTGAAGTATGTTAAACTCACTCCTTTTTCGGTATTGAATTTGGTATTCATTGGGATGTGTCTTTGTCATATATTATATAGGTTAGGCTATTCAATCTAGCCGGGTTAAGAGGTAGAGCAGATGATGACAATGCTCTTACACCGTCGGCAATGTACCAATGCCACACGCGGAGAGTGAAAAAGCTAGCTGTCGAACCAGGCAACCCCAATGTTGTATGGAGTGCTAGTGAAGATGGGACTCTGCGGCAGCATGATTTCCGTGAATCTACATCTTGTCCTCCCGCTGGATCCGCTCACCAAGATTGCCGCAGTGTTCTTCTTGACCTGCGAAGTGGAGCCAAAAGAGCACTAGCTGATCCTCCTAAGCAGACTCTCTCCCTGAAGTCGTGTGATATAAGTGCCACAAGACCACACCTACTTCTCGTTGGTGGGAGTGATGCGTTTGCTCGTTTGTACGATAGAAGGATGCTTCCTCCGTTGACATCATGCCGGAAAAGGATGCCTCCACCTCCATGTGTCAATTATTTCTGTCCCATGCATCTTTCTGAACGTGGGCGAACAAATTTGCACCTAACTCATGTAACTTTCAGTCCTAATGGTGAAGAAGTTTTGCTCAGTTACAGCGGGGAGCATGTGTACCTGATGAATGTAAATAATGGCGTTGGAACCATGCAATACACACCAGGAGATGTAGCGAACTTCTTTTCTTTGAGTAACATTCTCCATGATGTAGAATCTCCACCTCAGGTTTCCACCACTCAAAATGGCTTTCACAGAAATGGCAGCGCTGCAATGTTAAAGAAGTGCACCGAATTGGTAGAACTTGCTAAAAGTTCTTTAGAAGAGGGTACGGATATTTTCTATGCAATTGAGGCAGCTAATGAAGTTCTGGATGCGCATTCTAATGATATTGAGTCAGCCGTAAGGCATGAATGCCTTTGTACTCGTGCCGCATTGTTGCTCAAGAGGAAGTGGAAGAATGATGCTCATATGGCCGCAAGAGATTGCCAAAATGCTAGGAGAATTGATGCTTCATCTTTTAAAGCATATTACTACATGTCTGAAGCATTGCAGCAATTGGGAAAATGTAAAGAAGCTCTGGATTTTGCGACTGCTGCACAACAATTGAAACCATCGGATGCTGATATAGTGGCAAAGGTGGAGAGCATTAAAAGGGATCTTCAAGCAGCTGGAGCTGACAAAAAAGAGGAGCCAGAAGGAGGAACTGGTAGAGTACTTTCTTTGAGCGACATACTTTATAGATCAGAGGCGAACAGTGACAGTTCGCATGATATGTCGAGATCCGAAGGAGACCAGTCTGATTATGATGAGGAATTAGAGGTTGATATTCAAACTTCCATGTCAGATGATGAAGGAGGAGATCCAGACTCGAATGCTATGCGTGGTAGCCTAAATCTAAGAATTCATAGAGTAAGTGATGATAAGCCCATAGAAAATTCTGGTGATAATGGCTCCTCGGGAACTGCATCGTCATCTCAAAACGATAGAACCTCTTATCAGCCGGAAGGAGCCATTGATATGAAGCGTAGATATATTGGCCACTGTAACATTGGAACTGATATTAAGCAAGCCAGTTTTCTCGGCCAGAGAGGTGAATATATTGCGTGTGGAAGTGATGATGGTAGGTGGTTTATATGGGAGAAGCAGACGGGGAGGCTTATGAAAGTACTTGTTGGCGATGAAGCAGTTGTGAACTGCATTCAGTGCCATCCGTTTGACAGCGTTGTAGCAACGAGTGGAATCGATAACACAATAAAGATGTGGAGTCCAATCGCATCAGTGCCATCGATTGTAGCGGGTGGATCAGCTGGACCTGCAACAGCCAATGTAGTGGAAGCAATGGAGAGTAATCAACAGAAGCTAAGCCGCAATCGAGAGAACCCTCTGTCTGTGGAGCTTCTGCAGAGGTTTAGGATGCAAGAGTTTGCAGAAGGGAACTTTCACCCATTTGAATGTACTCAGAGCTAAAAAAACAGGATGGGGACTGTATATGTAAAGGGAAAGCTTGCTTTGTGAAGGTGCTGGTGGAGTATCAATGGCTTTGAATTTTAATAATGAAAAATAAAGTCTGTGACTAAGTTTTCAAATGCAGCAAAAGCTTTGTCCCTGTAAAACTCATCGACAGCTTCCTTTTAGCCTTTTTTTACTCGTGTTGTATACTGTATAGTGCGATATTTACTTCTTCTGGGTGCAAGTTATCAATCTCCTCTCTTTTGAAATTTAGTTTTATTTTTTGTTCTGTTTCGTTTGGAGAGACACACCACAAGGGTCAAGGGTGTGTGTGTCCGATCTTCGTGTTTAATATTTGATTGTTAGTATAAATTATGACCAGCAGATCG
>Unigene94
GTACTCCCAAGTTTTAAGTGCTACGCTTAGTGCTATATTGGGTTGGGCAGAGAAGAGGCTCCTTGCGTACCATGACACCTTTGACCGAAGCAATGTCGGTACAATGGAGGGCATTGTTTCTTTGGGTGTATCAGCAGCTAGGATTTTAGTTGAAGATATATCTAACGAATATCGTAGAAGGAGGAAAGGAGAAGTTGATGTAGCTCGTACGAGGATTGAGACT
>Unigene95
TCAAGCACTCTTTGACTCTCTTTACAAAATAACATACTCGTACAAATACAATATAACGCTATCCATCTAATCAAACTTAAAACTGAAGTCATTCAAAAAATTCTGCAGTTTCTTGGGTATATTCCCTCAAAGTCAATAAAAGCTTGGCGAAGTAAAAACAACATCAACAGAATCAAGTTTTTCCCTAATCTTGTTGCTGTGGTTGTTGTTGTTGTTGTTGTTGAGTGTACATTTGTGGGTTTATTGTTGGAGCCACTAGGGAAGGGGTGGATCGTGAAACTTTAGCAATGGGCCGAGTTCCAGAAGAGGCCACTCGAGACCTTAAGTTACCTATATAAGTACTTCTTCTATCCTTTTGGATGCTCAATGATTGCCTGACTCTATTCCTGCCTCTGTTGACGTTTGGCAGATTAGCAACACGGCTGGATGATGATGAGCAAGGCCGGATCTCAATCTTATTCCTTGGCCAAGTGTTTTGGGATAACCGGATGATACTCTGAGCCAGAGACACTGTAGCCTGAGCTGGATGGGTCCTGAAGTATTCGCGTTGAGTAATCCATGTCTTGTCTTTATCATTAGCATGACAATGATCTATGCTGGAGACAGCGGCACACCAGTATGGACAAGGAGCAGGGATGTCACACACATAACAGTGACACATGTCGCAGTATTTCTCATGTGATGTTGAGTTGAAAAAGTACTTAGCACAGGAATGTCTGGGATGAGGGAAGTCTCTACAGGCTATCTCACCCTTTTGACCCACTACAAGCACCTCATCGTCGTCATCATCATCATCCGTGGTGGCTTCCTCGTTTAAATGGATTCTGAAAGTTTTAATGTCCGTGATTTTCGTTGCATGGGTTGTTTTCCTTTTTGTGTACCCTGGGAAACTCGGCGATGGAATTCTTACAAATTGGAGAGCTGTTTCTTCCCACACTCTCTTCGGCACCACAGGAAGCATGTTCTTGATTTTCAGTGGTCCGATTCTTGTTATCTCCGTCTTAGCTTCTCTCTATCTGATCATCTCCGGAGAAGAGAATGTGTTCACTAAGAAGAAGATATCGAAATTCCCAAGGTTCAGGCTGTGGACATTTCCTGTTCTTGTGGATGGGCCATTTGGAGTTGTTTCTGCAGCTGAGTTTCTTGTAATTATGATCTTCTCTGTGTTCTTCCTCTGGGCTATCTATGCATATACCATGAGGGATCTTGACCTTCTTGATCTCTTCCATGTGCTTCCCGAGGATAGAAGTATGCTTCTGTTGGAGATAACGGGTCTGCGTTTCGGGATGATTGGACTGTTGTGTATGGTGTTTTTGTTTCTTCCAATCTCGAGAGGCTCCATTCTCCTCCGTCTTGTCGATATCCCTTTCGAGCATGCTACAAAGTATCACGTTTGGCTTGGTCATATCACCATGGCTTTCTTCTCCTTTCATGGCCTCTGTTATGTTGTTGCGTGGACCGTTCAAGGTCGACTTTTAGAGCTTGTAAGTCTCTTCCTTATTTAGTTTTTTTTTTCTTTTTACTTATCTCTGTTGTGAATCTCACATATAATCCTATTATCAAGCTTCATTAGTATTTACTCTATCCCTGTCTCTCAGTTATTTGAGTGGAAAGCTATTGGAATCGCAGTGTTACCTGGAGTTATCAGTCTTGTAGCGGGTTTACTTATGTGGGTTACATCGTTACAGTACGTGAGGAAGCATTACTTTGAGCTTTTCTTCTACACCCATCAACTCTATATTGTCTTCGTTGTCTTCTTGGCGCTTCACGTGGGTGACTACTTATTCAGCATAGTTGCTGGAGGAATATTCCTTTTCATTCTCGACCGTTTCTTGAGGTTCTGCCAATCCAGAAGGACTGTAGATGTAATCTCTGCAAAGAGTTTTCCCTGCGGGACTCTGGAGCTCGTCCTTTCGAAACCACCGAATATGCGATACAATGCACTGAGTTTTGTCTTCCTCCAAGTAAGGGAGCTATCATGGCTACAATGGCATCCCTTCAGTGTTTCATCAAGCCCTCTAGATGGGAAGCATCATGTTGCCGTTCTCATAAAGGTTCTTGGTGGATGGACTGCAAAGCTTAGGGACAAGTTGTCAAAGCTATACGAGGCAGAGAACCCAGATCAGCTCCTTTCTCCTCTGTCATATCCCAAAATCACAACTTGCGTGGAGGGCCCTTATGGCCATGAATCTCCATACCACCTGGCGTAATGAGTTATAAATTTGCTTTGTATATTTGAAATTTGTTTCAATACAAATAAAGCTCGTATTTTTGATTGCAGGTACGAGAATCTGGTCTTAGTAGCAGGAGGAATCGGGATTTCGCCATTTTTCGCCATCTTAAGTGATATCCTACAAAGAAAAAGAGATGGGAAAGCTTGTCTACCAAAGAAGGTTTTAGTTATCTGGGCAATCAAAAACTCAGACGAGCTCTCTCTCCTCTCATCGATCGACATTCCTTCCCTTTGCCCTTCTTTCTCTCAGAAAATGAACCTTGAGATTAACATCTATGTCACAAGACAATCCGAGCCTCTCTTGGAAGATGGAATGGTTCACAAGATGGTGAATCCTTCTGTGAAGCCAAGGAACAACGGGTGTCCCATGTCGGTATTAGTTGGTACAGGGGATAATATATGGTCTGGACTCTATCTGGTATCATCCACCATCGGGTTTGTTTTAATGATCACATTGTTGGACATCTTTTACATAAACAAATTCAACATAACGGCGTGGTGGTACAAGGGACTTCTTTTCGTGGTTTGTATGGTTGCAAGTGTGTTGATTTTTGGAGGTCTTGTTGTTGTTTTCTGGAATCTTTGGGGTGAAAAAGCCGGTGATGTAGAACCAAATGGCCACGACAAGGTGACTACGAATGGAGAAGAACTACATAAC
>Unigene96
TCAAGCACTCTTTGACTCTCTTTACAAAATAACATACTCGTACAAATACAATATAACGCTATCCATCTAATCAAACTTAAAACTGAAGTCATTCAAAAAATTCTGCAGTTTCTTGGGTATATTCCCTCAAAGTCAATAAAAGCTTGGCGAAGTAAAAACAACATCAACAGAATCAAGTTTTTCCCTAATCTTGTTGCTGTGGTTGTTGTTGTTGTTGTTGTTGAGTGTACATTTGTGGGTTTATTGTTGGAGCCACTAGGGAAGGGGTGGATCGTGAAACTTTAGCAATGGGCCGAGTTCCAGAAGAGGCCACTCGAGACCTTAAGTTACCTATATAAGTACTTCTTCTATCCTTTTGGATGCTCAATGATTGCCTGACTCTATTCCTGCCTCTGTTGACGTTTGGCAGATTAGCAACACGGCTGGATGATGATGAGCAAGGCCGGATCTCAATCTTATTCCTTGGCCAAGTGTTTTGGGATAACCGGATGATACTCTGAGCCAGAGACACTGTAGCCTGAGCTGGATGGGTCCTGAAGTATTCGCGTTGAGTAATCCATGTCTTGTCTTTATCATTAGCATGACAATGATCTATGCTGGAGACAGCGGCACACCAGTATGGACAAGGAGCAGGGATGTCACACACATAACAGTGACACATGTCGCAGTATTTCTCATGTGATGTTGAGTTGAAAAAGTACTTAGCACAGGAATGTCTGGGATGAGGGAAGTCTCTACAGGCTATCTCACCCTTTTGACCCACTACAAGCACCTCATCGTCGTCATCATCATCATCCGTGGTGGCTTCCTCGTTTAAATGGATTCTGAAAGTTTTAATGTCCGTGATTTTCGTTGCATGGGTTGTTTTCCTTTTTGTGTACCCTGGGAAACTCGGCGATGGAATTCTTACAAATTGGAGAGCTGTTTCTTCCCACACTCTCTTCGGCACCACAGGAAGCATGTTCTTGATTTTCAGTGGTCCGATTCTTGTTATCTCCGTCTTAGCTTCTCTCTATCTGATCATCTCCGGAGAAGAGAATGTGTTCACTAAGAAGAAGATATCGAAATTCCCAAGGTTCAGGCTGTGGACATTTCCTGTTCTTGTGGATGGGCCATTTGGAGTTGTTTCTGCAGCTGAGTTTCTTGTAATTATGATCTTCTCTGTGTTCTTCCTCTGGGCTATCTATGCATATACCATGAGGGATCTTGACCTTCTTGATCTCTTCCATGTGCTTCCCGAGGATAGAAGTATGCTTCTGTTGGAGATAACGGGTCTGCGTTTCGGGATGATTGGACTGTTGTGTATGGTGTTTTTGTTTCTTCCAATCTCGAGAGGCTCCATTCTCCTCCGTCTTGTCGATATCCCTTTCGAGCATGCTACAAAGTATCACGTTTGGCTTGGTCATATCACCATGGCTTTCTTCTCCTTTCATGGCCTCTGTTATGTTGTTGCGTGGACCGTTCAAGGTCGACTTTTAGAGCTTTTATTTGAGTGGAAAGCTATTGGAATCGCAGTGTTACCTGGAGTTATCAGTCTTGTAGCGGGTTTACTTATGTGGGTTACATCGTTACAGTACGTGAGGAAGCATTACTTTGAGCTTTTCTTCTACACCCATCAACTCTATATTGTCTTCGTTGTCTTCTTGGCGCTTCACGTGGGTGACTACTTATTCAGCATAGTTGCTGGAGGAATATTCCTTTTCATTCTCGACCGTTTCTTGAGGTTCTGCCAATCCAGAAGGACTGTAGATGTAATCTCTGCAAAGAGTTTTCCCTGCGGGACTCTGGAGCTCGTCCTTTCGAAACCACCGAATATGCGATACAATGCACTGAGTTTTGTCTTCCTCCAAGTAAGGGAGCTATCATGGCTACAATGGCATCCCTTCAGTGTTTCATCAAGCCCTCTAGATGGGAAGCATCATGTTGCCGTTCTCATAAAGGTTCTTGGTGGATGGACTGCAAAGCTTAGGGACAAGTTGTCAAAGCTATACGAGGCAGAGAACCCAGATCAGCTCCTTTCTCCTCTGTCATATCCCAAAATCACAACTTGCGTGGAGGGCCCTTATGGCCATGAATCTCCATACCACCTGGCGTAATGAGTTATAAATTTGCTTTGTATATTTGAAATTTGTTTCAATACAAATAAAGCTCGTATTTTTGATTGCAGGTACGAGAATCTGGTCTTAGTAGCAGGAGGAATCGGGATTTCGCCATTTTTCGCCATCTTAAGTGATATCCTACAAAGAAAAAGAGATGGGAAAGCTTGTCTACCAAAGAAGGTTTTAGTTATCTGGGCAATCAAAAACTCAGACGAGCTCTCTCTCCTCTCATCGATCGACATTCCTTCCCTTTGCCCTTCTTTCTCTCAGAAAATGAACCTTGAGATTAACATCTATGTCACAAGACAATCCGAGCCTCTCTTGGAAGATGGAATGGTTCACAAGATGGTGAATCCTTCTGTGAAGCCAAGGAACAACGGGTGTCCCATGTCGGTATTAGTTGGTACAGGGGATAATATATGGTCTGGACTCTATCTGGTATCATCCACCATCGGGTTTGTTTTAATGATCACATTGTTGGACATCTTTTACATAAACAAATTCAACATAACGGCGTGGTGGTACAAGGGACTTCTTTTCGTGGTTTGTATGGTTGCAAGTGTGTTGATTTTTGGAGGTCTTGTTGTTGTTTTCTGGAATCTTTGGGGTGAAAAAGCCGGTGATGTAGAACCAAATGGCCACGACAAGGTGACTACGAATGGAGAAGAACTACATAAC
>Unigene97
CTCCATGCTTATTCTGCGAGTTTTCTATGATTATTTCAACGTGCAGATCACGAATTGTTAAAAGATCATGGGTCTTTGCGATTGATAGCATTTGATGAGGCCCAAATCCAAACTTAAAGGAATACGAAATTGTGGCCCAGTTATCATAGTATTCAGCATTAAAAAAAACAAAAAAAACAGTCACACGTGCGTGTCGTTGTAATCCTCGTAAGATTGAGTATTTGATCTTGTCGGTTTCTCCTTTGACCCCTCCGTTTTTACCTCGTCTTCGAGACAAATTTAACTTTGACCTTCTTTTACCTTCCAAAATATCTCAAACCCCAAAAAAAAAGAAAAAAAGAACTCAACCTAAAAACGAAATATTTGTTCTCAAATTCTCTGTTCATCAAAGCCTCGCTTGAATTGGAATTGAATTTTATCACAATCTGAGCATCAAACTGATTCGGAATTCGATTTTCTTGAATTGATCGTTCTGGATGATTTCGAGTGATAACAATCATCAGGATCCTTTGGGTAGACAACCAATTCACACCGCATGAAATCCTCCTCCAGCGTCGCGCCGGCATCGATAACGCTGTCGCAGTCGTCGTGGCTGGAGGTGCGCTTGTTCTACGTCCGCATCGCCCCGTGCGTCGTGGACAGCGTCCCTGACTCTCTCACCCTTCGCCACCCTCGCCGCGAAACCGGCGCTTCCCTCGAGGTCAACGGCGTTCGCATTCCTTCCCCCCAGACGGCGTCTCTTAAGCTCCGCCGCGACAGAGTCGACCGGGAGTCCTCGGAGGCGACTTACGTCAGCACCGAGACCGTGCGCGTCGCCGGATACGTGGATCTCGAGGTCTACGATGGCGAGGATATGGTACTGTGCGGGAATCTAGATAGAATCGAAGGCGCGTGGAGTAACAACGGAACGGTGAGCGATCCCAAGACTGGATGGGGATTGGATTGTTACATGGCTATGGGAGGAAACGGCTCTTCTTCTTCTTCCTACTCTGCGTTTTCCCGGCCGAAGCTAGGCGTGGAGGTTTACATAGCTGGCTGCTGCGGGGGTGTTCCGGTGATCTTGACAAAGACGATTCAGGCGAGTCCAAGGAGGAAGGTGGCTAGGCACGTGACTCTCGACTCTATCCCTGAGGACGATGAAGTTTACAAAGACCACGACGTTGACGTTGTTGCCACTGGTGATGGACGGAAACTACATGTATGCTTCGGATTTACCCCTTTTTTTTCTTTTTTCTGATTGATTGATGATTAGTCCAAGCTTGGTTCTTATCTTGTTTGTTGTTTGATGATTAGATCATGGAAGAATCACAAGTTGTTGATGAGTCTGAAATGAAAATGGGAGATAGTTACTACTACTACCCTGAAGGGATGTACGTGGACGAGGATGGTCAACTCTCGTGGTTCAATGCAGGTGTCAGAGTTGGAGTTGGGATAGGCCTTGGGATGTGCCTTGGCGTTGGCATTGGAGTTGGATTGCTCATGCGCTCATATCAAGCTACTACTAGTAACCTTCGTAGGAGGTTCTTCTGATCATCATCACCCTGAGGCATGTCGAGATGTTTGAATGGTGGTAACTATGAATTCCGCTGTGGGTGGGTTATAGAAAGCAAGAAACAAGTGGAGATAGAATTTTGGTAGATAGCTGTATAGACTTCTTTTTCGTTTTTTCATCGCTTATAGTCGGCTTTGTTCATATAACACCAGTGCACAAGTGAGCGAGTGTTCCCGTCTTGCAAAATGCTTTTGTTTTTATTCAAATATTTGTTGCTTCGTGTTGTTGTCGCTGCTACACTCTGGAGCTTGTGTTTTCTTCCTGGTCAAGAAGAAATAATATTGACATAGGAAGCGTACATGTTTTACTTGTGTAGTTGGTTTTGGCATTGTGTAAACGTCATAAGCTGATTGTTAACTTGAAACGGCGTCGTATTTACGGCGAGCATCAGCATTT
>Unigene98
CATCATCATCATCATCATCATCCGGATCCTTTGGTCACATCCTCCAAATCATTCCACATGAAAGCCTCCGCCGTTGCGCCGTCGTCGGCATCAGTTCAATTGTCGCAATCGGCGTGGCTGGAGGTTCGTCTGTTCTACGTCCGCATCGCCCCCTGCTTCGTTGAGAACGTCCCCGACTCCCTCACCCTCCGTCACCCCCGCCGTGAAACCGGCGCTTCTCTCGAGGTAAACGGCGTCCGCGTTCCTCCACTGCAGACGGCGTCTCTAAAGCTCCGACGCGACAGAGTGGACCGGGAATCGTCGGAGGTGACTTACGTGAGCACGGAGGCCGTGCGCGTGACGGGGTGCGTCGATTTCGAGGTGTACGATAAGGAGGAGATGGTGCTGTGCGGGAACCTAGATAGAATCGAAGGCGCGTGGAGTAACAACGGAACGGTGAGCGATCCCAAGACTGGATGGGGATTGGATTGTTACATGGCTATGGGAGGAAACGGCTCTTCTTCTTCTTCCTACTCTGCGTTTTCCCGGCCGAAGCTAGGCGTGGAGGTTTACATAGCTGGCTGCTGCGGGGGTGTTCCGGTGATCTTGACAAAGACGATTCAGGCGAGTCCAAGGAGGAAGGTGGCTAGGCACGTGACTCTCGACTCTATCCCTGAGGACGATGAAGTTTACAAAGACCACGACGTTGACGTTGTTGCCACTGGTGATGGACGGAAACTACATGTATGCTTCGGATTTACCCCTTTTTTTTCTTTTTTCTGATTGATTGATGATTAGTCCAAGCTTGGTTCTTATCTTGTTTGTTGTTTGATGATTAGATCATGGAAGAATCACAAGTTGTTGATGAGTCTGAAATGAAAATGGGAGATAGTTACTACTACTACCCTGAAGGGATGTACGTGGACGAGGATGGTCAACTCTCGTGGTTCAATGCAGGTGTCAGAGTTGGAGTTGGGATGTGTCTTGGTGTTGGCATTGGTGTTGGATTGCTCATGCGTTCTTATCAAGCTACTACTAGTAACCTTCGTAGGAGGTTCTTCTGATCATCATCACCCTGAGGCATGTCGAGATGTTTGAATGGTGGTAACTATGAATTCCGCTGTGGGTGGGTTATAGAAAGCAAGAAACAAGTGGAGATAGAATTTTGGTAGATAGCTGTATAGACTTCTTTTTCGTTTTTTCATCGCTTATAGTCGGCTTTGTTCATATAACACCAGTGCACAAGTGAGCGAGTGTTCCCGTCTTGCAAAATGCTTTTGTTTTTATTCAAATATTTGTTGCTTCGTGTTGTTGTCGCTGCTACACTCTGGAGCTTGTGTTTTCTTCCTGGTCAAGAAGAAATAATATTGACATAGGAAGCGTACATGTTTTACTTGTGTAGTTGGTTTTGGCATTGTGTAAACGTCATAAGCTGATTGTTAACTTGAAACGGCGTCGTATTTACGGCGAGCATCAGCATTT
>Unigene99
CTCCATGCTTATTCTGCGAGTTTTCTATGATTATTTCAACGTGCAGATCACGAATTGTTAAAAGATCATGGGTCTTTGCGATTGATAGCATTTGATGAGGCCCAAATCCAAACTTAAAGGAATACGAAATTGTGGCCCAGTTATCATAGTATTCAGCATTAAAAAAAACAAAAAAAACAGTCACACGTGCGTGTCGTTGTAATCCTCGTAAGATTGAGTATTTGATCTTGTCGGTTTCTCCTTTGACCCCTCCGTTTTTACCTCGTCTTCGAGACAAATTTAACTTTGACCTTCTTTTACCTTCCAAAATATCTCAAACCCCAAAAAAAAAGAAAAAAAGAACTCAACCTAAAAACGAAATATTTGTTCTCAAATTCTCTGTTCATCAAAGCCTCGCTTGAATTGGAATTGAATTTTATCACAATCTGAGCATCAAACTGATTCGGAATTCGATTTTCTTGAATTGATCGTTCTGGATGATTTCGAGTGATAACAATCATCAGGATCCTTTGGGTAGACAACCAATTCACACCGCATGAAATCCTCCTCCAGCGTCGCGCCGGCATCGATAACGCTGTCGCAGTCGTCGTGGCTGGAGGTGCGCTTGTTCTACGTCCGCATCGCCCCGTGCGTCGTGGACAGCGTCCCTGACTCTCTCACCCTTCGCCACCCTCGCCGCGAAACCGGCGCTTCCCTCGAGGTCAACGGCGTTCGCATTCCTTCCCCCCAGACGGCGTCTCTTAAGCTCCGCCGCGACAGAGTCGACCGGGAGTCCTCGGAGGCGACTTACGTCAGCACCGAGACCGTGCGCGTCGCCGGATACGTGGATCTCGAGGTCTACGATGGCGAGGATATGGTACTGTGCGGGAATCTAGATAGAATCGAAGGCGCGTGGAGTAACAACGGAACGGTGAGCGATCCCAAGACTGGATGGGGATTGGATTGTTACATGGCTATGGGAGGAAACGGCTCTTCTTCTTCTTCCTACTCTGCGTTTTCCCGGCCGAAGCTAGGCGTGGAGGTTTACATAGCTGGCTGCTGCGGGGGTGTTCCGGTGATCTTGACAAAGACGATTCAGGCGAGTCCAAGGAGGAAGGTGGCTAGGCACGTGACTCTCGACTCTATCCCTGAGGACGATGAAGTTTACAAAGACCACGACGTTGACGTTGTTGCCACTGGTGATGGACGGAAACTACATGTATGCTTCGGATTTACCCCTTTTTTTTCTTTTTTCTGATTGATTGATGATTAGTCCAAGCTTGGTTCTTATCTTGTTTGTTGTTTGATGATTAGATCATGGAAGAATCACAAGTTGTTGATGAGTCTGAAATGAAAATGGGAGATAGTTACTACTACTACCCTGAAGGGATGTACGTGGACGAGGATGGTCAACTCTCGTGGTTCAATGCAGGTGTCAGAGTTGGAGTTGGGATAGGCCTTGGGATGTGCCTTGGCGTTGGCATTGGAGTTGGATTGCTCATGCGCTCATATCAAGCTACTACTAGTAACCTTCGTAGGAGGTTCCTCTGATCTGATCTGATCATCACCTACCATCTACTCTAAACCCCACGCAGAGACTATCTCGGGCTCTATGAATGATAATGGTAACTGTGGACTCCGCTGTGGTGTTATAGAAAGGGGATAGAATTTTGGTAGATAGATGTAAAGAGTTCTTTTCGTTTTTCATCGCTTATGTCCTTCTTGTGAGTGTATATGGTCGGCTTTAGTTGCACAAGAGAGAGTTCCCTTTGACTCTTCAGTCAAAATGCTTTTGTTTTCTCAAATCTCTGTGTTATGTTGTTACTTTTGTGTACAAGGAGTTTCATGTTGTTGTGGCTGCCAAATTCTCAATGATTGGATTCAGACCAAATATATATGCCCTTTCTTCCTT
>Unigene100
CCATAGGAAATTTCTAGCTCTGGAGCCCTTTTACCTCATCAAAAACTTTAACTATATAGTATTTGTATCCTTTTCAAACTATATAGGAATAATATAGTGTTGCTATTTGATGGAGTATGAGCGAGTGCATACCGTTTGTAAGGACTCCGTGAACATAGCTGAGAAACTGGTTAAAGCTTGGAACACACCTGGCAAACCCGTCTGTAAATTATTCAAAGTCATGGCTCTTGTCACTTCTATTGCCTTTGAATGTTTCAGCATCTCTTCCTCCACCCTTCTCTGACATGCTCCTAGCTCTAACTTTTTCTCCGTGAGAGGGTCACGAGCGTCTAGCCCGTGTCCGTTGTCTGGTCCTGAATCCGGGAGACCAAACCCGACCGTGGAGTATGACTGGTAGTATTTCCTTTCGATGTTCCTAAGCGATGAAGCTTTCTTCTCAAGCTCCTTTGATGCTGATTCGGTTCGTTTCTTTATCTTTAGCTCCTCTGATTGTTTCGCGGATATCACGTGGACAACGTTGATGAAGCTCTTGATTGCTTCTGAAGCCACTGTGTCTGGGACTCGGTCAAGAGTAAGCTTCCACTCATCGCAAAACGCGTAGGCATCTACCGGCTCTTTGTGACCGGGGTTCTCGTCGTGGCAAACTGGGAGGAGAGTCAGCTTGAACCAGGCTTGAACCGAACGTATGAACTCCCGTTGGAATTTAATCAGCCGGCAGAAACTGGAGTGCCATAGAGACACGGCTGTTTCCAAGTCACGTGTTGCTTGTCGGTGTAGTTCAGATGTTGATTCCCCTTTGCCTGACCTGTTAATGAGCCCCTGAACTTGCTGCACGATGTTGTTCTGAATCTCGTGGAACTGATGCATTGCTTTCCACATGTACAT
>Unigene101
AAGATAATTAGCAGATTTTAAACTTTTGTAGAGGCCAATGATCGGAAATTGCAGCTGCTGCTGGCTATAGCTCGCCACGCGGAAAATTTCACCTCCTACACCATGACTTATCGCTGCTGCTACACGTACGCAAAACGATAACGCCCAAGAACTCAAACCCTGCGACTTCATGACACGACAGGAAGAACCGCTACACGGTCCACATTGCCTTCAGATAATGGTGCGACGCACATCACGCCCACTTACTCATAGATAGAAGCCCAGATACAAACTCAACTAAGACGAGGCCTTACCATACGGACCCTCCAGAACCACAGCCTGAGAACCGAAAAGCGATCACTGCACCCACCACTCTACGAATAACCTCTGCTAACCCAACTCTCACCACGCTTTAACACTACCACCACTAACGGATTCAAGAAACCCACCAACACACTAAGGAAATTTTTTAAAGACCAAGCTATGACAGCAAACCAACTGAGAACTAAACAACAACCAACCAACACAAATACCACAAAGACAAGCCACTAACACAGACAAAAATAACAACAACAACACCGAAACCTACAACAAAGACAACAAGACCTAGAACTACGACACTCGGGATTGAAAGACAGCAGCAAA
>Unigene102
AAGATAATTAGCAGATTTTAAACTTTTGTAGAAGCCAAAGATCGGAAATTGCCGCTGCTGCTGCCCATAGCCCGCTACGCGGTTAACTCTACCTCCTATACCACGATTTATCGCTGCTGCTACACGCCCGCCAAACGATACCGCCCAAGAACTAAAACCCTGCGACTTCATGACACGACAGGAAGAACCGCTACACGGTCCACATTGCCTTCAGATAATGGTGCGACGCTCATCGCGGCCACATACTCATAGGAAAAAGTCCATACACAAACTCAACAAAGACGAGGCTTACCAAACGGACCCTCCAGAAACACTGCCTAAGAACCGATAAGCGATCATTGCACCCACCACTCTACGAATAACCTCTGCTAACCCAACTCTCACCACGCTTTAACACTACCACCACTAACGGATTCAAGAAACCCACCAACACACTAAGGAAATTTTTTAAAGACCAAGCTATGACAGCAAACCAACTGAGAACTAAACAACAACCAACCAACACAAATACCACAAAGACAAGCCACTAACACAGACAAAAATAACAACAACAACACCGAAACCTACAACAAAGACAACAAGACCTAGAACTACGACACTCGGGATTGAAAGACAGCAGCAAAAGGGAACAAGT
>Unigene103
AAAGCTGTGATGGAAACGGATGGGTTTGATTATCTAAAGGAAGGCTGCCCTTGCTTACTAAGTGAGCTGTTGGAGTATGTGGTTAGGCTGAGTGAGCATTCTTTAGCATCTTTAGGGCATGGGAAGGAGTTATATGTTGATGGCTGTGACGTGATGGGAGACGAGTGAAGCAAAGTAAACTAACTCTTGAGGGAGAGAGAGTGACTAATGTTGGAGAACATTTGGTGAAACAGAATTGTAGAAGAGTCGTGATTTGTGTATTCGTCATTTGTAAAAGGATTAGTGATTGTGATCTGTGTTGTCCAGTAAGTAGTGTGTAAAATGTTTTTTTTGTATTTTTTGTTTGGGCCCCAAAAGATTCTACGACCAAAATTACTTCTCAAGAAAAATGTTTCATACGGCTAAGTGATGAATTAGTACTTGGCTTGCTTCTACAATGTCATTAAGCTATCATTGAAGGAGTCTAATTATCCTATAAAA
>Unigene104
AAAGCTGTGATGGAAACGGATGGGTTTGATTATCTAAAGGAAGGCTGCCCTTGCTTACTAAGTGAGCTGTTGGAGTATGTGGTTAGGCTGAGTGAGCATTCTTTAGCATCTTTAGGGCATGGGAAGGAGTTATATGTTGATGGCTGTGACGTGATGGGAGACGAGTGAAGCAAAGTAAACTAACTCTTGAGGGAGAGAGAGTGACTAATGTTGGAGAACATTTGGTGAAACAGAATTGTAGAAGAGTCGTGATTTGTGTATTCGTCATTTGTAAAAGGATTAGTGATTGATGATCTGTGTTGTGTCTAGCACGTAGAATGAAATGTTGTTTTTGTATTTTTTGTACTTTTTTTGCCCTAAAGGGTATTGACTAAAACCGCTTCTCTCAAGGAAAAGTTTCATGCAACTTAAGTGATGAATCGAGGACTTGAGTTGGATACTTGGATCTAAAGTGTGAAAGTT
>Unigene105
TTTTTTCCAGACATTCCAACTATGCCTACCAGAACTCTGAACACTCCGAGGCTTTTGACTCCACCTGTATGGAAAGGAGATGCAGGTAATCTTGCCGTCGAGCCTAGTGATGATGAAGAAGAGAGTGACAACTCAGACGACGATTCTGATCTCCTCGAGGAATCTTCTGGCTTCCAGACGTTCCTGCGAGATATGATCCCTGGGGTCAAAGTCAAGGTTATGAAAGTGACTGCGCCTGGAAAGGTGGACAAGGATTTCATCTCAAAAGTTATTGAGCAGATAGCGGATGATGAAGAAGACGAAGAAGATGAAGAGAAGGACTTTGATATAGAAGAGATAGAAGTGGAAGAGGGAACTAAGGCGGAAAGTGAGGATAAAAACGCTGACATTGAATTGGAATCTGTGACTGATGAGATCATTGACAACAACGGAGGGAGAGAAATCGCGGTTAAGTTTGT
>Unigene106
CTGGTTTCCAGAAAGCCGATCAACAATATCGCCTATAACAAACTTAACCGCGATTTCTCTCCCTCCGTTGTTGTCAATGATCTCATCAGTCACAGATTCCAATTCAATGTCAGCGTTTTTATCCTCACTTTCCGCCTTAGTTCCCTCTTCCACTTCTATCTCTTCTATATCAAAGTCCTTCTCTTCATCTTCTTCGTCTTCTTCATCATCCGCTATCTGCTCAATAACTTTTGAGATGAAATCCTTGTCCACCTTTCCAGGCGCAGTCACTTTCATAACCTTGACTTTGACCCCAGGGATCATATCTCGCAGGAACGTCTGGAAGCCAGAAGATTCCTCGAGGAGATCAGAATCGTCGTCTGAGTTATCACTCTCTTCATCTTCACTACTCTCCACCGCGAGATTACCTGCGTCTTCCTTCCTACCCGGTGGTGGAGTCAAGAACCTGGGAGAGTTCAGAGTTCTGGAAGGCATTGTTGGAACGTCTGGAAAAAT
>Unigene107
GGACTCGAGTTTCTTAAACGGCCGCCCAAATCCATACCTCAGCTTCAATCTATGAATGGCGTCCTTAAGCTTGTTACCAAATCCTCTAGCATTCAGGAGTTGTTCCTCAGGCATTAGGTTGAACTGAATAGCGCTAGCAAAGAACTGGAACCTCAGCCTAAGCTGTCCCATGTCCCTGATCTCCCCCAGATGATCAAACAGCCCAACAACAGCACCAACAATCGAAGAATAGATCGCGTACCAAATTTGGATATCCATCAGGTATATCAACACCACTGGCAGCCACAATAACAAGACAGAAAACCTATTGCTCTCGCCAAAGAACTGATGCCACTCATAATCCACCTCCTTCAAATTCCATAGCAGCTTCGAGGGTTTAATCATTGGCTTAACCTGCAGGAAGTAGCTGAACGTGAACTTCGTTGCTAGGACAAAGATCCAGAAAGTCGAGTACTTGATGTTGTCCACCAACCCCTCTCTCAAACCTCGACCCACAAAGCTTTTCCCCTGGAACCACCAAGTCAAAGCAAAGAATATCTTCCAATTGGTCTCTTCCAGAAAGTTCCTTATCCACGGGACTATAAACAGAGCCAAAGCCAGGATCTCAGGGACCAAGAAAGCCACCACAGCGTAAAGGAACTGATAGATCTTATCATTCGCGGCTCTGGACCACTGCCTATCTTGCTTCCTCTGCTTCCAGATGTTCGTGTAGAGAACAATAAAAGCAACTATCCAAACCGTAGCAGCT
>Unigene108
CAACACGTAAAGGAGAAAAAGCAAACAACAACGATCCAGCTTTCATGATCTGTCATTACTTTTTAACAGAACATGTCGTTGTACAATCCTCTTCATGTTGGGATCTTGTCTGAGAAAAGAAAAAGCTCCAGAGACTCTAAGATCTGACATAAGAACTGTTTCTACACAAGTTTTGCCTCAGTAACACAGAGATCAATCATTATACAATCTGATTATTCATGCATAAAAGAATCAAATTTATGGCCTTTCAGGATCCGAGAATGACTACTAACCTAGGAAGGTTTTAGTTTATTTTGTTACCACTGGTTAGCCGATGTTTCCCGGTACTTCTCATCATCATTGCCCTGAGGCAACTGCTTCGGTTTAGTACCTTTTGCCCGGTTACTTAACAGTCTCTCTGATATTCTATCTTTAGCCGTTGTTGTCTTCTTACGCCGTGCCAAGGAAAAGGTTTGCTTCTTGTTTTTCCTTTCAGCAAAAACTCTATCAAACTCTTCGTCGATGACAGCTGATTTAGAAGTTGAGGCTAGAGCAGCATCACGCAGAACTGAAAAGTTATGTTCCTTAACCTTAGCATGCTTTGCTCGCTTTGCTATTTTCCTCAACTCTTCTCTGTCTTTCTCCCTGATATTCTTCAGAGCTTGTTTCGCTATTTGCCTAGCTAACTGATTAGGATCAGAATCTGAAGTTGTTTCATCCATAGAAACATCCTCCTGGTTGATCCCTGGACTCGAAGAGGTTTGGTTTTGACTCTCATCTATGATTATGGGGTTTCCTTCATCATCCCGAGGTACAATGGGTCCATGAAACGGGCAGGCTCGTAGGTCTCTTCTCTGACAAAGACCACCTTTCTTCAGAGGAGCATGGCATGGAGGTATCTCTGTTCTCTCTTCTCTATAGACAGTTGCCTGAAGATTCAGTGCTGCTATTTTATCTGCTGGAATTACAGCGTCTTGATCCACCCTGCCCCAGTGGCTCTCTACATCTAAGCCTCGGTGGTTAGCTCGAACTTCCGTAGTTGAGTCCCAATTACTCAGCTGTGCTCCCCAACTCATCACCGGTGCTTCAGAAATTAGCTTATCCCTAAGAGGATCACCACTTCTCCAACAAGGCGTCGAGT
>Unigene109
AGAAGAGACCTACGAGCCTGCCCGTTTCATGGACCCATTGTACCTCGGGATGATGAAGGAAACCCCATAATCATAGATGAGAGTCAAAACCAAACCTCTTCGAGTCCAGGGATCAACCAGGAGGATGTTTCTATGGATGAAACAACTTCAGATTCTGATCCTAATCAGTTAGCTAGGCAAATAGCGAAACAAGCTCTGAAGAATATCAGGGAGAAAGACAGAGAAGAGTTGAGGAAAATAGCAAAGCGAGCAAAGCATGCTAAGGTTAAGGAACATAACTTTTCAGTTCTGCGTGATGCTGCTCTAGCCTCAACTTCTAAATCAGCTGTCATCGACGAAGAGTTTGATAGAGTTTTTGCTGAAAGGAAAAACAAGAAGCAAACCTTTTCCTTGGCACGGCGTAAGAAGACAACAACGGCTAAAGATAGAATATCAGAGAGACTGTTAAGTAACCGGGCAAAAGGTACTAAACCGAAGCAGTTGCCTCAGGGCAATGATGATGAGAAGTACCGGGAAACATCGGCTAACCAGTGGTAACAAATAAACTAACCAGTCATTCTCGGATCCTGAAAGGCCATAAATTTGATTCTTTTATGCATGAATAATCAGATTGTATAATGATTGATCTCTGTGTTACTGAGGCAAAACTTGTGTAGAAACAGTTCTTATGTCAGATCTTAGAGTCTCTGGAGCTTTTTCTTTTCTCAGACAAGATCCCAACATGAAGAGGATTGTACAACGACATGTTCTGTTAAAAAGTAATGACAGATCATGAAAGCTGGATCGTTGTTGTTTGCTTTTTCTCCTTTACGTGTTG
>Unigene110
TCCCCTCCTCCTCCTCCTCCTCCTATGCATTTTCTTGGCTATACGCTTCCTCAAGGCCATCCTTGTCACACTTTCACCTTGCCTCCCCCACCTGCCGACAGAAAAAGAACTGGACCTCGCCGTAAGATTTGATTTCTGGCCACTTTCCAGCTCTTTTTTTTTTTTAATCTTTTTCTCTGAGATTACTACAAGATTGCTGTTGTGATGATGCTGAAAAGATTGGAGATATGCCGTCGTAGAGACGTTTTTGTAAAGCTGTGTTTTGGTTTGTTCTGCTTGGTTTTGATTTCAGCATGCCCGGTGTGTTACCTTCCAGTAGAAGAAGCTATTGCCTTGATGCCAAGTGCCCCGTCTTTTTCCCCTGTTCTTAAAAACTTAACGTACATATATGAAGAACCTCTAAACAGAGACACAGAGTTTGGAGGGTCTGATTTTGGTGGTTATCCTACTTTGAAACATAGGAATGATTCTTTTGACATTAAAGAAACTATGAATGTACATTGTGGGTTTGTCAAAGGGCCACAACCTGGTCGAAACACAGGTTTTGACATTGATGAGGCTGATCTTCTTGAAATGAAGCAGTGCCGTGGGGTAGTTGTTGCTTCAGCTGTATTTGATGCTTTTGATGATGTAAAAGCCCCACAAAATATCAGTAAATACTCGGAGGAAACAGTTTGCTTCTACATGTTTGTTGACGAAGAAACTGAATCAATTTTGAAGAGGGAACGAGGCCTTAACGGCAACAAGAAAGTAGGGATATGGAGAGTTGTTGTTGTTCATAATCTCCCTTATTCAGATGGAAGACGCAATGGAAAGGTACCGAAGCTTCTTGTTCATAGGATGTTTCCAAATGCTCGCTATTCTTTATGGATTGATGGAAAACTTGAGCTTGTCGTCGATCCACATCAAATTCTGGAAAGGTTCTTGTGGAGAAAAAATGCTACTTTTGCAATCTCTAAACATTACAAAAGATTTGATGTCTTAGTGGAAGCCGAAGCAAATAAAGCTGCTGGTAAATATGATAACGCCTCTATTGACTTCCAAGTGGAGTTTTACAAGAATGAAGGGTTAACCCCATACTCTGTTGCAAAGCTCCCAATCACAAGCGACGTACCAGAGGGGTGTGTCATTTTAAGAGAGCATGTTCCCATAAGCAACCTCTTCACTTGTCTTTGGTTCAACGAAGTAGACCGGTTCACTTCTAGAGATCAAATCAGTTTCTCAACAGTAAGAGACAAGATTGCAGCTAAAACAAACTGGACAGTTAGCATGTTCCTTGACTGCGAAAGACGCAACTTTGTAGTCCAGAGATATCATCGAGCAGAACAAGAGAGATATGCAAGGCAGAAACCTCCAGTGCCTAAGTTTTCTCCTCCTCCACCTTCACTGCCTACTAAACCAGTTTTAACCAGCAGTGATTTGCCAAGGAAAGTCTCGAGTGGAAGAGCGGTTAGCAGAACAACGCCGCCTAGAAGGCGTGGAAGACGGTCTGGTCCAAGGGGTCACAGGAAAGCTAATT
>Unigene111
ACCATCAGCATTCGGAATATATCTTTCCTGGGTTTGAATGCCGTGCTGTCTCCTCCTATGCATTTTCTTGGATACACGCTTCCTCAAGGCCATCCTTGTAACAGTTTCACCTTGCCTCCCCCACCAGCCGACAGGAAAAGAACAGGACCTCGCTCATGCCCGGTGTGTTATCTTCCGGTAGAAGAAGCGATTGCCTTGATGCCAAATGCTCCCTCGTTTTCCCCTCTTCTTAAGAACTTGACGTATATATATGAAGAACCACTTAACAGAGACACAGAGTTTGGAGGCTCGGATTTTGGTGGTTATCCTACTTTGAAACATAGAAATGATTCTTTTGACATTAAAGAAACTATGAATGTACATTGTGGGTTTGTCAAAGGGCCACAACCTGGTCGAAACACAGGTTTTGACATTGATGAGGCTGATCTTCTTGAAATGAAGCAGTGCCGTGGGGTAGTTGTTGCTTCAGCTGTATTTGATGCTTTTGATGATGTAAAAGCCCCACAAAATATCAGTAAATACTCGGAGGAAACAGTTTGCTTCTACATGTTTGTTGACGAAGAAACTGAATCAATTTTGAAGAGGGAACGAGGCCTTAACGGCAACAAGAAAGTAGGGATATGGAGAGTTGTTGTTGTTCATAATCTCCCTTATTCAGATGGAAGACGCAATGGAAAGGTACCGAAGCTTCTTGTTCATAGGATGTTTCCAAATGCTCGCTATTCTTTATGGATTGATGGAAAACTTGAGCTTGTCGTCGATCCACATCAAATTCTGGAAAGGTTCTTGTGGAGAAAAAATGCTACTTTTGCAATCTCTAAACATTACAAAAGATTTGATGTCTTAGTGGAAGCCGAAGCAAATAAAGCTGCTGGTAAATATGATAACGCCTCTATTGACTTCCAAGTGGAGTTTTACAAGAATGAAGGGTTAACCCCATACTCTGTTGCAAAGCTCCCAATCACAAGCGACGTACCAGAGGGGTGTGTCATTTTAAGAGAGCATGTTCCCATAAGCAACCTCTTCACTTGTCTTTGGTTCAACGAAGTAGACCGGTTCACTTCTAGAGATCAAATCAGTTTCTCAACAGTAAGAGACAAGATTGCAGCTAAAACAAACTGGACAGTTAGCATGTTCCTTGACTGCGAAAGACGCAACTTTGTAGTCCAGAGATATCATCGAGCAGAACAAGAGAGATATGCAAGGCAGAAACCTCCAGTGCCTAAGTTTTCTCCTCCTCCACCTTCACTGCCTACTAAACCAGTTTTAACCAGCAGTGATTTGCCAAGGAAAGTCTCGAGTGGAAGAGCGGTTAGCAGAACAACGCCGCCTAGAAGGCGTGGAAGACGGTCTGGTCCAAGGGGTCACAGGAAAGCTAATT
>Unigene112
ATTCGAATCTCTCATTTCTCTCTCTCTTCATCTTTTGATTTATTGCTTTTTGGTTCAAAGAGACAATTATCTCTCCACTGTCTTTATGTTCTTTCTAAAATCAATCCAAGCGAAAACAAAACCACAGAATCAAATCTTCTTTCTCACACCTTGCTGAGAAAACTAATCCATTCATGAAGCCATCAGCTTCTTTTACTTTCTCACACTTTCTTGCACTCTACTTTCTTCTCACATTGACCCATGTAGCTCAAGCTTCCCATCAATGGCAATCACCAATCAAAACCGTCGTTGTTTTGGTCATGGAGAATCGGTCCTTCGATCACCTCCTAGGCTGGATGAAGAAATCGGTTAACCCTTCCATAGACGGTGTAACGGGTGAAGAATGTAACCCGGTTCCGAATTCTACTCAAACCATATGTTTCACGAGTGATGCTGAGTTTGTGGATCCGGATCCGGGTCATTCGTTCGAAGCTGTAGAGCGACAGGTATTCGGGTCGGGTCAGGGTCAGATCCCGTCAATGATGGGTTTCGTTGAGCAAGCGCTTTCGATGCCGGGTAATTTGTCGGAAACCGTCATGAAAGGCTTCCGGCCTGAAGCTGTACCGGTTTACGCTGAGCTGGTTAAAGAATTCGCTGTGTTCGACCGATGGTTTTCTTCCATACCTGGTCCGACTCAACCGAACCGGTTGTTTGTCTATTCGGCCACTTCACATGGTTCCACAAGCCATGTCAAGAAGCAGCTTGCTCAAGGGTATCCTCAAAAAACAATATTCGATTCGCTCCACAGCAACGACATCGATTTCGGAATATACTTCCAGAATATTCCGACCACATTATTCTACCGTAATCTCCGACAGCTAAAATACATATTTAAATTGCATCAGTATGATCTGAAATTCAAGAAAGACGCAGCAAAAGGAAACTTACCGAGCTTAACCGTCATTGAACCGAGGTATTTCGACCTCAAGGGCTTACCGGCCAACGACGATCACCCATCGCATGACGTGGCTAATGGTCAAAAGCTGGTTAAAGAAGTGTACGAGACACTTAGGTCGAGTCCACAGTGGAACGAGACGCTCCTAGTCATAACCTATGATGAGCATGGTGGATTTTATGATCATGTGAAAACTCCTTTTGTCGGCATACCCAATCCGGATGGAAATACCGGACCGGCCCCTGGCTTCTTTAAATTCGACCGGTTAGGTGTTCGGGTTCCTACCATTATGGTTTCACCTTGGATTCAGAAAGGCACCGATCGAAGCTGGCGCTATAAATAAGTTCGTCTTGGAGCGATGAGGATCTACAGCTCTGAGATTTATAGCTTAAGCAATCCGACGCGCCTTCCGATATGTCTTCATATGTTCTTCTCGCTAACTTGAGAGCAGGCCGTTGCTCAAACACCGCTGAAGTTCGTCTTCTGAGGTTCTGGGAAGCGCGCAACGTCAGGAAAGATGGAGAGCTTATGAGCCTTGACATGCTTCTCCTTGATGAACAGTCTACGCTGATACACGGGAGCATCAACTCAAGCCGCGTTGACACTTTCCGGAGGCGGCTCAGTGAAGGCTCCGTCTACTCTCTCAGTGGTTTCGACGTGGCACGGGCTAACCCAAAATTCCGACTCTCTGACTCTCCGGTGTCCATACGCTTCAATGATGGAACTTTTTTTGAGCCAAAAACTGACTCGGACAAGGACATTCCGACTGAGTTACGTTATTCAGGTTTCGCAGCCATGAACAGCTTCTGGCATTGGCAAATACTAACAGAGAACTCCCAGATATCGTTGGTGAAGTAAGTTCCGTGAGGAGCACAATCACCGACGGTCTACGCGGTCCTCAGCGTGTAATGGTGACTCTGCGTTTGGAAGGGTAAGCTGTATATTTGTTTATCCAGTAATTAACATAGTCTTTGTTGCTAACACGACATCAAATTGCATCAGGGATGTCAATGTCTGTGTCAGTATGTTTGATGATCGTGCTGTAACTTTCCATACTAAGTTTGACGAGCACGTCTCTGAGCCAAGGGTTATACTGTTTACAAGTATCAATCCCAAAGTTGTTGGAGGGAAGCTTTATCTCAACGTTACGTCTGGTACGCACTTTTATTTTTACTGTGAAACAGCAGCTGGAAAAGAGCATTATGAAAAGCTGGTTGGTGATGGAGCCAATTCGAGCTCTTCTAAATCAAAAGTGGTCTCAGCTCAGAAAATCGAGCCCTTGACCGTTGCTGAACTGAACCAATATGTCCTTGCCGCTGACCCACAGGATATTGAGTTTCTATGCAAGGCCGAGGTGACCAGTCTTCAGTCGGATAAGGGATGGTGCTATATCGGATGCTCCAAATGCACAAAGAAGCTCCAAAGCATCAATGCCGTCACCTTATGTAACTTGTCAGGCACGCGAAACAACAACACATATGGTTCTTGCCTCCATTCACATAGGAAATTTAAAATCTTACGACACCACCTAAATTAAAATATATTATTACAACAATCACGCTGTTTAGTGTTTACTGAAACAACAAAACAGAAATATATTATTACAACATTCATGCTGTTTTTTCTTAACAACAAACATTCGTGCCGTTTACTAAAACGTTAACGGCAAGTTTTGTTG
>Unigene113
ATTCGAATCTCTCATTTCTCTCTCTCTTCATCTTTTGATTTATTGCTTTTTGGTTCAAAGAGACAATTATCTCTCCACTGTCTTTATGTTCTTTCTAAAATCAATCCAAGCGAAAACAAAACCACAGAATCAAATCTTCTTTCTCACACCTTGCTGAGAAAACTAATCCATTCATGAAGCCATCAGCTTCTTTTACTTTCTCACACTTTCTTGCACTCTACTTTCTTCTCACATTGACCCATGTAGCTCAAGCTTCCCATCAATGGCAATCACCAATCAAAACCGTCGTTGTTTTGGTCATGGAGAATCGGTCCTTCGATCACCTCCTAGGCTGGATGAAGAAATCGGTTAACCCTTCCATAGACGGTGTAACGGGTGAAGAATGTAACCCGGTTCCGAATTCTACTCAAACCATATGTTTCACGAGTGATGCTGAGTTTGTGGATCCGGATCCGGGTCATTCGTTCGAAGCTGTAGAGCGACAGGTATTCGGGTCGGGTCAGGGTCAGATCCCGTCAATGATGGGTTTCGTTGAGCAAGCGCTTTCGATGCCGGGTAATTTGTCGGAAACCGTCATGAAAGGCTTCCGGCCTGAAGCTGTACCGGTTTACGCTGAGCTGGTTAAAGAATTCGCTGTGTTCGACCGATGGTTTTCTTCCATACCTGGTCCGACTCAACCGAACCGGTTGTTTGTCTATTCGGCCACTTCACATGGTTCCACAAGCCATGTCAAGAAGCAGCTTGCTCAAGGGTATCCTCAAAAAACAATATTCGATTCGCTCCACAGCAACGACATCGATTTCGGAATATACTTCCAGAATATTCCGACCACATTATTCTACCGTAATCTCCGACAGCTAAAATACATATTTAAATTGCATCAGTATGATCTGAAATTCAAGAAAGACGCAGCAAAAGGAAACTTACCGAGCTTAACCGTCATTGAACCGAGGTATTTCGACCTCAAGGGCTTACCGGCCAACGACGATCACCCATCGCATGACGTGGCTAATGGTCAAAAGCTGGTTAAAGAAGTGTACGAGACACTTAGGTCGAGTCCACAGTGGAACGAGACGCTCCTAGTCATAACCTATGATGAGCATGGTGGATTTTATGATCATGTGAAAACTCCTTTTGTCGGCATACCCAATCCGGATGGAAATACCGGACCGGCCCCTGGCTTCTTTAAATTCGACCGGTTAGGTGTTCGGGTTCCTACCATTATGGTTTCACCTTGGATTCAGAAAGGCACCGATCGAAGCTGGCGCTATAAATAAGTTCGTCTTGGAGCGATGAGGATCTACAGCTCTGAGATTTATAGCTTAAGCAATCCGACGCGCCTTCCGATATGTCTTCATATGTTCTTCTCGCTAACTTGAGAGCAGGCCGTTGCTCAAACACCGCTGAAGTTCGTCTTCTGAGGTTCTGGGAAGCGCGCAACGTCAGGAAAGATGGAGAGCTTATGAGCCTTGACATGCTTCTCCTTGATGAACAGTCTACGCTGATACACGGGAGCATCAACTCAAGCCGCGTTGACACTTTCCGGAGGCGGCTCAGTGAAGGCTCCGTCTACTCTCTCAGTGGTTTCGACGTGGCACGGGCTAACCCAAAATTCCGACTCTCTGACTCTCCGGTGTCCATACGCTTCAATGATGGAACTTTTTTTGAGCCAAAAACTGACTCGGACAAGGACATTCCGACTGAGTTACGTTATTCAGGTTTCGCAGCCATGAACAGCTTCTGGCATTGGCAAATACTAACAGAGAACTCCCAGATATCGTTGGTGAAGTAAGTTCCGTGAGGAGCACAATCACCGACGGTCTACGCGGTCCTCAGCGTGTAATGGTGACTCTGCGTTTGGAAGGGGATGTCAATGTCTGTGTCAGTATGTTTGATGATCGTGCTGTAACTTTCCATACTAAGTTTGACGAGCACGTCTCTGAGCCAAGGGTTATACTGTTTACAAGTATCAATCCCAAAGTTGTTGGAGGGAAGCTTTATCTCAACGTTACGTCTGGTACGCACTTTTATTTTTACTGTGAAACAGCAGCTGGAAAAGAGCATTATGAAAAGCTGGTTGGTGATGGAGCCAATTCGAGCTCTTCTAAATCAAAAGTGGTCTCAGCTCAGAAAATCGAGCCCTTGACCGTTGCTGAACTGAACCAATATGTCCTTGCCGCTGACCCACAGGATATTGAGTTTCTATGCAAGGCCGAGGTGACCAGTCTTCAGTCGGATAAGGGATGGTGCTATATCGGATGCTCCAAATGCACAAAGAAGCTCCAAAGCATCAATGCCGTCACCTTATGTAACTTGTCAGGCACGCGAAACAACAACACATATGGTTCTTGCCTCCATTCACATAGGAAATTTAAAATCTTACGACACCACCTAAATTAAAATATATTATTACAACAATCACGCTGTTTAGTGTTTACTGAAACAACAAAACAGAAATATATTATTACAACATTCATGCTGTTTTTTCTTAACAACAAACATTCGTGCCGTTTACTAAAACGTTAACGGCAAGTTTTGTTG
>Unigene114
TTGTGCCTCGTCTTCTCACCTCTGTCATCAGCACAACACACTTCTCACCTCTGTCGTTCTCACCCAAGTCTGTGCCTCGTCTTGTGTCATGTTTCCGTCACCAACGTTCTTCACTTTATCCTTCAACTCAATGCCTCTAGCAACGGTGACACCATCTTCAGTCACTTTATCCCTCCAGGCGAGACATCAACCCATTCAAAACAAAGGTTGAACAAATCAGTCAATTATATTGATAAGCTACATTAAAAAAAATCGACTTGCATAAATTTCTTTGCCTATCGAATACTTGCCAACATCTTGCTTCAACATTAAATCAGGATGCGACGTCGCGTGGAATCTATGATTCAGGTAAAACACACACCAAGCCTGATTTATCTTGTCCTTTCTTTTCAACTGCTGAAAGAGGTTTCACTACGTTCT
>Unigene115
AGTGAGATTGCTTCGAAAAACCCTTCCCGAGTCTTCGTCCTCCTCCTTCAAAGTCGTTTCTCTCTCTCTAGAGCCGGAGAGCTCACATTCTCACCGTAGAAAAATGGCGACTCTAGAGAGTCCACCTCCTGGAACGCCGTCTGCGATGAGGAATGCTTTCGGGACCGTTCTCTCAGCTCTGATCCTCCTCCTCATTGGTGTCCTCGCTTTCTCGATCCGACTCTTCTCTGTCATAAAGTATGAAAGTGTGATTCATGAATTTGATCCTTACTTCAATTACAGAGTCACTCAGTTCTTATCGAAGAATGGAATATACGAGTTCTGGAATTGGTTTGATGATCGGACCTGGTATCCTCTTGGCCGTGTGATTGGAGGAACTGTTTACCCTGGT
>Unigene116
AGATCGGGTCTTTTTTCTTTGATAACCGGTGGATCCAATCGATTCTGGATCCGATCTGTTTACTCTTCTGCTGTGCGTAGCTGAATTTTCTGCAGAGGAGTTCTAGTGAATCTCTGAATCGTCTCTGCGGATGCAATTGAGCTCTTCAGATTCGTGAGTTGTTTCACTGATCTTCGAAGTTCGTCAGAGAGATCGAAATGTTACGCGCGAGAGCATTTCGGCAGACCAATGGTAAGATCGTGAAGATTCAGGTGCATCCCACGCATCCGTGGATTGTTACGGCCGATGATACGGATCACGTCTCCGTCTGGAACTGGGAGCATCGTCAGGTGATTTATGAATTGAAAGCCGGTGGAGTCGACGAGCGCCGTTTAGTTGGTGCTAAGTTAGAGAAGCTTGCCGAAGGAGACTCCGACTATAAAGGCAAA
>Unigene117
TTGTGTCTGTATTATGAAGAAAGATACAATCTTTTGACTGTGATTAATTGATTATTTAATGCTAAATGTCTCTGCTAGTGTTTGAAACATGAGATGAAACAAGAGAGCAATGTAGCTCAAGACTTGAATTCAGATTCAAAGTTTCGAACTTTTCGTGATCCCTTTTATCTCTACATCAAGCTGAAGACTTGGGTTCGTGAAAAGATTCGAACTTTTTGTGATCCCTTCTAAGCCGAAGACTAATGAAAGATAAAGAAGCAGAAAGGGTAATGTAAAAAAAAATAACGAAATAGCCACTAGAAACAGAGGATGACTACAGAGAAGGAGATCATGAAAGTGTAAAGAAGGATCAAGAACCCAAAGTAGAGAGCCCAGTTTCTCTTAAACTTGCCAAAGTAGCTATCCGGTGGCTCCTGATAGGGAACTTCCAGATCCCAAGCAGCAGCGGAGGCTGAGACCTCGTCTTCTCCGCCACCACCACCACCGAGGCAGAAATCTCCTGCTGCTATGCGTGACTTGATGAAACGGAGCTTGTGCGTGGGAGATTTCTGCCTCGGTGGCGGCGGAGAAGACGAGGTCTCAGCCTCCGCTGCTGCTTGGGATCTGGAAGTTCCCTATCAGGAGCCACCGGATAGCTACTTTGGGAAGTTTAAGAGAAACTGGGCTCTCTACTTTGGGTTCTTGATCCTTCTTTACACTTTCATGATCTCCTTCTCTGTAGTCATCCTCTGTTTCTAGTGGCTATTTCGTTATTTTTTTTTACATTACCCTTTCTGCTTCTTTATCTTTCATTAGTCTTCGGCTTAGAAGGGATCACAAAAAGTTCGAATCTTTTCACGAACCCAAGTCTTCAGCTTGATGTAGAGATAAAAGGGATCACGAAAAGTTCGAAACTTTGAATCTGAATTCAAGTCTTGAGCTACATTGCTCTCTTGTTTCATCTCATGTTTCAAACACTAGCAGAGACATTTAGCATTAAATAATCAATTAATCACAGTCAAAAGATTGTATCTTTCTTCATAATACAGACACAA
>Unigene118
CTGCCGCCACTGCTGGGCGCCAATCGTCCTCCTCTCCTTTTCACATCTCTTCTTCTACGTCTCCGTAGCTCAAACCCTCCGCTGCATCAACGGCTTCAAGTACCAGCGCCGCTGCCACAAGCTCACTCTCGGCCTCGCTACGCACAAGCTCCGTTTCATCAAGTCACGCATAGCAGCAGGAGATTTCTGCCTCGGTGGTGGTGGT
>Unigene119
TCGTGGAAAAGGGTGCTGTTGCAATGGAAGATTCCAAGAATCTGTTTAAGGTCAAATACGACCTGAAAAATGTCACAAAGAGCTACTGTATGGAGTTCTACTTCCAAATTGACGATAATAGTAACCAACAAGCGGGAGTTGATAATTGGAACACTAGTTCACATGATCTCCAGCTTTGCTTTGGAGTGAAGGATTTTCTGTTGATTGCTCCACAAAGTGCCAGTGGGGTGCTTCTTGATACACCAGAGTCTAGCAAGCTTCTGAGTGCCGTTGCTATTGCTTTGTCTAACTGTGCCAGCTTGTGGCCAGCCTTCGTCCCTGTGCATGACCCTTCACGGAACGCATATATTGGAATCCAGAATATGGGCACTGTTTTTACTAGAAGATTTGAAGCAGATCGCATTGGTAGTCAAGTCCCTGTGAAACTCATGCACCTAGAAGGACTATATGAGTTGTTTGTTTCTAAGTTTGTTTATTCTGGAGTGGACTTCTCAATGCATACTTTCAAAGTTCATTTTATGATGAGGCTAACATACGAAACCTTCACATCTGACGAGGATGATGAGAACAATGATATTGATGAATTTATGGGTGACAAAGCTGACACTGCAGAACACCATGGCTCTGAGTCACGCAACAAGGTGCACTGGGACGATGATTGTCCTTGGAATGAGTGGTACTCTGCTGAAGATCCACTTAAAGGATTCGAATTGGTGGCCACATGGGCTGACAGGAATGTAGAAAACACACTTGAGAGATCGGAAGAGCG
>Unigene120
GGTACTCTGCTGAAGATCCACTTAGAGGATTCGAATTGGTGGTCACATGGGCTGATAGGACTGTAGAAAACACACTTGAGATGGCTGAACTTGAAAATGCTACACCTCATGAAGCTGAGAAGTGGATTTTACATCCAGTCCTCTCACCATATCTGGGTGAGCCTTCACATGGGAAAAGAATTGATTTTTCGTCCCAACTACTTTGCTTGGTTGAAGCATTGGATACGTCTTTCACAGCTCAGTTTATGGAGGATTTCGTGTCAGTGGAAAATCAAAGCTCTGAAAGTTTGAAGACCTCAGTGGTCATACCTCCTCCAACAGCTCTTGATCGGGTGATCAAAGATCTCTTTCATCAGGGATTTAAACTCCCAGATTTTACTAAAGGCGAACACAGGCTTTCTCGAGCTCTTAAGGCTGCACCACTTGAATCCCTGTTTACACAGTTCTGTTTGCACTCACTGTGGTTCGGCAACTGCAATATCCGTGCCATTTCCTTTCTCTGGGTAGAGTTTGTCCGTGAAGTTCGTTGGTGTTGGGAAGAGTCACAGCCGCTGCCAAAAATGCCAATTGACGGTTCTATTGATTTGTCCACTTGTTTGATCAACCAGAAGTTGCACCTGCTTGCAATTTGCATTGAGAAAAAGTGTGAAATGAACGAAGAGTTTCTAGACTGTATAGGAAGTGAAGAAGACAGTTCAGAGGCTTCTGATCCTATTGAGGAACACCACAAGGTCGACGACAGAAGAAATGCATCCTCAGAAGATCTGCTGAGGAAACGTGACAGCTCAATCACAGAAGATTCATCTGATCGACTCAGATATGAGATGGATACTGAAAGCATAAATTCTGTGAACCAAGGCCCAACACATGCCATCAGGAGGGGTTCAGCTGGACCAGTGGGGACCATGATGCTCCTGAAGTCACATGAGCGACTCCATGCCCCATTTACCCAAGATCCACCTCTTATGACGGAAGACATGCACGAAGAGAGACTCCAGGCTGTGGAGGCGTTTGGTGATTCCCTTAACGTTCCTGGCCAGTTGGAGAAAGACATCTTATTATCTGATATGTCAGCATTCAAAGCAGCAAACCCAGATGCTGTATTTGAAGACTTTATCAGATGGCACTCACCTGGAGATTGGGAGAGCTCTGAGCCTGAAGCTGCTGAAGCATCGGCAGGCTCCAGCACCGAAGGCTCGAAGGATAAATGGCCTCCTCATGGTCGCCTTTCTAAACGGATGTCTGATCAAGGAAATCTCTGGCGGAAAAGTTGGAATGATGCACCCGCTTTGCAAGCCGATGACCAAAAACCCCTCCTAGACCCAAACCGAGAGGGAGAAAAGATTCTTCATTACCTGGAAACAGTGCG
>Unigene121
AACCGAGAGGGAGAAAAGATTCTTCATTACCTGGAAACAGTGCGGCCGCATCAGCTTCTTGAGCAAATGGTCTGCACAGCCTTCAGAGGAGCAGCCGACACTCTTAACCAGACAAACTTCGGGGACATGAGACAAATGACCTCTAAATTGGAACAGCTCTACCTCATCATCAAATCTACTTTGGGAGTTCTACAGCGCAACCATGTTCCAGATAGAGAACAGGCCGTCAAAGACCTGAGACGTCTCTGCGTGGCCTTTGAACACGTAGAGAAGTTGGTAACGGTCGCAGCATCTCTTCACAGAAAGTTCCTTGACGCATCACGCCTTGCTCAAGTTATATTCAGCGACTTCTACGCCCTTTATGTTCCAATGATGGGAATAAACTCAAATGACGAAGAAGAGAACAAAAGCAGGACGGAGATGCAAGTAGGGAGACAGGAAGTGAGTTTCAGAGAGAGACGAGTGGTGTCGAATCTGTTCTCGCCGCCTTCAGCGAACCAGTCTTGGAGAAAAGTGTTGAGTATGGGAAATCTACTAAACGGACACGAACCTATTCTCAGGGAAATCATTTTCTCCACTGGAGATGACGTCAACAACGGAATCCATTACGCCGCTGCAGCTGACGTGGCGGCCAGCGGTGACCGGAGAGGGGAAGAAATCGAGACACATAGAATGTACGTCTCTGGAACATCTAACGATCTCCGAGTTGCACTCTCTGTCACTTCCTGCGATTGAATTCTTTTTTCATTTTGGTCCTTTAATTTTCGATATTTTATTATTTAATAGAAATTTAGCAATTGAACAAATTTCAAAGCGAATTTATTCCTTGATGTGTATTAATTCAAACAATAAATAAATCTCACATATGTGTAATTTAAGTATTTAACATTAAG
>Unigene122
TCTCTTGTGATTATTCCAAATGTTTGAGATGTCTCACGGATCATTATGCCTTGTACACCAGTGAATGATTCAATCTTGCATTCAGCAACAAACATGAAGGCACCATGAAGATCTGCTGATAGAAGAGTTGAGGTTAACTGAGCCTTCCCGGTCACCTTGATGAGTTTCATCATGTAACTTTCCCACATACCATGCATTGGCTTATACAAATCAAACTTTTGGAGATGTTGAGGCAAGTTCAAAGCACCAGATTTCTTGAGACGCTTCATAGACATACGGGTTTTAGAACGTTTTGAGTTCATCAGCGATGCTTTTAACTTGCCTCAACATCTCCAAAAGTTTGATTTGTATAAGCCAATGCATGGTATGTGGGAAAGTTACATGATGAAACTCATCAAGGTGACCGGGAAGGCTCAGTTAACCTCAACTCTTCTATCAGCAGATCTTCATGGTGCCTTCATGTTTGTTGCTGAATGCAAGATTGAATCATTCACTGGTGTACAAGGCATAATGATCCGTGAGACATCTCAAACATTTGGAATAATCACAAGAGATGATAAACTTAGAGTTGTACCAAAGAAGCCTTCTGTCTTCATCATACAACTCGACTGCTGGAAAATCACATTACATGGAGACAAGTTTACTTCAAGAGACAACGTTCTTCAACGTTGATGATGCTGAAACGAAGCATCCTAGTCTCAGCAAGATTTTTACTTGAAAGCTTTCCTGATGTACCTAACATTAGCTACTATATATTATACTGTTTCATGTTGATATGCTAATGTTTATTAGTAGGAATTTATAAAACAGAGAAATCGATCTTGGTGACTGATAATGGAAGACAAAAGCACAATTGAAGATTCCATTTCAGAACCGAGAGGGAGTCTTTGACTTCATAACTTAAAAA
>Unigene123
GACGCTCTTCCGATCTTTTTAAGTGAAACCTTGCAAGACTTTGGTCATCAATAGTCGCTTACTACGAGCAAAGAAAAAGAAAAAGAAAAGACAAGACAAGATGCTTCATTTCAGCATCATCAACGTTGAAGAACACTGTCTCTTGATGTAAACTTGTCTCCATGTAATGTGATTTTCCAGCAGTCGAGTTGGATGATGAAGACTGAAGACTTCTTTGGTACAACTCGAAGTTTATCCTCTCTTGTGATTATTCCAAATGTTTGAGATGTCTCACGGATCATTATGCCTTGTACACCAGTGAATGATTCAATCTTGCATTCAGCAACAAACATGAAGGCACCATGAAGATCTGCTGATAGAAGAGTTGAGGTTAACTGAGCCTTCCCGGTCACCTTGATGAGTTTCATCATGTAACTTTCCCACATACCATGCATTGGCTTATACAAATCAAACTTTTGGAGATGTTGAGGCAAGTTAAAAGCATCGCTGATGAACTCAAAACGTTCTAAAACCCGTATGTCTATGAAGCGTCTCAAGAAATCTGGTGCTTTGAACTTGCCTCAACATCTCCAAAAGTTTGATTTGTATAAGCCAATGCATGGTATGTGGGAAAGTTACATGATGAAACTCATCAAGGTGACCGGGAAGGCTCAGTTAACCTCAACTCTTCTATCAGCAGATCTTCATGGTGCCTTCATGTTTGGTAATCATATGTTCTTTTAGCTCCCACTTTCAGAAATCAACTTCTCTATAACGTTTGTAAGTGGTTTCTTCTAATTAGAGCAATCTGTTTTACTTGGGACAGTTGCTGAATGCAAGATTG
>Unigene124
TCGCTCTCGATGATTCTCTTGAACAGGGCCTCGGCTCGTTCGGTTTGCTTGGAGGCAGCATAAGCGTGGAGGAGAGACGTATAGGTTTCAGGTGTCTTTGAAGGTGGTTGCAAGCCTTCGAAGTAGCGCTCAGCTGCATCGATTCCAAAGACTTTTGAGATAAGATCTATACGCGATGCGTAGTCGGCGTCTGAGATGTTGGATTCTTCATGCTGAACCAAATACTCTGTAACCTCTAGAGCGTGTTTGTAACGGCGAGTTCTTCTGAGCTCCTTGGAGATCTCTCGAAGTTCGTTGACTGTGATCTGATTCCCTTCGCCAACCCATTTCTCGAGAACGGTCGTCGCGCTCCGCTTCGGTAGTCTCAATCTGAAAATCCTGCTCCTCAGATCGTCTTTCTCCTCAGAATCCTCGACAATTGAGCCTCCGATTGCCGCTCGCAACGAACTGAGAGAATCATTCAATGGCAACTCGCTCGATCTTCCGTACCATTAGAGGTCGATTGACTGTCGGAAGCAATCTCACTCGAAACGCCGAATCTTCACGTTTCTCAAAGCCGTACAGTGCTGACGCGGCAATCGGAGGCTCGCTCGTCGAGGAACCAGAGGAGAAAGAAGATCTGAGGAGTAGGATTTTCAGATTGAGACTACCGAAGCGGAGCGCGACGACCGTTCTCGAGAAATGGGTTGGCGAAGGGAATCAGATCACAGTCAACGAACTTCGAGAGATCTCCAAGGAGCTCAGAAGAACTCGCCGTTACAAACACGCTCTAGAGGTTACAGAGTATTTGGTTCAGCATGAAGAATCCAACATCTCAGACGCCGACTACGCATCGCGTATAGATCTTATCTCAAAAGTCTTTGGAATCGATGCAGCTGAGCGCTACTTCGAAGGCTTGCAACCACCTTCAAAGACACCTGAAACCTATACGTCTCTCCTCCACGCTTATGCTGCCTCCAAGCAAACCGAACGAGCCGAGGCCCTGTTCAAGAGAATCATCGAGAGCGAGAGTCTCACCTTCGGTGCCATCACTTACAACGAGATGATGACTCTGTACATGTCAGTTGGAGAAGTTGAGAAAGTGAGGGATGTTATCGAAGTGATGAAGCGCAGAAACGTTTCTCCTGACATTTTTACTTACAATCTCTGGCTGAGTTCATGTGCTGCGACATTTGATATTGATGAGCTGAGGAAGATTCTTGAGGAGATGAGGCGTGGTGGTGGTTCAAACGAGGGTTGGGCTCGGTATATCGATCTTACTAGCATCTACATTAACAGTAGTCGGTTAACAAACGCAGAGTCTAGGTCGCCTGTTGAGTCTGAGAAGTCTATTTCGCAAAGAGAGTGGGTGACGTATGACTTTCTTATGATTCTTCACACTGGGTTAGGAAACAAGGGTATGGTAGATCAGATTTGGAAGTCTCTGAGGAACACTAACCAGAAGCTGAGCAGCAGAAGCTATATATGTGTTGTTTCGTCCTATCTGATGCTTGGTTGTTTGAGAGAAGCTGGGGAGGTTGTGGATCAGTGGAAGGAGTCTAAAACGACGGAGTTTGATGGTTCTGCTTGTTTGAGGATTTTGAATGCTTTTAGAGATGTTGGGTTAGAGGAAAAAGCTAGTGAGTTTCAGTTGCTTTTGGTGGAGAAGAAATGTAGTTTGGAAGACGAGGTATCATAATAAGATTGGGGTCTCTTTGAGTTATAACTAGAACCAAGTCAAGCTCATTAATAAAAGTAGAAGTGTCTCTCTTCACTGTGATTTTGTGTTTTTTTATTATATACTTTTTGCTTTGGCATTTTTTGTGAGACTTTACGTCTTTCTCACGATGTTGCTTTTGACCTAAAGAAAGGTTCCACTATTACAACTCCTTGAGTTTATGAGATCAATCATGGCTGATACATAAACATGTGTAAAATCAAGTAAATTTCATACTTTAA
>Unigene125
TCCTTCCGGGAACTGGTCGCCCAGAGCTTTCTCCAGTTTCGACCCCGCCGCCCCCATCACCCCTCCCTCAACAAAACTGCCGTTTCCTAATCCTTATCTCCTCTGCCTACTGTTCGATTCGATTCGATCGGATAATTCTCCAGGAGCCCTCCCCTCTCTCTCTCTCTCTCTCACAAATCAGCAGCCATGCGAACTCAACCTCTTAGCTAGCTTTCTTCTTCTTCCTCCTCAGATCGAGATCAGATTTTCTCAGCTTACTTCGTGCTACTTGATTCCTGTTTCCAGTTGTCTGTCGTCTTCTCGTTTTTTTTTTTTGGTGTGACGACGATGAGTACGAACTGGAAATCTGTTCGATTAAGGCTCCAAATGCGTACTCTACTGTTTCTTCTAGCGATTTTGAGCTTCGATTCGTGTTTTTCGCTGGGAAACGAAGAAGGTGTGACGAGAGATCTACGGATTGATGATAGAGACGCCTTTGATTTGAGAGACATTAGTTTCCACAGGAAATTACTTGGCCGTTTCCGTAACCCCTACACCCATTTGAACACGC
>Unigene126
AGCTCAAAAGAAAATAAGAAAGTGAACTCATCTTAATAATCTATAATGTTTAACGTTACTTATCAAAACTTTGGATAGTGAATCCATCTTATATAATCTATAGAGCTCAAAAGAAGACGAGATACATGAAAAAAACATTAATGAATGCTGTTGAGAAAATCCTCTTCGCCACTGCTAATGGAATCACCGTCATCATCACTGTCTTCACCATCACTATCACCAATATCGTCTTCATCATCACCGTCACTTACAATCTCCATAATCCCACCATCAAAGAACATACCTCCATCATCATCATCAAAATCAGCAGATTTTGGATTACCCTCTTGTGTGCCAATATGATCAGCGACAGAGGAAACCTTGATTGTCCTTCCAGCAATCTCCAATTTTCCGTTTAAGGCTATTTGTGCTGCCTTTGAATGTTCAACTTGCGCAAACTGAATGAATCCAAAACCCTTGCACTGCCCAGTCTCGAGGTCACAAGGAAGCTGAACAAGCTCAACAGGACCAAACGGCTCAAAAATCTGTCTAAGCTGCAACTCTGTCATGTTGAAATGCAAGTTCCCCACATACAGCTTCCTATCAACAGGACCAGTACCACCA
>Unigene127
TCATCATCGAGAACTGCAATGAGGTAAAACCTAAGTTTTTTTCCTTCCTAGTACTTTTTATTCAACGGCGACGACCCTGGTCTCCCTAATCGAAACGATGCCGTATAGTACCTTGAAACTGTAACACTGCCTAGTGCATTGCAATTGCAAGAGGTCTTCATTACAAGTCTCACAACAGAAAACAAAAGAAAACACTCTAGAAGAGAAAGATACACCATTCAGTAAAAGGTGAAGATCATTAGCATCAGCTTATCCATATCTTCTTCTTCTTCTCAACCTTGACAAGGATCGATGTCCACCATCCAACCTTTTGTATCTTCAACAAGACCTGTCTGAATACTCGTCAACATCGAGTGAAGCTTCTTAGACAACGCTTCTTCTCCTGTC
>Unigene128
CGGCAAGTATTCATTAGAGCTAAGTTCAGATGTCTATGGTAAACTATGGAGGTTCGACAAGGAAGGTTTACCTGCAGACCTCATCAACAGGGGGCTGGCTGTGGAAGATGAGAAGGCGGAACATGGGGTGCGACTGACGATACCAGACTACCCATTCGCGAATGACGGTCTAATGCTGTGGGATGCACTAAAAGAATGGATCACAGACTATGTGAATCACTATTATCCAGATGCAGGACTGATCACGTCGGATGAGGAACTCCAAGCATGGTGGAGTGAAGTGAAGAACATAGGGCATGGAGACAAAAAAGACGAACCATGGTGGCCTGAGCTCAAAACACAAGATGACTTGATTGGCGTGGCGACTACGATTGCGTGGGTGGCTTCAGGTCACCATGCAGCTGTAAACTTTGGACAGTACGGGTACGGAGGGTACTTCCCCAACCGACCAACCACCACAAGGAGAAGAATGCCAGTGGAAGAGCCTACAGAGGAAGAGCTAAAAGAATTCTACGAGGAGCCAGAGAAGGTGTTGCTGAAGACATTCCCGTCGCAGAAGCAGGCGACGCAAGTGATGGTGACTCTGGATCTACTATCGACCCATTCACCAGACGAAGAGTA
>Unigene129
TTGACGCTTGATCTCCCCTCTGAGAATAACAAGGTGGCATGAGAGAACGGAGAACGGCGAGGTACTCGTTCATTTGTTTCCGGCGATTTCTCTCGACGGCGATGTGAGTCATCCTCTGGTTCTCGATCTCTTCTTTGTTCTTGTTACTCCTAGTCCTTCTCCTCTTCCTCCTCTCTCCTCCAGTAGCCGCCATATCCGAGGGCGGAGGATGGTTCTTGGTGTCGACGGTAGATCCATAAGGAAGCTCGTGTAGTGGCCACTGAAGATCCACCTGATCGTTGTAACTATAATCAACACTGTTATCTCCGCCTTTACCGTTGTAGTTAATACTCCCAAACCCTTGTCTTTGTTCTTGCCCTAGCTTAACGTTATTCTTGGTGTCTAGTGGATCTCGATCTTCTTCTTGTTGAAAGTATAAGTCGTGAAACTGATAATCTTTGTAAGATATGTAGGAGAATGGATCTTGTG
>Unigene130
TCGTAAGAAAAAAAAGCACTATATTACAAAAGAGCGTTATGACATAGTTAAGAGAAAAGTTACAAATCGCTTGTTTATACATCTGATAATTCAAGATCAGGACCACATAACAAGAAAACATTAAAATCTTCAGCAATCAAAAGGCTCCACGACCAAACAGTACCCAGATTCTGGCAAAAAGTAAGACAAGTTTTGATCGATCAGTAAGGATTATGCAAGTAATTACAGAGATTATAACTAAACTCATTCTCTCGAGTCATGTAGAGCACCAACTTCATCCTTCTGCACGTTTAGTCACAACACATGTCTGCCCTGTTCTCCGAAATTTTACATGCCGACCTTTCTAACACACCTCAAGAACCAGGATTCGAAAGAGAAGTCTCGTATACCATCAAACACCTGTCTGCTTCAGCCTTTAGCCATAAGCTTTTATAGAACAGTGCATGCGGGTTAATCTGCTCCTCGCCTTGATGATTCTGCTGGTAACCACTTTTAGCCACAACCTGACCAAACCCCTCATCTTTGGTCACACCATATTGATACAAACCAGAATCTGGAAACGTCTCCCCTGAGACCACAGAGTATTTCTCCTTCCTTCTAACACCAAGGTCGACGGTCATATTGTTTGTGCTCGGAAGCTGAAGGTCTCTAATCGATAGCTTACTCTTGTTAGATAAAAGCTGTAGATCATATGAATTGTGTTGTACAACGCTTTGTTCCTGAATGCCATTTTGGATGTACATGTTGAGATTCTGTACAGTACTGTTAATGAGATGAAGCTCTTCCGGTGAATCTGAAGATTCTGAACCATGTGCAAGTGTTAGTAACTCTGATAGTCCATGAATCGTTGTAAGTAGTTTCATCACATCCATCTTTGGAGATGAGCCACCAGATAAAGCTTTCGCATTCCTTGAAGACGAACCCGCTGAAGTTTCCACCACGTGAAATGGAAAAGGATGCTGAAAATCTTGATTACCGTTCACTGAAAGGGTAGTGTTTGGCTCCACCGCATACCACTTAGTAGACCCAAAGTTACTGTCCGCTGTTGGAGATTTGAGTGAAGAACTTCCATCTACGGCTTGGTATTTCTCGTAGCTATATGCTTTCGGTTTGGTATCAGAAAGAGAGAACTGAGGAGCCAATGGATTCAGTCTCCTCTGACCACGAGACTTGTTATAGGAACCTGATATATGAATACGAGCAGCTTCTCGCGAAGGTGTATCAATCTTGACCTTCCCTAGCGACTTATTATCTGAATAAGTAGTTGAATGTGCATTTGTCTCAAAAGCTGAAGGACTTAGTTTTGCATTTGAGGGAACGAACACAGGAGCCAAAGGATCCAACCTTTTAGATTGCTGGAACTCATTTCTAGAAACGCTATCTTGAGATACAAAACCCAAACTTTCATCAGCCAAGATGCTTGCAGCATCGTCTAAGTTGAATTCCCCTGAGGATGATGGGAAATCAGAAGAGAGAGACTTCTTCAAACCATCCTTTTCAAGAACCTTGATAGTGTTGGATGGTATAAACTGTGGCGCCAAAGGATTCAATCTGCGAAACCCACTGAGATCATCATCAGTAGAACGCCTGCAAATGGCACCAGCTGAGGCGAGAGTCTCGCGAGAGTTTATTCCTATCCAGCAAGGAGTATCTTCCTCAAAGTCTGTAGAAGAATGTTCAGTTGCGTTGGCACATGACAGTTCCAGCTCGCCATCGCCAGCAACGGTGGAGGACACAATCAGCATCTCTGGCAATTTCGAGACAAGTGGATTGGGGTTTAGCAAGGCTGTCGTTTCCTGTCTTTCTTTGGTTGTTGTGTCCACATCGCGAGACAGAGAATCATCGGAGGACAAGAAGGAGAGGTCTAAAGTATAATCACGGAAGATAGAATCTTCGTGTTCAGATTTGGAAGCGGAGAGAGTTAAAGAAGATGAATCGATGGAGGACGGAGAGAGAGAGCTTCGTAAACCATCAATTCCAAGACTACACTGCTTCATCTTCTCTCCCTCGAAGCTATTAAAGAAGGGAAGGAGATTTTCGAAGAAGGTTTCGTTTCTCACCTTCCCCCTTCCTTGCAAAGCGAAGAGACGAAGCTTTTTCAGGATCACGTAAGAAGCAAA
>Unigene131
TCGTAAGAAAAAAAAGCACTATATTACAAAAGAGCGTTATGACATAGTTAAGAGAAAAGTTACAAATCGCTTGTTTATACATCTGATAATTCAAGATCAGGACCACATAACAAGAAAACATTAAAATCTTCAGCAATCAAAAGGCTCCACGACCAAACAGTACCCAGATTCTGGCAAAAAGTAAGACAAGTTTTGATCGATCAGTAAGGATTATGCAAGTAATTACAGAGATTATAACTAAACTCATTCTCTCGAGTCATGTAGAGCACCAACTTCATCCTTCTGCACGTTTAGTCACAACACATGTCTGCCCTGTTCTCCGAAATTTTACATGCCGACCTTTCTAACACACCTCAAGAACCAGGATTCGAAAGAGAAGTCTCGTATACCATCAAACACCTGTCTGCTTCAGCCTTTAGCCATAAGCTTTTATAGAACAGTGCATGCGGGTTAATCTGCTCCTCGCCTTGATGATTCTGCTGGTAACCACTTTTAGCCACAACCTGACCAAACCCCTCATCTTTGGTCACACCATATTGATACAAACCAGAATCTGGAAACGTCTCCCCTGAGACCACAGAGTATTTCTCCTTCCTTCTAACACCAAGGTCGACGGTCATATTGTTTGTGCTCGGAAGCTGAAGGTCTCTAATCGATAGCTTACTCTTGTTAGATAAAAGCTGTAGATCATATGAATTGTGTTGTACAACGCTTTGTTCCTGAATGCCATTTTGGATGTACATGTTGAGATTCTGTACAGTACTGTTAATGAGATGAAGCTCTTCCGGTGAATCTGAAGATTCTGAACCATGTGCAAGTGTTAGTAACTCTGATAGTCCATGAATCGTTGTAAGTAGTTTCATCACATCCATCTTTGGAGATGAGCCACCAGATAAAGCTTTCGCATTCCTTGAAGACGAACCCGCTGAAGTTTCCACCACGTGAAATGGAAAAGGATGCTGAAAATCTTGATTACCGTTCGCTGAAAGTGTAGTGTTTGGCTCCACCGCATACCACTTAGTAGACCCAAAGTTACTGTCCGCTGTTGGAGATTTGAGTGAAGAACTTCCATCTACGGCTTGGTATTTCTCGTAGCTATATGCTTTCGGTTTGGTATCAGAAAGAGAGAACTGAGGAGCCAATGGATTCAGTCTCCTCTGACCACGAGACTTGTTATAGGAACCTGATATATGAATACGAGCAGCTTCTCGCGAAGGTGTATCAATCTTGACCTTCCCTAGCGACTTATTATCTGAATAAGTAGTTGAATGTGCATTTGTCTCAAAAGCTGAAGGACTTAGTTTTGCATTTGAGGGAACGAACACAGGAGCCAAAGGATCCAACCTTTTAGATTGCTGGAACTCATTTCTAGAAACGCTATCTTGAGATACAAAACCCAAACTTTCATCAGCCAAGATGCTTGCAGCATCGTCTAAGTTGAATTCCCCTGAGGATGATGGGAAATCAGAAGAGAGAGACTTCTTCAAACCATCCTTTTCAAGAACCTTGATAGTGTTGGATGGTATAAACTGTGGCGCCAAAGGATTCAATCTGCGAAACCCACTGAGATCATCATCAGTAGAACGCCTGCAAATGGCACCAGCTGAGGCGAGAGTCTCGCGAGAGTTTATTCCTATCCAGCAAGGAGTATCTTCCTCAAAGTCTGTAGAAGAATGTTCAGTTGCGTTGGCACATGACAGTTCCAGCTCGCCATCGCCAGCAACGGTGGAGGACACAATCAGCATCTCTGGCAATTTCGAGACAAGTGGATTGGGGTTTAGCAAGGCTGTCTTTTCCTGTCTTTCTTTGGTTGTTGTGTCCACATCGCGAGACAGAGAATCATCGGAGGACAAGAAGGAGAGGTCTAAAGTATAATCACGGAAGATAGAATCTTCGTGTTCAGATTTGGAAGCGGAGAGAGAGCTTCGTAAACCGTCAATTCCAAGACTACACTGCTTCATCTTCTCTCCCTCGGAGAACGGAAGCAATTAATAAAGAAGGGAAGGGGATTTTCGAAGAAGGTTTCGTTTCTCACCTTCCCCCTTCCTTGCAAAGCGAAGAGACGAAGCTTTTTCAGGATCACGTAAGAAGCAAA
>Unigene132
GTCCTGAAAGAGGCCGGTTAGATCCAGTGGTTCAGAGATGGCATCAGTCTCTAATTTGGAAGCATTCTCAGGACAACTATGATAAACTCAACAGAGCGTTTGCTGGTTCTGATCACTCATGGACCTCTCTTACTCTGGAGCTTTGCACTTCCTTAGAAACTGTAAACAAGTTGGTCCACGCCACCACCACAAATGCTAGATTCTTGACAGAGAAAGTGAGAGAACTCGAGAAAATAGTGAAACAGGGAGATTCAGCAGTGGCAGCTGCCAGATCAGTTCACGCTACGGTTAACCAGAAAGGTTTACCCTCTTAGGACAACACAACAGCATCAATTAATGCTTTACCAAAGAACAAATCAACCTATTGGGTTTTATTTAATCCTTTTACAGAACGTTATTTGCCTTGTGTCTAGATGTACCCTGAATGATTTAACGATGAATATCCAATCTTTTAACATTGTGTCTAGATGTACCCTGAATGATTTAACGATGAATATCCAATCTTTTAACA
>Unigene133
TACTTGATTTTTACTCCGACCAATAGGCGCAGCCATTGGAGTCGAACAATCCTAAAATGCCAAATAACCCTAAATCAGAAACCTCGAAGGCAAATTGAGAGTAACATTCGTGGTACGAAGATTTGCAAAATTCGAATCAAGAGGCTTTGCGATTTAATCTCGGCAGGGATGAAAGGAGTGGGAGGACCATTGCTTTCAATCGGAGATCTTCTTGCCGATCTCGTTGAAGAACCTGTTGTCTCAGCTCCACCAAATCCTGAGAATGCTTCCAAATTAGAGACTGATGCCATCTCTGAACCACTGGATCTAACCGGCCTCTTTCAGGACAACTATGATAAACT
>Unigene134
ATTGCGAAGTTCATTGGATATGCTCTATGTGCTGCTGATGAAGCCTTGAGAGATGCAGAGTGGTTACCAACCGAAGAGGAGGAAAAAGAAAGAACAGGAGTGTCTATTGGCGGTGGAATCGGAAGTATAAGTGACATTGTAGAGGCAGCGCAGATGATTTGTGAAAAGAGGCTGCGGCGGCTTAGTCCGTTCTTCATTCCAAAGATATTAGTGAACATGGCATCTGGTCACGTGAGCATGAAGTATGGATTCCAGGGGCCAAACCATGCTGCTGTGACAGCTTGCGCAACTGGTGCGCACTCAATAGGGGATGCCACTAGGATGATTCAGTTTGGAGATGCAGATGTTATGGTAGCAGGTGGAACTGAGTCCAGCATTGATGCTCTCTCCGTTGCTGGATTCTCTAGATCAAGAGCTTTGTCGACTAAGTTCAATTCATTACCGCAAGAAGCTTCACGGCCTTTCGATTGTGGCCGGGATGGTTTTGTGATAGGGGAAGGCTCAGGGGTTATAGTTTTGGAGGAACTTGAGCATGCAAAAAGACGTGGAGCAAAAATTTATGCTGAGCTTTGTGGATATGGGATGTCAGGCGATGCACACCATATCACTCAACCTCCTGAAGATGGAAAAGGAGCTGTTTTGGCCATGACACGTGCCTTAAAACAGTCTGGTTTGAGTCCAAATGAAGTTGATTATGTAAACGCACACGCAACATCTACCCCAATAGGCGATGCTGTGGAAGCAAGGGCTATCAAGACCGTATTCTCTGATCACGCCACTTCAGGCACATTGGCTTTCTCCTCCACCAAGGGAGCTACTGGTCATCTTCTT
>Unigene135
TGATCTACTGAGAGCTGTTCAAGAAACTCAACGAGGACTCACTGCCACTTCTGATCAACGCTCTGTCATCGAGGAGGCTCTGGTGACTGTAGAAGGGTTTAAAGGTGGTGAAGCCATTGATTTGGTGAAGTTAGATGGAACATGGAGACTACAGTATACATCTGCACCTGATGTTGTTGTTCTGTTCGAAGCTGCCTCAAGATTCCCCTTCTTTCAGGTTGGTCAGATCTTCCAGAAGTTTGAGTGCAGAGATCGATCAGACGGTGGGATCATTCGGAATGTTGTTCAGTGGAGTGTTCCAAGCTTGTTAGAGGAGCAAGAAGGTGCAACACTTGTTGTTACTGCCAAGTTCGATAAGGTCTCTAGTAGAAACATCTACCTTCAGTTTGAAGAGATAAGTGTTAGAAAGATTAATATCAATGAGCAAGTTCAAGCTCTTCTCGCACCTGCAATTCTCCCACGCTCGTTCTTAAACCTTCAGATTTTGCAGTTTATACGTACTTTCAATGCTCAGATTCCAGTAACCGCAACCAGTCCAGGAAGGAGATCTGTGGGAGGATTGTATTACCTCTCTTATCTCGATAACAACATGCTCTTGGGTCGATCTGTTGGAGGTGGAGGAGTCTTTGTCTTTACAAAATCTCAACCCCTCGAGCTCTGAGAATTTAGAAAAAAATCTGTAAAACTCTGATTTCAAACTGTATATTACTACAGAGAGAAGATGAACTTTATTATGTTAGTAGATTCTGTTTATGTATAAACAACCTATTCGGGTTTTTACTAGAGAGATATTGTTACAACAAAAGCAAAAAAAAATGTTACTGGCTCAACCAAGAAGACCGTTCCAAATTTCTTTAAGAGAGACATAAGCCTGAGGACAAGGAACAGCTTGTAGCTTGGTCTTGCCATCGATTAGTGTCTCTGTTACTAGACCAAGTCTCACCAACGTGCTTATCGCTTTTTCTACTCGCATCTCCACCTTTATTTTGAAGTTGTCATACAAGAATCTCTCGCATCTATCTTGAACTCCTTGGTAAGACATGGCGTTATGTAGAACCTGATTCTTTCCGGCTTGAAGGATAATTGCATATGTCAATATTGACTCCTTGTACTGTTGCTGCTCCGAGGCATCCAAAAGGAAGTGAACAGAGCCAAAGCCACTGGCTAATGTTTTCTCATAAAGCGTCTTGTTTACTAGCAATTGATATCTGTCCCATGTCTGCTTGTAACCCAAAACCACTCGTGTTGCGTAGATTACCAGAGCAGTGACAGCGATCACATCAAGAAAGAATGCTGATGGGGATGATGAGATGTTCTCAAACTTGTAGTTCACAAAGTATGCCGTGGTACAGAAGCAAATAAGT
>Unigene136
GTGTGCTCTTCCGATCTCGGTTACGGCTATGGAGACAACGGAGAGGGCGACGGCGAACCAAAGTTCCTTTAAAAATAACTCGAATAACGGCGATACAACAGATATGGAGCTCCAGATTCTTGCAGCTATGCGATCCCGCGTGACCTACCTCAGAAACAAAGCAGACTCGGTGACCTTCGCGAGTGTGCGGAGGCTTCTGGAGGAAGACATGGGATTGGAGAAATATGCGTTGGATGCGCATAAGAGCTTTGTCAAAGACAATTTGGTTAAGGTATCCTTTCCCTTTGTCTATACTGTTTTCACTCTGAGCGCACATATGTTTCTTTCTTTATGGCAGTGCTTAGAGGATCCTGGTGATGCTGATGGCGCTTCAGAAAACCCTCAGGAAACTGAGAAGAAAGATGATTTGACTCCAGTCAAAGAAGAAGCAGTTGCTTCGGAAGAGCAAGAGCAAGAGCAAGAGGTGAAGAACGATGTAAGGGAAGAAACTGTTGGTGATGAGGGGAATAGAGAAGCCCTGATGAGTGATATAAAGAGAGCCCTTCACAAAAGAGCGTCTTATATTAAGGCTAATTCAGAGGAAATTACAATGGCTTCACTTCGTCGACTTTTGGAGGAAGATCTTAAACTAAAGAAAGATTCTCTTGTTCCCTTCAAGAAGTTCATCAACAAAGAACTAGATGCTGTACTACAACCTCCTAAACATTCGACTAAGCCTACTGGGAAAAGTGTAAAGAAAAAGGTCAAGAGCACAGCATCTGACAAGGTTGGCAGTGAAGATGATTCTGATTCAGATTCTGGGGAAGTGGCTGTGAAGAAGGCTCTGACCCAGAAAAGAAAACGAAAAATTGATAGTGGCAAACCGGTGGCTGGGAAAAAGAAAGCAAAACATACGGAAGCAGATTCAGAGAACGATAGTGATGCAGGAGATAGTGAAATGAAGGCAGAAAAACCGTTGAAGCAGCAGGGAAAGGAGACTGCAATAACTGTGTATGGAAAGCGTGTCGACCATCTCAAATCGGTCATCAAATCTTGTGGGATGAGGTTCTCAATCAAACTTAGTAGATCTTTGAAAAAGCTCTATGTTTGTTCATCATACTCCTGATTTTTGTTATTGTTATTGTTCTTTTCTTGGCAGTATTCCTCCTGTCATATACAGGAAAGTCAAGCAGGCTCCTGAAGAGAAACGTGAGGCTACTTTGATAGAAGAACTTGAGCAGATACTTGCCAAAGAAGGACTGTCTTCAGATCCTTCAGAGAAAGAGATCAAAGAGGTGAAGAAAAAGAAAGAAAGATCAAAAGAGCTTGAGGGTATTGATACAAGCAACATTGTATCGAGTTCAAGAAGAAGATCTGCCACAAGTTTTGCACCTCCTCCAAAGCCGAAAATAACAAGTGAAAGCGAGAGTGACGAAGAAGAGTCCGAGAATGGAGAGGATAACGAAG
>Unigene137
GTGTGCTCTTCCGATCTCGGTTACGGCTATGGAGACAACGGAGAGGGCGACGGCGAACCAAAGTTCCTTTAAAAATAACTCGAATAACGGCGATACAACAGATATGGAGCTCCAGATTCTTGCAGCTATGCGATCCCGCGTGACCTACCTCAGAAACAAAGCAGACTCGGTGACCTTCGCGAGTGTGCGGAGGCTTCTGGAGGAAGACATGGGATTGGAGAAATATGCGTTGGATGCGCATAAGAGCTTTGTCAAAGACAATTTGGTTAAGGTATCCTTTCCCTTTGTCTATACTGTTTTCACTCTGAGCGCACATATGTTTCTTTCTTTATGGCAGTGCTTAGAGGATCCTGGTGATGCTGATGGCGCTTCAGAAAACCCTCAGGAAACTGAGAAGAAAGATGATTTGACTCCAGTCAAAGAAGAAGCAGTTGCTTCGGAAGAGCAAGAGCAAGAGCAAGAGGTGAAGAACGATGTAAGGGAAGAAACTGTTGGTGATGAGGGGAATAGAGAAGCCCTGATGAGTGATATAAAGAGAGCCCTTCACAAAAGAGCGTCTTATATTAAGGCTAATTCAGAGGAAATTACAATGGCTTCACTTCGTCGACTTTTGGAGGAAGATCTTAAACTAAAGAAAGATTCTCTTGTTCCCTTCAAGAAGTTCATCAACAAAGAACTAGATGCTGTACTACAACCTCCTAAACATTCGACTAAGCCTACTGGGAAAAGTGTAAAGAAAAAGGTCAAGAGCACAGCATCTGACAAGGTTGGCAGTGAAGATGATTCTGATTCAGATTCTGGGGAAGTGGCTGTGAAGAAGGCTCTGACCCAGAAAAGAAAACGAAAAATTGATAGTGGCAAACCGGTGGCTGGGAAAAAGAAAGCAAAACATACGGAAGCAGATTCAGAGAACGATAGTGATGCAGGAGATAGTGAAATGAAGGCAGAAAAACCGTTGAAGCAGCAGGGAAAGGAGACTGCAATAACTGTGTATGGAAAGCGTGTCGACCATCTCAAATCGGTCATCAAATCTTGTGGGATGAGTATTCCTCCTGTCATATACAGGAAAGTCAAGCAGGCTCCTGAAGAGAAACGTGAGGCTACTTTGATAGAAGAACTTGAGCAGATACTTGCCAAAGAAGGACTGTCTTCAGATCCTTCAGAGAAAGAGATCAAAGAGGTGAAGAAAAAGAAAGAAAGATCAAAAGAGCTTGAGGGTATTGATACAAGCAACATTGTATCGAGTTCAAGAAGAAGATCTGCCACAAGTTTTGCACCTCCTCCAAAGCCGAAAATAACAAGTGAAAGCGAGAGTGACGAAGAAGAGTCCGAGAATGGAGAGGATAACGAAG
>Unigene138
ACCAAAACTTGTTTTAGCTTTCTTTGGTGTAACCTTCTGATCATTCTTAAGAGAAACTGGCGACCCTGAATCTTCTGTCTGCACGTTGGTCTTCATATTTTTAGCAGACTTTGTCAGTTTCGTATCCACAACCTTGCGTTTCTTTTCACCATGTGATCTCTTCCCATTACTCTTGCTTAAGCGTATCTCAGCAATGAACTCCGCCAAAGTCTTCTCCTCCTTCTTCTTCAGAACAGCAGTGTCCTCATACACAAACACTCCATCATCTTTGTCTTCTGTCTTTCTCCTTTTAGTACTCTTTTTCGGTTCAGGAGCAGACTCTTTCATCTTGGGTGCAGACTCTAGAGATCCCTGAAGCGTCTCAAACTCAGGAAGTTCAATAAAGCCTTTCCATCGACTAAAAGCCAGTACCCTAGCTCTCTGACTCACAAACATCAGCTCATCAGAAGCATCATACCTTGGAGAACATGCTAAGCCCTTCACATACTCCACAAGCCTTCCAGGTTCAAAGAAGACAACACTTGAGACCTTGTCTCCACCTTGTACCCG
>Unigene139
CGCTCTTCCGATCTAAAATTTTCATTGACTTTCACTGATAAAACACCTAACCTGAATGAACAAGTTGGTCTTATTACACTATCTGTTCCCACAAAACAAAAGAAGTAACCAACATCAACAAGAAAAAAGGAAAAGAAAACACACTAATCAACAAAGACTTATGATATCATTCAGTTCTCTTCTCCAAATCTTGATGATCATCCTCTGCAAGCATATACCTTTTCCAGAACCAATGTGGCTTCCACACTCTGTCCCTCACATCATCAATAGCCACACCTTTAGTCTCCGGTATAAAGAACAAAGCAAACAGTCCCATCACAATGATCCAAGCGCTGAAGAAGAAGAATATTCCCGATCTCATCCCACAAAGCATCGACAAGAAAGCCTGCGCGATCACGAAGGTGAATAACATGTTGCACGAGACTGCAACAGCGAACCCTGCACTTCGAGTCTCTAGAGGAAACGTCTCGCTAGGAATTAGCCATCCTAATGGTCCCCATGACCACGCGAATCCCATCACGTAAGCGCACACAAAGACCACAACCACCATGGCTTGTGCCTTCCCGAGTGTTCCCGTGCTGCCCAAGTCTTTCGCTAGGATGATTCCAATGATCAACTGGGAAATGAACATGTGAACGGAAGATTGTAAAAGAAGGAACCTCCGGCCAGTTCTATCGACAAAAGGTAGATCCCTACAAACGTACTAAGAACGTTGATGCTTCCCGTGATAACCGCAGAGAGAAGAGCTGCGTTACTTCCAAATCCAACGGTCTGGAACAAAACCGGTGCGTAGAACATAATAGCATTGATTCCACTAAACTGCTGGAAAAGCTGTAGAAGCATTCCAATGATTAACGGTGGACGACTCGCTGGTTTCAACAGTTTCCTGTAAGGGTCTTTGACTTGACTCGCGATCTCGCATGCATGGACGATAGATTCATACTCATCATTTATATCTTCAACTCCTCTGATTTTCCTTAGAGTTTCTCTGCCTTCTTCGTTTTTGTTGCGCTCTATGAGGCTCGTGGGGGTCTCACAGATGATCAGTGAACCCAAGAGGAGGATAACCGCGGGGATTGCAGCTCCACCGAGGGCGATTCGCCATCCGTTAGGGTGAACGGTGGCAGTGAAGTAGTTGACAAGGTTGGCTATTAGGATTCCAATTGTTACCATGAGTTGGAATACAATGTTGAGACCTCCCCTGAGCTGTGCAGGAGCAATCTCTGATAGAAAAAGAGGCACTGCATGCACTACTCCTTCCCACAATATTGTGCTCTTACTTCTCCGCATACTAAGATCCACAAGCAAGTTGGATGGGAAACTCTCTTAATTCCTAATTTTAGATGCTCTGCGTTACAACCTAACACAATCAAAACTTTATTCACGAAATCCGCTTCTTTCCGTCACTGCATCATTTGCCTCCACATTCACCAGCCTCATTAAGCATATTGCCTTCATCGGCTTCAAAAACATGTGGTAGAATGTTTGGATAACCAAGTCGGTTGTCTGCCGATGAACAGTCCTCCTCTAAGATTCGTATACCCCATCCTTACTTTGACAGCCTTGACAAATCTCAGTTCTGAAGCTGGACTTGTCTGAACAATCATCCCCTCTGGCAAAATTGCAATCTTGTATTACTGATCAGGCTTCTGCTTGGAGTCTGGAAGTTGATTGCTCAGCATCATCTTGGTGATTTTGTTTTTCTGTTGTTTGTTACTATTACATTTAGTGTCTCTTGTATCGTGTGTTTGAGAGAC
>Unigene140
AGGACCTTTCAATGTGGCATGAGCAACCCTGTGTCCTGCCATCTCTTTCTCAACCTAATCAAATCTCTTCACCATCCCACGGTTCAGCATCTTCCCAGCTGCTCCAAATATTGGAGCCAAGCCCCGCCTGTGATCGGTCCTGTTTCTATAAAGCATCAAGTATAAAAAGAGAGAGACTATCTATAAAGCATACACCTTTACATGTGACACAGACTAATAACTATGATCCGTTCATGAGATAAAAGGAAGATACTTTTTGATTGAATTAACTAGATTCAGATGACAACAATGCATAAATGAAAAAAGAAAAGGAAAGTGAGAAGAAGGTTGGTCAGGTCTAGAATTGTGATCGGAAATGCCTTTGATGAGCTTTGGATTCTTCACCACGTCGCACTTTCTCCTCTGCCCAAAACAACACACCATTCTCTCCAAAAAAATTCAATCTTTCCGGTGATCTTCCTTAAGGCGACACTAAGTAGTCTCTGTCAGCTCCTTCATCATGGCTGTACCTTTCAGGAGTTGATCTT
>Unigene141
CTGCCAGGTTTGCTGCGGCTGGTACTGGCCGTCTTGCGCTTGATGTGCTGCTCGGCTTGCGTAGCAAAGTGCAGCAGGTCGTTGAAGTCTTCATACTGTTGCCTCTCCACCTTGCGGGCAATGCGGTCTTGCAGCCCTTCCAGGAATTGGGACATCATTGTCTCCTCGGGCTCGTCGGTCTCAAGCTTATTCCTAAGTGCCTCGAACTCCTCAAAGTACTCCTCCACAGTCTTAGTTCCCTGCGTAAGTTTACGAAAACGTTTTAGCACATCACGCTGGTAGTAAGATGGAATGTACCTCGCGCGAAGCTTGGTCCGCATCTCGGTCCAATTACGCGCTCTCCACACTGGCCCGGACTTAGCAACGTCTCGATCCCACCACGAAAGAGCATTGTCCGTCAGCTGGGCTGCTGCTAGGGCAACCTTCTTGGCCTCACTATATTGATAATAGTCGAAGATGTACTCCATGCGCTTCTCCCACACGATGTAGGCATCCGGATCAACCTTGCCGGCAAACGTTGGGGGATGAAGCTTAAGCGCCTTGCCTCCCAACCAAGGCTTTTCCTCCTCTCGGTCTTGACCTCCCCTATGGTCGCGGCCTCCTCCTACTTGGGCCCGGGGTCCTCGCGCGTTCCTCCTACCTCCCCGGTTCGGCCTCTCCTCGTCCTGACTGCGCGTATCATCGGTACTGTCCGCGTCCGAGTCAGTGTCATGCGGGTCCGGCTGATGCCTTCCTGGTGGTCGAGGT
>Unigene142
GTGTGCTCTTCCGATCTGGCCTATATACAAAAAATGTTACATACAACAAATATTCCAAATGTTTCCACTAAACGAAAAAAAAAGATGATTACAAGTCATTTGCAAATGCATCACTGCTACATAGAAACAAAAGAATAATTGTGGATCAAGACCCAACATCAGTTCGAACACCAGAACTTTTGATAAGGAACTCATGTGACCTTGCCAGCCTAACCGCGTCTTGAACCCTTAGCCTGGTTCCTTGTTGGCCCACCACAGTGGCTGCAATCGTAGCTGCCAAATCTCCCATTCCTTTCAAGTCAGTGACACCTCTCAAGATACCGTATAAGATCCCCGAAGCGTAAGCATCTCCAGCGCCGCACGTGTCTACTGGCACGCACGGGGATGGAGGAATGTATATGGCCTCTCCTTTAACTCCAATGTATGACCCGTTGATTCCGTCGGTCACTGAAACAAATGGGACAAAGTGGCTCAAGTACCTTGTCGCTGAGATTGGGCTTTCGTCTGCGGAGAAGTGACAGAACGCTCTTGCTTCATCGCTGTTGGCAAATATAATATCTGCATAGTTGCCCACAATGTCCCAGAAATCATCGTAATGCCTTTCTATGCAAGACACATCTGATGCAGTCACAGCAACAAGTGCTCCGTTTCTGTGGGCTTCTTCGCAGGCTTTTGTGATGGTTCTAATAGTATCAGGAAGCTCAAACAGATAGCCTTCCACGACAAAGACATTTGTTTTGGATATCAAACTAGCTAAGCAAGAATCATAATTAACGACTGAAGATGTCCCCTGACAAATAAATACCAAATTGGGGTTTGTTGTTTAGTAATAAGCAGCAAACATTTGGATACTCAACACTTGCTGAAATAAGAAATGGTACCTGATAGGCAAGCATAGTACGTTGTGCGTCAGGAGTGGTGAGAACAATCACTGTTCCGGTTGTTCCATCCATGATTGGAGCAGAAAGAAAATTTACATTTGCTCGCCGTAATTTAGTCCTGTAAAAGCTACCGAGAGGGTCACCAGCAATACTACCAGCCATAGCGACATTCAAAGGGCGGTCAGTGATTGAAGGACAACCTAATCTCGCCAAAGCAACAAGAGTGTTGGACAAGGACCCTCCAGCTGCAGCCTTGTAGCTGCAACCATCCATTGCTTGCAAGACTCTACCCCTCTCCTCGTGATTGATCAGCTTCCTCGTTCCTTTTTCTAAGTCTAGCTTCTCTAGAAACGCATCATCCACAACTCCAGAGAAATCTACCATGGCTTGGCCGAGACCCAGAACATCCCATCTCTCAGGGGAAGAAGAAGAAGCATGGGCTTGTATCCATTCCTCGTCATCTTCGTCTTGACCACCGATGTTCTCGATTTGGCCTTCATCCATATCATCCAATTCTTCTCCTCCTCCACCGTTTCTAGCAACCATGAGACCAAGTTGCCTCTTCTCCGCCTTGGAATCAATCCTCAGGCTCCACGAGCTTCTGAAACCGCTGAAAATGGAGGTTGAGGAGGTTTTGTTGCTTTGAAGGGTTCCTTTGAAGTGATACAGGGAGTAAATAGGAGGAAGAGAGGCAGAGGAAGGAATTGGAGAGAGGAGAGAAAGGGCGGCCATGTGAATGTATATAAAGGTTTTCTCTTTCGTTGTTTTGGGATGAAGAAGAAGAAGAAGCTCACATCTCCATCCAAAACTCGAGAGAAAGAGAGAGAGGAGGAAGGAACACAAGAAAGAGCCGATGGAAGTG
>Unigene143
AGATGATTACAAGTCATTTGCAAAAGCACCACCACTGCTACATAGGAACAAAATAATCATTACAAAAGCTAGAGGGATGATTTGGATCAAGACCCAACATCAGTTCGAACACCAGAACTTTTGATAAGGAACTCATGTGACCTTGCCAGCCTAACCGCGTCTTGAACCCTTAGCCTGGTTCCTTGTTGGCCCACCACAGTGGCTGCAATCGTAGCTGCCAAATCTCCCATTCCTTTCAAGTCAGTGACACCTCTCAAGATACCGTATAAGATCCCCGAAGCGTAAGCATCTCCAGCGCCGCACGTGTCTACTGGCACGCACGGGGATGGAGGAATGTATATGGCCTCTCCTTTAACTCCAATGTATGACCCGTTGATTCCGTCGGTCACTGAAACAAATGGGACAAAGTGGCTCAAGTACCTTGTCGCTGAGATTGGGCTTTCGTCTGCGGAGAAGTGACAGAACGCTCTTGCTTCATCGCTGTTGGCAAATATAATATCTGCATAGTTGCCCACAATGTCCCAGAAATCATCGTAATGCCTTTCTATGCAAGACACATCTGATGCAGTCACAGCAACAAGTGCTCCGTTTCTGTGGGCTTCTTCGCAGGCTTTTGTGATGGTTCTAATAGTATCAGGAAGCTCAAACAGATAGCCTTCCACGACAAAGACATTTGTTTTGGATATCAAACTAGCTAAGCAAGAATCATAATTAACGACTGAAGATGTCCCCTGACAAATAAATACCAAATTGGGGTTTGTTGTTTAGTAATAAGCAGCAAACATTTGGATACTCAACACGTGCTGAAATAAGAAATGGTACCTGATAGGCAAGCATAGTACGTTGTGCGTCAGGAGTGGTGAGAACAATCACTGTTCCGGTTGTTCCATCCATGATTGGAGCAGAAAGAAAATTTACATTTGCTCGCCGTAATTTAGTCCTGTAAAAGCTACCGAGAGGGTCACCAGCAATACTACCAGCCATAGCGACATTCAAAGGGCGGTCAGTGATTGAAGGACAACCTAATCTCGCCAAAGCAACAAGAGTGTTGGACAAGGACCCTCCAGCTGCAGCCTTGTAGCTGCAACCATCCATTGCTTGCAAGACTCTACCCCTCTCCTCGTGATTGATCAGCTTCCTCGTTCCTTTTTCTAAGTCTAGCTTCTCTAGAAACGCATCATCCACAACTCCAGAGAAATCTACCATGGCTTGGCCGAGACCCAGAACATCCCATCTCTCAGGGGAAGAAGAAGAAGCATGGGCTTGTATCCATTCCTCGTCATCTTCGTCTTGACCACCGATGTTCTCGATTTGGCCTTCATCCATATCATCCAATTCTTCTCCTCCTCCACCGTTTCTAGCAACCATGAGACCAAGTTGCCTCTTCTCCGCCTTGGAATCAATCCTCAGGCTCCACGAGCTTCTGAAACCGCTGAAAATGGAGGTTGAGGAGGTTTTGTTGCTTTGAAGGGTTCCTTTGAAGTGATACAGGGAGTAAATAGGAGGAAGAGAGGCAGAGGAAGGAATTGGAGAGAGGAGAGAAAGGGCGGCCATGTGAATGTATATAAAGGTTTTCTCTTTCGTTGTTTTGGGATGAAGAAGAAGAAGAAGCTCACATCTCCATCCAAAACTCGAGAGAAAGAGAGAGAGGAGGAAGGAACACAAGAAAGAGCCGATGGAAGTG
>Unigene144
GACCACTTTCCACACGTTCTTCACTCACTTGCACTCACCTCCGTAAAAGACAAAAGAAGCCCAAACCACGTTCACCTTCTTCTTCATCTCTCTACCACAAGACAGAGACTATCTCCTTCTCTCACATTCTTTTATTCCTTTTCTTTTTTTTTAATTGTTTCTATCGTCGATCTGAGACGATTCTATATTCCTCGCTGCCTCTTCAGTTTTGTCTGGAAGTGACAATGAGAACTCCCGGAACTCCTGTTTCGAAAACAGACAGAACACAAGCTGTAACACCAGGTGGAAGCAGCTCAAGATCCAGAGAGGAGAAGATCGTTGTTACCGTGAGGCTAAGGCCACTGAACAAGAAGGAGCTGCTAGCTAAAGACCAAGTGGCTTGGCAATGCGTTGATAGTCACACCATTGTCTCTAAACCACAAGCTCCTCATGAACGTTCTCATCACCAGTCCTCTTTTACC
>Unigene145
GCACCGTCTTCCTCAGCTTCTTTTTTTAATTTTTTCTATCGCCGATCTGAGACGATTCTATATTCCTCGCTGCCTCTTCAGTTTTGTCTGGAAGTGACAATGAGAACTCCCGGAACTCCTGTTTCGAAAACAGACAGAACACAAGCTGTAACACCAGGTGGAAGCAGCTCAAGATCCAGAGAGGAGAAGATCGTTGTTACCGTGAGGCTAAGGCCACTGAACAAGAAGGAGCTGCTAGCTAAAGACCAAGTGGCTTGGCAATGCGTTGATAGTCACACCATTGTCTCTAAACCACAAGCTCATCATGAACGTTCCCATCAACAGTCCTCATTTACA
>Unigene146
ATCTAATTAGATATCGAAGAACCCTAGGCGTGATTCAGCCAAAATCGATTAGAAGTTGAAATCGAAATCGAGTCCAATGAGTTCTTCGAAATCTAATTACAAGGAAAAGATAGCTGCTGCTCGTCGGAAGGAGGAGAAATCAGAAGAGTCGGATAGTCTAAAGTACAGAGACCGTGCCAAGGAACGAAGGGAGAATCAGAATCCTGATTACGATCCCTCCGAGCTCGGCTCTTTCCACGCCGTTGCTCCTCCCGGCGCTGTTGATATCCGTGCTGCCGATGCACTTAAGCTCTCTATAGAGAACAGCAAGTATCTTGGAGGTGATGTTGAGCACACGCATTTGGTTAAGGGGTTGGATTATGCTCTGCTGAACAAAGTAAGGAGCGAGATTGACAAGAAGCCTGACACTGAAGATGGTGGTGGTAGTGGGAAGGCTAGTGCGCCTAAGGAGGATCAACGAGTTACTTTCCGTACTGCAGCTGCAAAGGTATGTTAATTTTGCGCAAGTTTTGGGATTTTGATTAAAGCTTTGATGTGATGTCTCTTTGTCATGTCTTTCAGTCGGTTTACCAGTGGATTGTCAAACCTCAAACTATCATCAAGTCTAATGAGCTCTTCCTTCCCGGCAGAATGACTTTTGTTTATGATATGGAGGGCGGCTATACCCATGACATACCGACCACGTTATATCGGAGTAAAGCTGACTGTCCATTACCAGACGAACTTGTGACAGTCAATGTTGATGGTTCTGTGCTTGATCGAATTGCTAAAATCATGACATACCTTCGCCTTGGATCCACGGGGAAAGTTCTCAAGAAGAAAAAGAAAGAAAAAGATGGTAAAGGAAAGACGTCAACTATTGCGCATGGATATGATGAAGACAATAATCAGTCTAAGATTGAGAATGGATCTAAGAACATTATTCAAAGGGAAGTTTTGCCTCCTCCTCCTCCGCCGCCATTACCGGCTGGGATCAACCATATGGATTTGAGTAACAAAGAAGAAGTACCCCCTGTTGCGAGGGCAGAGGAAGATGACATATTTGTTGGTGATGGCGTCGAATACACTGTTCCCGGTAAAGATTTGACGCTGAGTCCTATTTCTGAGGACATGGAAGAATCTCCCAGGGATAAGGAGAAAGTCTCTTATTTCGCTGAGCCAGTGTATGGTCCAGTACAGCCAACTGCTGGTCAAGAATGGCAAGATATTAGTGGATATGGTGAAATGCATACTCAAGGACTGGCTGCGGAGTATCCGGGAGAGTGGCAGGATTACCAATACGCTGAGCAAACTGGGTATCAAGAGCAGTACCTACAGCCTGGAATGGAGGGTTACGTCGCCCAACCAGAAACGGATATTTTACAAGATCCTCAACTAATGTCTCAGGAAGAGAAAGATAGGGGTTTGGGATCAGTGTTCAAGCGTGATGACCAAAGGCTTCAACAGTTGAGGGAGAAAGACGCACGGGAGAAAGATCCAACTTTTGTATCCGAGAGTTATTCAGAGTGTTACCCGGGTTACCAAGAGTACAACCATGAGGTTGTCGGTAGCGATGAAGAAGCTGATTTGTCTAAAATGGACATGGGCGGAAAGGCAAAAGGGGGTTTACATCGATGGGATTTTGAGACTGAAGAGGAATGGGAAAAATATAATGAGCAGAAGGAAGCCATGCCAAAAGCAGCGTTCCAGTTTGGGGTAAAGATGCAAGACGGTAGAAAGACAAAGAAGCAGAACCGTGACCAGAAACTTAACAACGAGCTTAACAAGATCAATAAAATAATGACGAGAAAGAAGATGGAGAAGGAGGGTGGGGATGTTGCTTCTTTGGATGCCTACGATTCACAGACTCCCAAGAGATCCAAGCATTGACTTTATTTTCTCAACTTTGTAATCTACTTTGTCTCTTTCTATTTTGTATTTGGATTGTTAGTATTTTATCATGAGTTTCAGAGTTTAAAAGGATTTTACATCTCAACAACAATTACTTGTAAACTCTTTGATTTTGAGTTAGTAATTAGATCGGAAGAGCACA
>Unigene147
ATCTAATTAGATATCGAAGAACCCTAGGCGTGATTCAGCCAAAATCGATTAGAAGTTGAAATCGAAATCGAGTCCAATGAGTTCTTCGAAATCTAATTACAAGGAAAAGATAGCTGCTGCTCGTCGGAAGGAGGAGAAATCAGAAGAGTCGGATAGTCTAAAGTACAGAGACCGTGCCAAGGAACGAAGGGAGAATCAGAATCCTGATTACGATCCCTCCGAGCTCGGCTCTTTCCACGCCGTTGCTCCTCCCGGCGCTGTTGATATCCGTGCTGCCGATGCACTTAAGCTCTCTATAGAGAACAGCAAGTATCTTGGAGGTGATGTTGAGCACACGCATTTGGTTAAGGGGTTGGATTATGCTCTGCTGAACAAAGTAAGGAGCGAGATTGACAAGAAGCCTGACACTGAAGATGGTGGTGGTAGTGGGAAGGCTAGTGCGCCTAAGGAGGATCAACGAGTTACTTTCCGTACTGCAGCTGCAAAGTCGGTTTACCAGTGGATTGTCAAACCTCAAACTATCATCAAGTCTAATGAGCTCTTCCTTCCCGGCAGAATGACTTTTGTTTATGATATGGAGGGCGGCTATACCCATGACATACCGACCACGTTATATCGGAGTAAAGCTGACTGTCCATTACCAGACGAACTTGTGACAGTCAATGTTGATGGTTCTGTGCTTGATCGAATTGCTAAAATCATGACATACCTTCGCCTTGGATCCACGGGGAAAGTTCTCAAGAAGAAAAAGAAAGAAAAAGATGGTAAAGGAAAGACGTCAACTATTGCGCATGGATATGATGAAGACAATAATCAGTCTAAGATTGAGAATGGATCTAAGAACATTATTCAAAGGGAAGTTTTGCCTCCTCCTCCTCCGCCGCCATTACCGGCTGGGATCAACCATATGGATTTGAGTAACAAAGAAGAAGTACCCCCTGTTGCGAGGGCAGAGGAAGATGACATATTTGTTGGTGATGGCGTCGAATACACTGTTCCCGGTAAAGATTTGACGCTGAGTCCTATTTCTGAGGACATGGAAGAATCTCCCAGGGATAAGGAGAAAGTCTCTTATTTCGCTGAGCCAGTGTATGGTCCAGTACAGCCAACTGCTGGTCAAGAATGGCAAGATATTAGTGGATATGGTGAAATGCATACTCAAGGACTGGCTGCGGAGTATCCGGGAGAGTGGCAGGATTACCAATACGCTGAGCAAACTGGGTATCAAGAGCAGTACCTACAGCCTGGAATGGAGGGTTACGTCGCCCAACCAGAAACGGATATTTTACAAGATCCTCAACTAATGTCTCAGGAAGAGAAAGATAGGGGTTTGGGATCAGTGTTCAAGCGTGATGACCAAAGGCTTCAACAGTTGAGGGAGAAAGACGCACGGGAGAAAGATCCAACTTTTGTATCCGAGAGTTATTCAGAGTGTTACCCGGGTTACCAAGAGTACAACCATGAGGTTGTCGGTAGCGATGAAGAAGCTGATTTGTCTAAAATGGACATGGGCGGAAAGGCAAAAGGGGGTTTACATCGATGGGATTTTGAGACTGAAGAGGAATGGGAAAAATATAATGAGCAGAAGGAAGCCATGCCAAAAGCAGCGTTCCAGTTTGGGGTAAAGATGCAAGACGGTAGAAAGACAAAGAAGCAGAACCGTGACCAGAAACTTAACAACGAGCTTAACAAGATCAATAAAATAATGACGAGAAAGAAGATGGAGAAGGAGGGTGGGGATGTTGCTTCTTTGGATGCCTACGATTCACAGACTCCCAAGAGATCCAAGCATTGACTTTATTTTCTCAACTTTGTAATCTACTTTGTCTCTTTCTATTTTGTATTTGGATTGTTAGTATTTTATCATGAGTTTCAGAGTTTAAAAGGATTTTACATCTCAACAACAATTACTTGTAAACTCTTTGATTTTGAGTTAGTAATTAGATCGGAAGAGCACA
>Unigene148
CTCTTCCGATCTCTTCAAGTCACATATTCTTACTGTTAACAATAATGTAGTTTAAAGCATATGCCGATTAAGCTACAAGTCTTGAGTAAAACTAAGAAAATACAAAAAAAAAAACGCAAGAGTTAGCTACAAACAACTAAACAATCTCCAAGTCATGACTTGACCATATCACATGACAACAAAGAGGTATCACCAAGCTTTTTAACAAAAGGCCTCCCTGGGGACCTCCGGTTTTTTCTGAGTCAGTAAACCTGTACGCCAATAATAAACCGGTTCCACAAGAACAGTGATTTGAGCAAGTCATCAACAACAGGTAGATTCCTCAAGGTGGAGATTGATGATGGTCTTGGTCTTGAGAGCCAAGAACTGGCAAAGCAGCTGGATCAAGCTCATACCAACCTTCCAACACTCCTCTCCCTTCTGTCCCCTTCAATCTGTTCGACGGAACCCCATGTGAGAATCTACAGAACTCATGAGGTGGAATCTCACACGTCTCTGATCCGTCCTTCGCCACTGGACAGAAAACAAATTTAAACCCTTCCACTTTAGACAGGAACCCAACTGATATTGCACTTTCCTCTGCATGATCAGACAGGATCTCAACAAACTCATACTCATGAGAAGAATCTGAGTCGGAGGGTACGCCCTTGTTCCAGTTCTTGAATAGGGCCCACGTTTCTCCTTTCTTAGGGAACACCTTAAGCCGCCGGGCCCTTCCTATTCTCATCTGGACGAAATGAGAGAAAACGTTAGTGTTATCTGTCTTCTCATCTCCTCCGAGTCGGTACTTACCAACAGAGACGGGCAAGTTTCGTGCTTCTTCATCTTCTTCTGACTCTAACCACTTGTACGTTACCGAGAAAACTGGAGTTGTTCTAGCAGTTGTTATGAGACCATAAAATCTAGGCATTCCCTCTCCATCATCATATAAAGCCCAGATCTGGCCAGGTTGAAAGCACCCTTTTGCCCTCAGCTTATCAAAGTCACTGAACTCAGGATCATCACAGTTGATAACATTTGGTTTTGCTTCACTCCCTGAACATAAATCATCCTCTGAATCACTAGCACTATCTTCGCTTTCCACCTTGACCTGGTCTTCTTTAATCTTCTCCTTTGGGTTTACACCATTCGGCAAGGTTTCAGTAGAGTGGTGATCCTCAAGTGTCTGCTCTTCTTCCTTTTCAGTATCTATATTATTACCGGACCCTTCTCCATCTTCATTGACCAAGTCTACATCATCGTCCTTCAGATTCTCCTTATAGGAAACCTGCCGCTTGCTCCTAATTGACCTCCGAGGCTGCTGTCCTCCATTGGACCCCAAACCTTGTGCTGCCATAGTATCACCATTTACAAAATCTTCCGACTCACTATCACTCTCACTGTCAGAGCTTTCACTAGATTCATCCAAATTCTTTTTCTTCCTCTTTCTAGTAGTTGTTGTTGCCTTTCCAGAGGGAACAGTGGGAGGAGGACGACCATCTGGTGGACGCTTTTGCGGTTCATTGCAAGCATTTTGGGCTGGAGGCTTGTTCTGTTGTGGGAAAGTAGAAGAGTTTGTCGCCGGTGGTACTACATTCTGGAAAGGTATCTCCAACGCAGTGAACTGTTTTTTGCAAGCCAGACAAGAAGTTTGTTTCATGATAGATTCCCTACTATACTCATACCTCATCCGGCAGAAGGGACAAGAGGTCCAAAAGGTAGGACGGTGACTGAAACCTGCTGGTGGTGGTGGGGCTTGAGGAGCTTTCTGCTGAGGATGCGATCTCAAGTCGTTATAGACATTCCTCAAATTAACGCTTGCCTGCTGCGCACGGTGGTTCCTCGGCACCGGTTGGGCTTTATAAGAAGGTGCTGGTGCAGGCTTTCTCCAAGCTCTACGTTTAGTATCATAAACCGTTCTTTTCTCTCTATCCAAAAGTATCCTCTGAGCTTCACCGATGAGTTTAAAAGCAGACTCGGCCCCTGGGAGCTTGTTTTTATCAGGGTGGAGAAGAAGCGCCAGCCTCCTGTACTGTTTCTTGATGACGATATCATCAGCGTTCAACTCAACTTGGAGTATACCGTACCAATCCAGCTCGTTTGCAAAGAGCTTCTCCGTCGCAGCGCAGTGAACATCACACACCATCGTCATGTGTGTTATGTTCTCTAAGCTGGGATCCATTTTGTTAGCCTTCAAGGCAAGCTTACGAGCACCGGTGAAGTCAGACTTCTTCATTAAACCTTCTGCTAACT
>Unigene149
TGAAACTGGTGCTATTTTCAAGTCACATATTGTTACTGTTAACAGTAATGTAGTTTAAAGCATATGCCGATTAAGCTACAAGTCTTTGAGTAAACCAAGAAAATAGAAAACGCACAAACAACAAAACAATCTCCTAATCAATGACTTCACCATGTCACAAAAGGCCTCTGTAGAGCTCCAGATTTGTTGAGCAAGTCAACAAGCAGATCCTAAAGGTGGAGATTGATGGTCTTGTTCTTGACCTGCTGCTTCTTCTCCTGGTATACTTTGAGAGCCAGGGACTAGTAAAGCAGCTGGATCAAGCTCATACCAACCTTCCAACACTCCTCTCCCTTCTGTCCCCTTCAATCTGTTCGACGGAACCCCATGTGAGAATCTACAGAACTCATGAGGTGGAATCTCACAAGTCTCTGATCCGTCCTTCGCCATTGGACAGAAAACAAACTTAAAGCCTTCCACTTTTGACAAGAAGCCCACTGATATTGCACTCTCCTCTGCATAATCAGACAGGATCTCAACAAACTCATACTCATGAGAAGACTCTGAGTCAGAGGATAACTCCATGTTCCAGTTCTTGAAAAGTGCCCACGTTTCTCCTTTCTTAGGGAACACCTTAAACCGCCGGGCCCTTCCTATTTTGCTCTGGACGAAATGAGAGAAAACGTTAGTGTTATCTGTCTTCTCATCTCCTCCGAGTCGGTACTTACCAACAGAGACGGGCAAGTTTCGTGCTTCTTCATCTTCTTCTGACTCTAACCACTTGTACGTTACCGAGAAAACTGGAGTTGTTCTAGCAGTTGTTATGAGACCATAAAATCTAGGCATTCCCTCTCCATCATCATATAAAGCCCAGATCTGGCCAGGTTGAAAGCACCCTTTTGCCCTCAGCTTATCAAAGTCACTGAACTCAGGATCATCACAGTTGATAACATTTGGTTTTGCTTCACTCCCTGAACACAAATCATCCTCTGAATCACTAGCACTATCACCGCTTTCCACCTTGACCTGGTCTTCTTTAATCTTCTCCTTTGGGTTTACACCATTCGGCAAGGTTTCAGTAGAGTGGTGATCCTCAAGTGTCTGCTTTTTGTCTTCTAGCTCTTCTTCCTTTTCAGTATCTATATTATTACCGGACCCTTCTCCATCTTCATTGACCAAGTCCACATCATCGTCCTTCACATTCTCCTTATAGGAAACCTGCCGCTTGCTCCTAATTGACCTCCGAGGCTGCTGTCCTCCATTGGACCCCAAACCTTGTGCTGCCATAGTATCACCATTTACAAAATCTTCCGACTCACTATCACTCTCACTGTCAGAGCTTTCACTAGATTCATCCAAATTCTTTTTCTTCCTCTTTCTAGTAGTTGTTGTTGCCTTTCCAGAGGGAACAGTGGGAGGAGGACGACCATCTGGTGGACGCTTTTGCGGTTCATTGCAAGCATTTTGGGCTGGAGGCTTGTTCTGTTGTGGGAAAGTAGAAGAGTTTGTCGCCGGTGGTACTACATTCTGGAAAGGTATCTCCAACGCAGTGAACTGTTTTTTGCAAGCCAGACAAGAAGTTTGTTTCATGATAGATTCCCTACTATACTCATACCTCATCCGGCAGAAGGGACAAGAGGTCCAAAAGGTAGGACGGTGACTGAAACCTGCTGGTGGTGGTGGGGCTTGAGGAGCTTTCTGCTGAGGATGCGATCTCAAGTCGTTATAGACATTCCTCAAATTAACGCTTGCCTGCTGCGCACGGTGGTTCCTCGGCACCGGTTGGGCTTTATAAGAAGGTGCTGGTGCAGGCTTTCTCCAAGCTCTACGTTTAGTATCATAAACCGTTCTTTTCTCTCTATCCAAAAGTATCCTCTGAGCTTCACCGATGAGTTTAAAAGCAGACTCGGCCCCTGGGAGCTTGTTTTTATCAGGGTGGAGAAGAAGCGCCAGCCTCCTGTACTGTTTCTTGATGACGATATCATCAGCGTTCAACTCAACTTGGAGTATACCGTACCAATCCAGCTCGTTTGCAAAGAGCTTCTCCGTCGCAGCGCAGTGAACATCACACACCATCGTCATGTGTGTTATGTTCTCTAAGCTGGGATCCATTTTGTTAGCCTTCAAGGCAAGCTTACGAGCACCGGTGAAGTCAGACTTCTTCATTAAACCTTCTGCTAACT
>Unigene150
TGTATTTGATTCTTTTTATAAATATTTCCTATAACATGTATTTTTCCTTTGATTGAGTTGATTTTATTACAATATAAAGCTACTTACTTGTATATCACATATTTTAAATAGAGAGAAATAGAAAACACTATACTGTATCTGCTTTCTAAACACTTTTTTTTTTCTTTTTTCTAAGCACATTTTGACCATACAAAAATCACAAATCAACTATGATTTGAGATTGAGTCTTGGCATGTCTGAGATAAAAACATTTGATCCTTTTAAAAGCTTCTTCTATCGAAGATGCATCAGCCGCAAACGTTATCCTCAGCCAGTTCTTAAGCCCCACCGCAGTCCCAGGAAGAAGGATGACTGATTCTTCTCTAGCTAGCTTGAAACAGAAGTCGATATCGTCGCTTATATCTTCTAGTAACGAGAGATTCAGCTTAACCATCATTGCCATGGATCCTTCTGGTCGATGCGAGGAATCAATGCAAGGAATCTCGTTGATCCAGTCATAGCATATATCCGAAGAGTTCTTCAACGAGTTCAACGTTTTCTTGAAGAATGATTCATCCGTCTGTTCCAGAATCGTGGGAACTGCAGCCTGGATAAATGTGGCTGGTCCACCAAGAATATCAAAGTATTTCTTGAACCGCTCGATGATCTTTGGATCTTTAAACGAGCCAGAAGGGTCAGTGGTCACGAACCAACCGAGCCGCCAACCAGGAACTATCCATCTCTTTGATAAAGATCCAAGAGTAAGCACCGGGACGATAGATCCAAACACACCCATTGGCACAAACGGTTTGCTCCCAAAAGCAAGATGACCATAAACTTCATCAGCAATCACAAGAATCCCTAGTTTTTTCGCCGTTTCCGCAATCTTCATCAAATGCAGGTAACTATAGACATTCCCGCAAGGATTACCAGGGTTTATAACAACCAAAGCAACTGTGTTTTCGTCTGCAAGAGACTCGACAGCG
>Unigene151
AATTGGCACTTGATGCTCTGGTAATTCAGCAAGGGCGATTGGCAGAACAGAAAACTGTTAATAAGGATGAGTTACTCCAAATGGTTAGATATGGTGCTGAAATGGTGTTTAGTTCTAAAGATAGCACAATTACGGATGAGGATATTGACAGAATCATTGCCAAAGGAGAAGAGGCAACTGCTGAACTTGATGCGAAAATGAAGAAGTTCACTGAAGATGCAATACAGTTCAAAATGGATGACCCTGCTGACCTTTATGATTTTGACGATGATAATAAGGATGAGAACAAGTTGGATTTTAAGAAGATTGTGAGTGAGAATTGGAATGATCCACCAAAAAGAGAAAGAAAGCGCAACTACTCTGAAAATGAATACTTCAAGCAAACATTGCGACAAGGTGCTCCAGCTAAACCCAAAGAGCCTAGAATTCCGCGCATGCCCCATTTGCATGATTTCCAGTTCTTTAACACACAGAGATTGACCGAGCTGTATGAAAAGGAAGTGCGACACCTTATGCAAACACATCAGAAAACTCAGATGAAAGACACAGTTGAAGCTGATGAACCTGAAGAAGTTGGAGATCCCTTAACTGCCGAAGAAGTGGAAGAAAAGGAGCAATTGTTGGATGAGGGTTTCTCAACATGGAGCAAAAGAGACTTCAACAGCTTCATTAGATCTTGTGAGAAATATGGCCGGAATGATATAAAAAGTATTGCATCTGAGATGGAAGGAAAAACAGACGAAGAGGTTGAACGATATGCTCAAGTTTTCCAAGAGCGATACAAGGAGCTAAATGATTACGATAGAATCATCAAGAATATTGAGAAAGGGGAAGGAAGAATCTCTAGGAAAGATGAAATCATGAAAGCTATTGGGAAGAAACTGGACCGCTACAGGAACCCGTGGCTGGAACTGAAGATTCAGTATGGTCAGAACA
>Unigene152
TCTTCCGATCTGTTTTTTTATTTGAAAGATCTATCGACTTATCATGTCATTTATGCAATTTTTAGTTTAAAGGTGTTTTAGGGTGTGATAGCATCTTCATTCGTTTTGATTTCAGCAAACACATCAGAAAACTCAGATGAAAGACACAGTTGAAGCTGATGAACCTGAAGAAGTTGGAGATCCCTTAACTGCCGAAGAAGTGGAAGAAAAGGAGCAATTGTTGGATGAGGGTTTCTCAACATGGAGCAAAAGAGACTTCA
>Unigene153
ATCTTGCTTTATACAAAAACGTCCCAAAACGATGGAACTATAAAATGCCAAACATGAGAAAGATCCAAATGAACATTGGAAATGAGGGAGAGGACAATCTATTTTCGCCGCCTGATGTCTCTTTTCCTCCGCCTGCTTCCCTCGATGTTGCAGGGGAAATGCAGAGAATTGGTTGACGAACAATATATATCTGATCACCATAGCTGTCATCTTTATAGACATCCTGATTCCTATGCCATGTCCACAAGGCATAAGTTGAATTCATGACCTCTAGGATTCCATGGCCGAAGCTGCTCTCTCTGAAGGCACTCCAATCAGGTTGTCTGTCCCAGCAAAACTTGCCTTTGGCAGGGCCAGAAGTAAAGTTTAGAGGGCATGATCCTCCAATCTCTGGGACGTTGTCTCCAGGGGAAGGACACTTCCCAGGGTCATCTGCAAAGTCTACATCAACTTTCTCTATGTTCCCACCATCTCCGATTGTTATGTAAACAGCCCCACATGGGTCTAACTTGTAGTTGTAAATTCGGTTCATCCTCTCGTATGCATGTACCTTAAATAAAAGCAAACGCCACTTTTAGTCAAAGCATTATCAAATCTCTGTTTCGCCGAGAGAATTTTGGGAACGTAACATGTCCTGCAAAAATGATGTCGACACGGTGTTGGTAAAGAAGCTCTTCCATCTCCTGCCTCATGCATTCGAACTCCTGGTAGTGTGAGGAGTAGCTGTTGTACCAAGGTGGATGCATTGTTGCGACCAGCCAAGGTGTCACCGCGCGATCAACTTTAGACAAGTCTTCCTTTAGCCATGCATATTGTGCTCCAGTCTGATTGTAATCAACGTATGCACCCAACATAACAAAATGCACTCCTCCGGCATCAAAAGAATAGTAGAAGTTGCTGTTGGAGCCACTCTCAGTTGAAGGAACTGCAAACCTTTCAGAGTATGACTTAAAGGTGACCCCGGAAGCTTGAGGCTCAATCTCATGGTTGCCTTCAATGACCATCATTGGTACCTTGGAGATCAGTGGCTCCATGAACCTTCCCCAGGCATCCCAGCGAGGTTGATAGGTCTCCCTAATAGGTGCATCTGGAAAGGAACATGAGAAGCATGAAGCTCCTTTGCCGCCAGTTGTACGGTACTGGTTTGCATAGGTAAAGTCCCCAACAATAACAACCAGTGAAGGGTCGTTATCCATCAAATGGTCAATGGTGGTGGTTGTTGGGGACTTAACCTATGCAAACCAGTACCGTACAACTGGCGGCAAAGGAGCTTCATGCTTCTCATGTTCCTTTCCAGATGCACCTATTAGGGAGACCTATCAACCTCGCTGGGATGCCTGGGGAAGGTTCATGGAGCCACTGATCTCCAAGGTACCAATGATGGTCATTGAAGGCAACCATGAGATTGAGCCTCAAGCTTCCGGGGTCACCTTTAAGTCATACTCTGAAAGGTTTGCAGTTCCTTCAACTGAGAGTGCCTCCAACAGCAACTTCTACTATTCTTTTGATGCCGGAGGAGTGCATTTTGTTATGTTGGGTGCATACGTTGATTACAATCAGACTGGAGCACAATATGCATGGCTAAAGGAAGACTTGTCTAAAGTTGATCGCGCGGTGACACCTTGGCTGGTCGCAACAATGCATCCACCTTGGTACAACAGCTACTCCTCACACTACCAGGAGTTCGAATGCATGAGGCAGGAGATGGAAGAGCTTCTTTACCAACACCGTGTCGACATCATTTTTGCAGGACATGTTACGTTCCCAAAATTCTCTCGGCGAAACAGAGATTTGATAATGCTTTGACTAAAAGTGGCGTTTGCTGTTACTGAAGGTACATGCATACGAGAGGATGAACCGAATTTACAACTACAAGTTAGACCCATGTGGGGCTGTTTACATAACAATCGGAGATGGTGGGAACATAGAGAAAGTTGATGTAGACTTTGCAGATGACCCTGGGAAGTGTCCTTCCCCTGGAGACAACGTCCCAGAGATGGGAGGATCATGCCCTCTAAACTTTACTTCTGGCCCTGCCAAAGGCAAGTTTTGCTGGGACAGACAACCTGATTGGAGTGCCTTCAGAGAGAGCAGCTTCGGCCATGGAATCCTAGAGGTCATGAATTCAACTTATGCCTTGTGGACATGGCATAGGAATCAGGATGTCTATAAAGATGACAGCTATGGTGATCAGATATATATTGTTCGTCAACCAAATCTCTGCATTTCCCCTGCAACATCGAGGGAAGCAGGCGGAGGAAAAGAGACATCAGGCGGCGAAAATAGATTGTCCTCTCCCTCATTTCCAATGTTCATTTGGATCTTTCTCATGTTTGGCATTTTATAGTTCCATCGTTTTGGGACGTTTTTGTATAAAGCAAGATAAAATGAGTTCCTATTGAGTGAAAGACTGTTTGACAAGAGACAAGATATTTAACTGTTGTTATTTATACTAGATATCTTGTCC
>Unigene154
CGGTGGTGTGGTTCGTGGTCTCCATGAAAGCGCTAAGCTTATTGAGAAGCGTTCTGCTCAGCTTTGTGTCTTGGCTGAGGACTGCAACCAGCCTGATTACGTTAAGCTTGTCAAAGCTCTTTGCGCTGATCACAACATCAACTTGCTTACTGTTCCAAGTGCCAAAACCCTCGGTGAATGGGCTGGTCTTTGCAAGATTGATTCAGAGGGGAATGCAAGGAAGGTTGTTGGATGCTCGTGCCTTGTAGTCAAGGACTATGGTGAAGATACGACTGCACTCAACATTGTCAAGAAGCATATTGAATCAAACTAAGTCAGCAAAGTTTTATTTCTGATATTTTTTTTGTGTCCATTTTTCCTCTTTTTCGTTGTTTTTGTTATTTGATACAGTACTTGTTAGTGGAAAAAGGTCTTGAGATTTGTTTGGAGCATGAAAATTTGATGATTTGCCATCCCTCTCTCTTAAATCAATTTTATCACTCGCTTGGTACCTTTCTCAGCAACGATGCCGTTGAATACAAGTTTCGACTGATACAATCATACAAGTCTTATTGTTGTATTTGACTTCTTAAGAACCTTTA
>Unigene155
CGGTGGTGTGGTTCGTGGTCTCCATGAAAGCGCTAAGCTTATTGAGAAGCGTTCTGCTCAGCTTTGTGTCTTGGCTGAGGACTGCAACCAGCCTGATTACGTCAAGCTTGTCAAAGCTCTTTGCGCTGATCACAACATCAACTTGCTTACTGTTCCAAGTGCCAAAACCCTCGGTGAATGGGCTGGTCTTTGCAAGATTGATTCAGAGGGGAATGCAAGGAAGGTTGTTGGATGCTCGTGCCTTGTAGTCAAGGATTACGGTGAGGAGACAACTGCACTCAACATCGTCAAGAAGCATATTGAATCTAACTAAAATCAGCAAAGTCAGATTTCAAATGTTTTTATTCCCAAACGAAACACATTTTGTTTTTCTTGTGGCCACTTTCTTTACCTCTTGTCTTCGTTGTTTTTGATATTGAATACAGTACTTGTTAGCAGACAGAGTCTTGTTGAGATTTGTTTTGAAAATGCATTTTTGATGTTAGCTATTGCTTGCTCGTCCAGATCGGAAGAGCACAC
>Unigene156
GAGGCTCGCCGTGTCGTACTGCAGGATCCACCTGGCGAATCCCGATATGTTTGGGAGCTCGGATAATAAGCCAATTGGAGTGGGGATGAAGAAGAGGAGTGTCTCTCCTTTGCTTCCGTTGATTTTCTCAGAGGTTGGTTCTGGCTCGTTGGATATGTTTGGAGGTGGTGGTGGGAGTAGTGGTGGTGTTCAGAGTCCTCCTGGGTTTTTGGATGAGTTTTTCAAGGACTCGGATTTTGATAACTTGGATTTGATTCTCAAGGAGTTGTATGAGGATTTGAGGTCTTCGGTTATTAATGTGTCTGTGCTTGGTGATTTCCAGCCGCCGTTGAGGGCGCTTAAGTATCTTGTTAGCTTGCCTGTTGGAGCTAAGTCTTTGGTTAGTCATGAGTGGTGGGTTCCGCGTGGGGCTTATATGAACGGTCGAGCTATGGAGTTGACGAGCATTCTCGGTCCTTTCTTTCATATTAGCGCATTGCCTGATAACACTCTCTTCAAGAGTCAACCTGATGTTGGGCAGCAGTGTTTCTCTGGAGCATCGGAACGTCGTCCTGCAGATTTGTTATCATCTTTCTCTACGATCAAAAACTTTATGAACATTTTGTACAGTGGGCTGCATGATGTACTGATGATTTTACTTAAAAGTACCGATACACGTGAGTGTGTTCTGCAGTTTCTTGCTGAGGTGATCAATGCAAATGCGTCGAGAGGTCATATACAGGTTGATCCAGTTTCTTGTGCTAGTTCAGGCATGTTCTGTAACCTCAGTGCAGTTATGCTCCGTCTTTGTGAACCATTTTTGGACCCGCATTTAACTAAAAGAGATAAGATTGATCCAAAATATGTGTTCTATGGACATCGCTTGAAATTAAGCGACTTGACTGCTCTCCATGCATCATCCGAGGAAGTTTCTGAGTGGATTGACAAGGATAATACGGCAAAAGGAAATGACGCTGGAAACGAGAATGAAAGTCGCTTGTTGCAATCCAAAGAAGCCACAAGTTCAAGCGGTAATGCTTCACGGCAAAATTCAAAGTCAACGACAAAATACACTTTCATTTGTGAATGCTTCTTTATGACTGCAAGGGTCCTCAATTTGGGTCTCCTAAAAGCACTCTCGGACTTTAAACATCTTGCTCAGGACATCTCGAGAGGTGAAGACAATCTTGCAACATTAAAAGCCATGAGAGACCAGTCACCTTCTCCACAGTTAGAACTTGACATAACCAGAATGGAAAAGGAATTAGAGCTGTATTCCCAAGAAAAGCTTTGTCATGAGGCTCAACTTTTAAGGGATGGAGATTTTATTCAGCGAGCCCTCTCTTTCTATCGATTAGTGGTTGTTTGGTTAGTTGGACTTGTTGGTGGCTTTAAGATGCCTTTACCATCAACTTGCCCCATGGAATTCTCCTGTATGCCTGAGCATTTTGTTGAAGATGCAATGGAGTTACTGATATTTGCTTCAAGAATCCCCAAAGCTTTGGATGGGGTGCAGCTGGACGATTTTATGAACTTCATAATAATGTTCATGGCAAGTCCTGAATATGTTAGAAACCCGTATCTCAGAGCAAAGATGGTTGAAGTTCTGAACTGCTGGATGCCTCGTTCAAGTGGTTCTTCTGCTACGTCAACTCTCTTTGAAGGCCATCAGTTATCACTCGAGTATCTTGTCAGGAATTTACTGAAACTATATGTTGACATTGAGTTCACGGGTTCTCATACTCAGTTTTATGACAAGTTCAACATTCGCCACAACATTGCCGAGCTTCTAGAGTATCTCTGGCAGGTGCCTAGTCACCGAAATGCGTGGAGACGGATTGCAAAAGAGGAAGAGAAGGGCGTGTACTTGAACTTCTTAAACTTCTTAGTCAATGATAGCATCTTTCTTCTGGATGAAAGTCTTAACAAAATTCTCGAGATTAAACAAATCGAGGCAGAGATGTCAAATACTGCAGAGTGGGAGCAGAGACCAGCGCAAGAGAGACAGGATAGAACGAGACTCTTCCACTCTCAGGAGAATATTGTTAGAATTGACATGAAGCTGGCTAATGAGGATGTGACTATGCTTGCATTTACATCTGAGGAGATCACAGCCCCATTTCTACTCCCTGAGATGGTTGAGAGGGTTGCGAATATGCTTAATTACTTCTTGTTACAACTGGTGGGTCCACAGCGTAAGTCTTTAAGCTTGAAAGATCCTGAGAAGTACGAGTTCCGTCCAAGACAGTTGCTTAAACAGATTGTTCGTATATATGTCAATCTCGCAAGAGGAGACTCAGAAAACATATTTCCCAGTGCCATATCCAGTGATGGACGATCATATAACGAACAGCTATTCAACGCAGGAGCAGATGTGCTTAGGAGAATAGGCGAAGATGGAAGAATCATTCAAGAGTTTATGGAGTTGGGAACAAAGGCCAAAGCTGCTGCTTCCGAAGCTATGGATGCTGAAGCTGCACTTGGTGAAATACCAGAAGAGTTCCTCGACCCAATTCAGTACACGCTAATGAGAGATCCAGTGATACTCCCAAGCTCAAAAACCACAGTTGATCGAGCCATCATTCAACGTCATCTTCTTAGCGACAATCACGACCCGTTTAACCGGGCACATTTGACATCGGATATGTTAATACCGGACGTGGAGTTGAAAGCGAGAATAGATGAGTTTGTGAGGTCGCATCAGTCTAAGAAACGGGCAAGTGGAGAAGATAGCAACAAGGAGAGGATACAGACTACGAGCAGTGATATGTTAATCGATTAATTGTGTATTCCTAGAGACGGACAAAAATAATAACAGCAACGGTGTTTCTATTACTTTCTTAGGCTTTTGTTCGATTAGAATTGTGGCTTATTTTCCTGTCTTATGTGTTTAAGTATACTTCAGATCGGAAGAGCGTCGTGT
>Unigene157
GCAGTCACATCATTCCGGTAATGTAGAGACTGCGGAGCACCGGGATCATACTCAAGGCTACCAATAACTTTCATGATTAGGCTATCCCCTAAGATTTTCTCCAGGATCTGATGACTGTTGAGAGAAATGATGCCCTTGACAATGTTGAACATCATGTGAAGGCAATCAAGTTTTTCCAAGTCCTCACACATTTCAAATACATTCATCAAATTGTCAAAGAACTTAACATCCTTCAACATAAGTCCGGCTAACCGCATCTGACCTTTAATGCCACTTTCAGTAACAATCTCGAGTATTTGGGGAAGATTAGAAATATCGACATCAGGGAGCTCCCTCAGCTCAGTGTTCATGTTT
>Unigene158
TTGCTGAAACAAGTGCGCTCATATCAGGGATCAGAACTGTGGAAAGACAAAGAGCGTTTCAAGAAGTTTGCAAGAGCATCGTTGGAGCTTTGCAGAGTCTACATGGAGATCTCACTGTCCACAGGAAGCAAGCGAGAGCTCTTTAGTGCTGAGATGCATTTGAGGAACACAATCAAACAAGCAACAGTGAGCTTCCCGGAAAGTGAGGAACTGAAGAAGCTCGAAAGCTGCCTTGAGGAGGTGAGAAATGCTCTGAAGAAGAGTGAAGAGACTACAAATACGAAAACATGAAAGATGTCTCTGGTTTCTGAGTGTTTGTAGCATTTTGCATCATTTTTTTTGTTGTTGTTTGGGTCGAAGACGTTCGTATTTGGATCCATGAATTTGACAGTGGATTGGCTTCCTTTTACCAGTTATAACAGGACACGTGTACTATTGCCCATAGAGAAATCAATTTGACATGAAAACGCACTCAGAAAAGAAAAAGAAACTTTGTTCTGTTGGTATGGTTTTGTTGCATCATCTCCATCCTCGAGTCTCGATCGCCGTATGGCCAGCTTACAATCCTCGCCGGAAAAGCCTCCAGGATGTGCTTTTGAGCATGAGATTTGGATTAACGCGAGATCTCTCTCT
>Unigene159
TGTGTTTTGATATCAATGGAAAACTGCCTTCCTTCCCATCGGAGGAAGCCGGTGGAAAAGAAATAACATTCAAAAGAGTGTTATTGAACAATTGCCAAGAACAATTTGAGGGAGCTGACAAATTGAAGCAAGAAATCAGACTGATGACTGATCCAGAGCAAGAAATGGATCGCAGGGACAAGGAAAGAATGTTGAAGCTTCGAACATTAGGAAATATCCGTTTAATTGGTGAGCTTCTGAAGCAGAAGATGGTGCCCGAAAAGATCGTCCATCACATCGTCCAAGAGCTTTTAGGAAGTGATGTCAAAGCTTGT
>Unigene160
AAACGATCCAAGAAGAAGAGTCAAGCTGCCAAAGATGAGAGCGCAAATAAACAGATTGGTGTCAAAGAGAGTGCACATGCTTCAGATCTGGAGAGCGAAGATGAAGATGGTTTTCCCATTCCCAAAGAGAATAATAAGTCTGGTGAGAAGATGAACTCAGATGTTGACGAACAAGGTAGCAACAAGAAACGGAAGGCCAAGGCTTCTGAGCAAGATGGTGGACAAGAAAGTGAAAACAAGAATAAAAAGAAGAAAAATCAGAAGGAGAAGAAGAAAGGCGAAAGTACCTCAAATGAGAAAGTTGAGACGTGCAGTGTGCTGAAGAAGAAGGAAACCACCCAAACTTCTTCAAGCCAGAAAGCTCAAAACGAAACC
>Unigene161
CCCAACACGATCACTACTAGTAAACCTCTGAGAAGGGATGCTAAGTTGCTCATAGAGAGCCATCTTGTTTCTTGGAGGAGCTCTTGGCCCTCCTTTCTCTGCATCCTTCACATGTAGCCTAGGGAACATCGGTTCCAATCTCTTCTCTTCTTCTTTCCCTCTCTTCATCACCACCCCCAAAGCCCTAATTATCTCAAATTCTCACCAAAACCCCTCCAACTAGTATAAACCTCAGACCTGAAAGAGCCCACCAATCACGTGAGCCAGGCTCCACCGACTACGATTCGATCTCACCGATCAAAGAAAAAATAGTTTCAGGTGGGAATCAAAGGTGATAGAGAGTTAGTAGAGAAACAGAGAGACGGTATGAAGTATAGATGTAAAAAACGCAGATGAGCAAAGGAACAAGATTCGAGAGAGAGAGGAAGACCAAGATGACTTAGGGGATAGAAAGGGTAGAGGAAGAAAATGG
>Unigene162
CAAAATTTTTAGAACTTCAAAATCATTTACTTTCCTTTTTTTTTTGTATAATAAGTAAGCCTTATGCTCTCATGTGCATAACTTTCATCTTAAGAGATGAACCATATTCCTCTTCATGTGCCAAGCAGAATTTTTCAGAGCTCATGTGAACACATGTACAGTCATTACATTATATATGGTTCAAAGGCTCAAAGCTCCCTTTGACAGTTGTATGTGCCTTTAAAGATAGAAACCTCTTTTTTCTTCAGAATAACCGATAGAAACTCTTTCTTTTTCCCTTCCCTTCTTTCTTCTTCAAGGTAGCCTCCAAAGCAAAAAACGAAAGAAGCTAATCTGTTGTCTGGTCATAACTTCACAAGAAGCTATAGGTTGTCCTTAATGTTGGCTTCTTCTTGTCACTTTCTTCATTTCTTCTTCTCCAAGAAGAAGAAGAAGTCTGCAGTGATGGATAAACATAGAGCCTCTTCTGAATCTTCTTCACGGCCTTCGTTTTCCTCTTCTCCACGCTCCTCCAGCTTTTCTTCTGCAGAAGTCAGTACCGCAACTTCTCAATTCGATCAGCCTGGTGAGAATCTGACCAGAGAACAGCTCAATGCTGGACCGATGATGCCGTTTGATATAAAGGAGCTTGTGAAAGGCTCTATTAATAGAGAAGTGAGAACCAGACGTGACGAAACGACAGCAGCGTTCACTCAGCATCAGCAGCCAAATTCAGCTAGAGCTAGCATGATGCTTCTCAAAGAAGCATCATTGAGATCACCATCTCGGAGTTCTAGTGAGTGGAATGAAGGTAGAGGAATGGCTGCTAGGCTCAGGGAGAGTCCTCGGTTTTCATATGATGAGAGGGAGATGAGAAACAAGACAGGCTCCAAGTTGAAAGAGACACCGAGGTTGTCATTGGATAGTAGATCAAGTTGTCCACCAGAGGAACCGGTAACAATGAGTCACAGGAGATCAAATTCAAGCGTGGTGGCCAAACTGATGGGACTTGAAGTCATTGCAGACAACTTCGATACCGAGCAGAGAAACGAGAACCGGTTTTGCGACTCCCCAAGGCCAATGTCCCGAGTAGAACCAACATCTCTAGGGAGATCTACAAGCTTTGGCTCAATCAAGAAGCTACCTGCTGCTTCTAAGTTTCCATTGGAACCAGCTCCATGGGAGCAGATGAAAGCAGGAGACGCTGCATTGACGGTTTACGGCGAAATTCAGAAGAGGCTTACGCAGTTGGAGTTCAAAAAGGCGGGGAAAGATCTCAGAGCTCTTAAGCAAATACTTGAGGCTATGGCGAAGACGCAGCAGTTGATGGATGGAAGCAAAGATAACACGACTCTGATGCAGAGAACACAGCAGCCAGTTCCACCAGCAACAAGTCCAGCCATGAACTTCAAACCTTCATCGATCGTTGTAATGAAACCTGCAGCTCCAGTTTCCACTTCACTGCCAACTGTCAATGTTGGCAACCCCAGACAAATTCGAAAAGTCACCTCCGGGAAGCAGAACGCGATGGATTTAACCCCAAGGCCAGGCCTCTACAAGGGCCAGCTAGATTCGACCAAGAGCACTAGCCCAAAAACATTAAGGTCGAGGCAAGCTTTGGTGGCGGATTCTTGCTCAATAACAAAGTCAGGTAGGAGCCAACAGCAAAGCGTTAGCCCAAGAAGGCAGCCCAAAAAGCTCGGGTTTGAGAGGCAGTCGCGACCAACTACTCCAAAATCAGAGCCAGGCAAGATCCAAAGGCAGCTCGGTAGACAGCAAATGGAGTCAGTCTCACCGAGAAGGAAACAGGGGATAAAACCTCGCAGTACCCTTCAGCAACCTGATGAACGATTAGGCCATGCGAGCAGTGACTTGAGAAGTTTAAGAACTGACAGCAACATAAGCTTGGGATCGAGTGCTGACATCGAGGTTACAAGCAGACATCGGTTGGAGAGAAACTGTGGCTTCCCAGAGCTGCACACCCCAAATCAAAAGGTAGGAAACATAATCTTCATTTCACAATTTAATTCATTAGTATCAATATAACTGAACCTCTTCTGTTGACTAATGCAGAGTCCAGACTTTGGAATCAGACAAGACAGACCATCTCTTAAACCTCTGAAAGTTACTGTTGAACAACCGAGCCCTGTTTCAGTTCTTGATGCAGCTTTCGACGAAGAGGATTCACCGTCCCCAGAGGACGATGCTCTGCGTTCCGAAGAATCTGTGTGGATAAAGAAG
>Unigene163
GAGAGAGAGAGAGAGAGAGAGTCCCCCTCCATCGGCTCTGTCTCCTCCTGTTCTCATGGAAGATTCACCCAATGATCGCCTTCATTTTGGCATCATGGGTTTCGGGTGTGAGCATTACAGGAGGAGATGCCAAATCAGAGCTCCTTGTTGCAACGAAGTCTTCCCTTGTCGCCATTGTCATAACGAGACCACTAGCACTTTGCGGAATATTTACGACCGTCATGATCTTGTTCGTCAAGACGTCAAACATGTGATTTGTTCGGTTTGCGATACAGAGCAGCCGGTAACTAACTATTCTCATCACTATAACTATTCTTATGAGATGATCACTCAATGTTTCTATCAGACTGAAAAAGAACAGTTCCATTGTGATGACTGTGGAATCTGCAGAGTTGGTGGGCGTGAGAACTTCTTCCATTGCAAGAAGTGTGGATCTTGTTATGCAACTGGTCTGCGCAACAACCATCGCTGCGTTGAGGATTCAATGCGACATCACTGTCCCATTTGTTTCGAGTATCTCTTTGACTCTCTAAAAGAAACAACAGTGATGAAATGTGGACACACTATGCACTGTGAATGCTACCATGAGATGATCAAGCGTGACAAATTTTGCTGTCCTATTTGCTCGAGGTCAGTGATTGATATGTCCAAAACATGGCAGAGGATGGATGAAGAGATTGAAGCCACATCTATGCCTTCAGATTACCATGACAAGAAGGTGTGGATACTATGCAACGACTGTAACGACACAACAGAAGTGTACTTCCACATAATAGGACAGAAATGTGGACATTGTAGATCTTACAACACCAGAGCCGTCGCACCTCCTGTTCTTCCTCAATGAC
>Unigene164
GCCACCTCGACCAAGCAAGCAACCAACATTAACCTTGGAAACCACAAGCCTCGTCACCACTTTCCCTCCTCCAGGCCTCACACCACCGTAATCCTCCTCATCCTCCGGCGGCGGAGCTACGCCGTACCCGTACTGAGCTTCGCTCTCCAAAATCCGGTCGTGGACACTGAACAAAGCCTCCTGAGCGGGAGAGAACGCCGGCATTCTCCCGTCGGGGTCACGCCGACGGTTATCGGAAATCTCGATGATACGCTCGACGTCTCCGGGAACTAGCTCGTGGACGTTGATCCACGCGCCGGTGTGCTGTCGAATGGACTTGATGATGGATCCGGATTTGCCGATAACGCCTCCCGCTTTGGCGTCGTGGCAGAGGACACGGTAAGTGGTCGTCGCCATCGTGTCCGAGTGAGACTTCGACGGCCGTCCGTTACCGCCGCCGCGGTATCTGTTATTTCCGCCGCCGCCGCCAAAGTTGTGGTAGTTATTGTTGTAGCGAGGTTTAGACCTTCCGATGGAATCTCCGTCATAGTCTTGGTCATAGTGATAGTTCCTCTTCGATCTAGATCTCTCCATTAAACACACACAGTCGCTAATCGCAAAAAGCAAAAAATCAAAAGTCCAATCAACTAGTCATTATATCGATCTCGCCCCCAAATTTCAAGTCAAGAGAACCTACAAGTTCGGCAGTTAATTAACTTTTCTTTCCTTTTTGCGATTAGCGACTGTGTGTGTTTAATGGAGAGATCTAGATCGAAGAGGAACTATCACTATGACCAAGACTATGACGGAGATTCCATCGGAAGGTCTAAACCTCGCTACAACAATAACTACCACAACTTTGGCGGCGGCGGCGGAAATAACAGATACCGCGGCGGCGGTAACGCACGGCCGTCGAAGTCTCACTCCGACACGATGGCGACGACCACTTACCGTGTCCTCTGCCACGACGCCAAAGCGGGAGGCGTTATCGGCAAATCCGGATCCATCATCAAGTCCATTCGACAGCACACCGGCGCGTGGATCAACGTCCACGAGCT
>Unigene165
GCCACCTCGACCAAGCAAGCAACCAACATTAACCTTGGAAACCACAAGCCTCGTCACCACTTTCCCTCCTCCAGGCCTCACACCACCGTAATCCTCCTCATCCTCCGGCGGCGGAGCTACGCCGTACCCGTACTGAGCTTCGCTCTCCAAAATCCGGTCGTGGACACTGAACAAAGCCTCCTGAGCGGGAGAGAACGCCGGCATTCTCCCGTCGGGGTCACGCCGACGGTTATCGGAAATCTCGATGATACGCTCGACGTCTCCGGGAACTAGCTCGTGGACGTTGATCCACGCGCCGGTGTGCTGTCGAATGGACTTGATGATGGATCCTGATTTGCCGATGACGCCTCCCGCCTTGGCGTCGTGGCAGAGGACGCGGTAGGTCGTTGTCGCCATCGTTTCGGGGTGGGACTTTGATGGACGGCCGTTTACTCCGCCGCCGCGGTATCTGTTATTACCTCCTCCGCCGCCATAGTTATTGTTGAAGCGAGGTTTGGACCTTG
>Unigene166
AGGGTTCCCTTGATGCCCTGAATGAGCTTCTCAAGGAGCCTGTACCCATCAGCCGATTCAGACCCAACATCTTGGTTGATGGATGTGAACCATTTGCTGAGGACTTATGGACAGAGATCCTTATAGACAATTTCACCTTTCATGGTGTGAAATTATGCTCTCGTTGCAAGGTACCGACGGTAAATCAAGACACTGGAATTGGAGGTGAAGAGCCAATTGAGACTCTGAGGAGTTTTAGATCAGACAAAGTCTTACAGCCACAGAAGAAACCACAGGGAAAGATATACTTTGGACAGAACATGGTTTGGAAAC
>Unigene167
ACGCCTCAAGTACCTTCTTCTTCTCCTCTTTCTTTCTCTCTCTTTCTCTCTCTCTTTCTCTTTCTCTTTCTCTCCCCAATTACCCATCTCAACACAAAACACCAGCTAACATAAATCATCTTCCTCTCTTGTCTCTCTTGTAGCTCTGAGCTTCACCCATGGCTGCCTCATCCTTTGCAGATGGAGAAAAAGATATGGAGAAAGGTGGAATGGTTCTACAGTCTAGTGAGTCTCAAACCGCTATGTTAGATCCTTCACCAACACCTTCACCGTCCGCAACAGCAACTGCACCAGCTTTGGTTCTGTCTAACTCAGGCAAAAGAATGGATCAAGCTGGGAAGAAAAAGTACGTGAAGCAAGTCACAGGTCGCCACAACGACACTGAGCTTCACTTAGCGGCTCAGCGCGGCGATTTAGCAGC
>Unigene168
TCACGCGTTTGATCAGCATTTGAACATGATTCTGGGTGATGTTGAAGAAGTTATCACAACTGTAGAAATCGATGACGAGACCTACGAAGAGATTGTCAGGACGATAAAGCGCAATATTCAGTATCTGTTTGTGAGAGGAGATGGAGTTATATTGGTGTCTCCACCACTCAGGGCACCCTAAGTTAAAAACTTGAATTTGAAGCCCAAGTCTTCAAACAAACATATCTTGTGTCCTCTCGTGAGGGCTTTGTGTGACTATTGGTATTGTATTTAGTCACTGGTTGTCTGAAACTAAAAACAGCTTGAAGGAGCTCTTTTGCTTAAATCCCAATTGCTCTCGGATATTTCTACCTTGGCTACTTTTTGCATTCGTGTGACATTCTTTAATTACAACCCAATTCATCTGAAATTACAAACAAATGTTAGTTCTAAAGAAGCGCAACAAACAGACAAAACAAGACATGTTGTGCTCCTCTGTACAGTTTCTTTTTATCTTCGTCTGGGTCGAGCATGAATTGGAGAACCTGAGGATTGTGAGCCTCTGTAGTTTCTGCTTGGAGGATCCATCGGTCCTCTGTACGAAGCTTTAGGTAATAGAGGAGGAATTGGCTCAACTGGAACCGACTCTGCAAAGCATGCTGTGTTCACACTTGTTCTCTCCATTTCTGTCTGTAGCAATTCGCTTGAATACTGTTTCGTTAGAGCGAGGAG
>Unigene169
ACATTCTAAGAGATATAGAGGATCACGATATTGGTGCAGCAGTCTCACATTTCTTAAATTGTCTCTTCGGAAATGTTACTGGAGGAAAAGCTAGCACCAACAACGTGAATGCTAAAAATCAAAAGAAGGGTCAAGGAAGAGGGAAAGGAAAAGCTTCTGCAAAGAAAAGTCTCGCATCTTATATGATGGTTGACTCCAACATTCTATGGTCTGACATTCAAGAGTTTGCCAAAGCCAAGTTTGAGTTTGAGTTGCCCGAGCAGGCG
>Unigene170
CACTCTCTGCTTTCTTTTGGTGGTTGAAACAAATTAAGCTTCAACGCTCACAAGCTCATACTCAATGAGGGAAAGATTGTTATCTTCCTTGACAGTGATGTCTGCTGCCTCCTCGGCCACTTCAACGCGGCCCCATCTATCAACAGCAAGCCTCATAGATCCCTTGTACATGTCGATCTTAGCATTGCGCAGGGTCACTATCTTGCCTTCTTTCATCAAATCCACTTGATCGTTTCGTGCGGTAAAGATAATGATTCCAGTCTCATCACCAACAAGACATTCAGCAATCCGCATCTGACGAGCCTGAGGACCACTAGGACGACCTCCTCCTCCTCCTCTCTGCATCACCATCTTCGTGCTGATGACTTTCACGTTAAGTGAGAGACCATTGGTTCCTGGTCTCAGCTCACTAACCTTAGTGAACACAGGCTTCCTCAACGCAGGTGATGCCTCAGCCATTTTCTATTTTACGTTTTCGTTCGGGCAGGAGAGATGGAAAAAGAAGAGGAAGAGATTG
>Unigene171
TACAAGGCTCCATCTCTTTCTTCGCAGCTCTCTTAGGGTTTCGGATTTGGGGGAAAAAAGCAATGTGGTTTCTATGTGTCTTCTACCACAGGCTACTAGACTTCAGAAAGCCAGAGGTGGAAGCTTTAGCCGAACTCTTCGGAGAGGATGAGTCTATCCAGTGGCGTCTTCCCGAGCATCACCATAACGATACTCCATTCCACTTCGTCCATCTTTCTTCCGAAGAAATCGCACAGAACATCGCCAAGAGAAGCATTTTGGTGAAGGGAATGTATGAGCTTTGGGGTGAAGGAACTTGCTACGAAGAGCTTAAAGACTCCATCCAAAGCTTCCCTGATTCTCGCAAGCTCCCGTTCCTCACTTCTGATTCCACCTTTAGGATCTCTGTTGAAACTTTCAGAAAGGCTCTGACTTTCGATGAGCAGAAGGAGAGAATCCATTCACTTACTTATATCCCCTTCGAGGGGAAGGTTAACTTGAAGAACCCAGATCACAACTTTTTCCTCATGGAAATGGATGAATCTGAAGAGAGCAATGGACTTCCACCTATTGTCCAGAGGAGAATCTTTTTTGGGAGGGAGGTTGGTTTTGCTGACAGGAAGCTTTTGCCGACTTTTCAGCTGAAGTCTCGTACTTACCTTGGCCCAACTGCTATGGACGCTGAGATGGCCTTCTTGATGGCTAATCAAGCTAAAGCGTCTTCTGGGAAACTTGTGTATGACCCTTTTGTTGGTACAGGGAGCATTCTCGTTTCTGCTGCACGTTTTGGCGCAATGACAATGGGTGCAGATATTGATATCAGAGTAGTTCGTGATGGACGTGGTCCTGACTGTAATGTTTGGAGCAATTTCAAGCAGTATGGACTACCTGCGCCAGTTGCTTTGCTTAGAATGGATAATAACGTTCCTCCTTGGCGTTCCGGGCTTAAGGAGATCTTTGATGCGATTATTTGCGATCCACCTTACGGAGTTCGTGCTGGTGGACGCAAATCCGGTGGCAGGAAAATCCTTAGAGGGACAGTGGATCCTTACACTGTTCCTGAAGACAAAAGAACAGGCCACATTCCGTCCACCGGTGCATATAGTCTAGTGGAGTGTGTTCATGATCTGCTTCACCTTGCTGCAAGAATGCTGGTGATGAAAGGCAGGCTTGTCTTTTTCTTCCCGGTTCTGAGAGATGAGAGTGGCAGTGAGGTTAAGTTTCCCGAGCACCCGTGTTTCAAGTTGGTTGCTGTCTCTGAACAGATCTTGAGCTCGAGATACAGTCGTGTTCTGCTAACCATGGTGAAAGTAGAGCCATATAGTGAAGAGATTGAAGAAGCTGCTCGTTTAATGCATTTAGAGTTTAGAGAGAATCATCTCAAGTGGTTAGAGGAAGGTAATATCCATTCCTCTGTGTTTAAACCTTCTACTGATTCTTCCCAGATTCAAACGGAGTCCAAAACCTTTAAAGATCCTAAACCTAAGTATAGAGGGAAGTATGTGTAACCGAACAGTGTAAGCGTTGAGTTTTATGTTCTTTCTGTTGTATTTTGTTTGATTTAAGGTTGAACGTTGTTCTGACTTTGTTGTGAAGATGTGTTTCCCATTTTCCAATACAAATCAACTTTTGAGTTTGCTGGCAAACAAACATGTCTTTAAAAAGTAGAACAAAAGAGACATTCTCTTGTGACACACGTCTTCGCTTACAAGGAAACCAAAACAAAACAACAAGGCTCTGATTCCGAAGATGAACCAACAAAAAGGAACAAAGATTAGAGTGTATACTTCAAGGAGATGATAAATTTTTATTACTACAAATTAACGCCTGACAGGGACCACCTGTCAGAACATCTAACATTTGGCTGGTCTTCGTTTCCTTCTTTACCATCCTTCCCTAGACGACGGCCTGTTGCTGAAGAATCCACGCTCTTTGCTTCCTTGGAAGTTTCTTCGCTGATCATCAACAGGTCTAACCCAGGCATCAACTGCTCCACGAGATCTTGGTCTCTCTGTGGACTCAAAACTCCTGGATTCATCGATTGATCCAGACCGGGAGTGTGTTCTTTCTGAGTAAGAACCGGTTCTGCCTGCACCAGACCCGGGCCTCTCAACTGGTTTCTGCCTGAACCTGACTTTGTCGTCCAGCTCACGGGTTAGTATTTCCAGAGCTTTCTCTTTGCCACGTAGAGTTTCTGGTAAATCATGGTGATTATTATTATTAGTGCCAGGTTCTTGATCAGATTGCTTGATCTCTGGAGCAATGGATTCCTTCTCGAGTTTTTTCCTTAGTTCTTCAATCTCTTCCTTTAACATCTTCTCTTCTTCTGT
>Unigene172
TACAAGGCTCCATCTCTTTCTTCGCAGCTCTCTTAGGGTTTCGGATTTGGGGGAAAAAAGCAATGTGGTTTCTATGTGTCTTCTACCACAGGCTACTAGACTTCAGAAAGCCAGAGGTGGAAGCTTTAGCCGAACTCTTCGGAGAGGATGAGTCTATCCAGTGGCGTCTTCCCGAGCATCACCATAACGATACTCCATTCCACTTCGTCCATCTTTCTTCCGAAGAAATCGCACAGAACATCGCCAAGAGAAGCATTTTGGTGAAGGGAATGTATGAGCTTTGGGGTGAAGGAACTTGCTACGAAGAGCTTAAAGACTCCATCCAAAGCTTCCCTGATTCTCGCAAGCTCCCGTTCCTCACTTCTGATTCCACCTTTAGGATCTCTGTTGAAACTTTCAGAAAGGCTCTGACTTTCGATGAGCAGAAGGAGAGAATCCATTCACTTACTTATATCCCCTTCGAGGGGAAGGTTAACTTGAAGAACCCAGATCACAACTTTTTCCTCATGGAAATGGATGAATCTGAAGAGAGCAATGGACTTCCACCTATTGTCCAGAGGAGAATCTTTTTTGGGAGGGAGGTTGGTTTTGCTGACAGGAAGCTTTTGCCGACTTTTCAGCTGAAGTCTCGTACTTACCTTGGCCCAACTGCTATGGACGCTGAGATGGCCTTCTTGATGGCTAATCAAGCTAAAGCGTCTTCTGGGAAACTTGTGTATGACCCTTTTGTTGGTACAGGGAGCATTCTTGTTTCTGCTGCACGTTTTGGCGCAATGACAATGGGTGCAGATATTGATATCAGAGTAGTTCGTGATGGACGTGGTCCTGACTGTAATGTTTGGAGCAATTTCAAGCAGTATGGACTACCTGCGCCAGTTGCTTTGCTTAGAATGGATAATAACGTTCCTCCTTGGCGTTCCGGGCTTAAGGAGATCTTTGATGCGATTATTTGCGATCCACCTTACGGAGTTCGTGCTGGTGGACGCAAATCCGGTGGCAGGAAAATCCTTAGAGGGACAGTGGATCCTTACACTGTTCCTGAAGACAAAAGAACAGGCCACATTCCGTCCACCGGTGCATATAGTCTAGTGGAGTGTGTTCATGATCTGCTTCACCTTGCTGCAAGAATGCTGGTGATGAAAGGCAGGCTCGTCTTTTTCTTCCCGGTTTTGAGAGATGAGAATGGCAGTGAGGTTAAGTTTCCAGAGCACCCGTGTTTCAAGTTGGTGGCTGTCTCGGAACAGATCTTGAGCTCGCGGTACAGTAGGGTTTTGCTAACTATGGTGAAAGTAGAGCCTTATAGTGAAGAGGTTAAAGAAGCTGCTCGTTTAATGCATGTAGAGTTTAGAGAGAATCATCTTAAGTGGTTAGAGGAAGGTAATATTCATTCCTCTGTGTTTAAACCTTCACAGATTCATGCTGATTCCAAAAGCTTTAAAGATCCTAAACCTAAGTACAGAGGGAAGTATGTCTAAGCAATTTGTTTTGTATTCTTTCTGTTGTATTTCGTTGGTTTATGTTAAACGCTGTACTTGTGTTACAAATAACTTTTTAGGGTTATTGGCAAATGAGTGGTGCAGAAAATA
>Unigene173
TGAAGAGAACTCACTGACGCAATTCAGACAAACAATACAACAAACGCAAATCGTAGTGGTTAGCACGTGTTATGCATGCATGATGAGTATCTATTTATGGTAAGCAGTGACGTCAGCAAAACTATTACCCGCTTGTATTCTCAACCACACACGCATGTACCTGATTTACTCAATAATTGAGTCACTACTAGCTTCAGTGTGTGTGTGTCGTTATAAAGTTAGCCTTAGCAAATAGGAATTAGAAAACTACACAACTCAGTGACAAAAAAAAAAGAAAAGAAAACTACACAACTCAATAATGGAAACTTTCTACTTCATCCCATCTCTCTTCTTCCTCGTCCTCTCTTTGAAACTTTTGTTCGGAGCACGACGGCGTAAACTAAACCTACCGCCGAGTCCAACTCGTCCATTTCCGGTCATCGGACATCTCCACCTCCTAAAGCTGCCGCTACACCGTACGTTTCTCTCTCTCCCCAAATCTCTAGACGGTGCCTCCATTTTCTCCCTTCGCCTAGGCACACGTCTCGTTTTCGTTGTCTCTTCTCACTCCGTCGCGGAGGAATGTTTCACCAAAAACGACATCGTTTTAGCTAACCGGCCGGAGTTTATCTTCGGAAAGTATATCGGATACAATTCAAGCACCATGGTCAGTGCGGCTTATGGTGACAGCTGGCGGAACCTCCGTCGTGTTGGCACCATTGAGATCTTCTCGTCTTTTAGACTCAATAGCTTCTTATCCATCCGTGAGGACGAGATCCGACGGCTGATATTCTCTCTATCCAACAACTCTCAACAAGAATATGCAAAGGTGGAGATGAGAACATTGTTTATGAACTTGACTATAAACAACATCCTTAGGATGGTGGCCGGAAAGAGATTTTACGGTGATGAAACAGAGGACGATGATGAGGCAAGACACGTGAGGCAGTTGATCGCCGATGTGGCTGTTAGCAGCGGCGCTGGAAACGTGGCAGACTATTTCCCGATCCTTCGTTTGATAACGAGTTACGAGAAACAAGTGAAAAAGCTAGCGGGTCGAATTGACGAGTTCTTACAGAGTCTAGTGGACGAGAAACGTGCGGAGAAAGTAAAGGGTAACACTATGATCGATCACTTGCTTTCTCTCCAAGAAACTCAGCCTGATTATTACACGGATGTTATCATCAAAGGAATCATACTTGTTATGATAATTGCTGGGACTAATACATCAGGAGGAACTTTAGAATGGGCGATGGCTAACTTGTTGAACCATCCAGAAGTATTGGAAAGGGCAAGGACCGAGATCGAGGAGCAAATCGGTTCAGACCGGTTAATAGAGGAACAAGACATTGTGAAACTTCCTTATCTACAGAACATTACGTCAGAGACATTACGGCTATATCCTGTGGTTCCAATGCTTCTCCCTCATATGGCGTCAAAAGATTGCATGGTAGCAGGCTATGATGTCCCACGTAAAACAATCGTAATGGTGAACGCATGGGCCATACATAGAGACCCAAAGATGTGGGAAGAGCCGGAGAAGTTCAAGCCAGAGAGGTTTGAGAA
>Unigene174
ATGTGGGAAGAGCCGGAGAAGTTCAAGCCAGAGAGGTTTGAGAAGGAAGGGGAGGATAAGAAGATAATGTCATTTGGGATGGGACGACGAGCTTGTCCTGGATTAGGGCTAGGTCAGCGGCTAGTAACGTTGGCTTTGGGTTCGTTGGTCCAGTGTTTCGAGTGGGAGAGAACCGGAGAAGAATATGTGGACATGACAGAAGCTGCGAAAGGAATCACAATGCATAAGTCTACGTCGTTGGAAGCTATGTGTAGAACTCGCCCCATTGTGGATAAGATTTTAGATGCTTCTAATTCTTGTCCATAAACTCCATCTTCAGAATCTTGTTATACTCGTCTCATTGTCCGAAGGCTCGTACATTCCGTGGGGCGAGACTCAACCTTACTAGACATTTTTATAAAGGTTTTCAAAATGTTTGGTAGACGTCAATCAATGTTAGTATAAAGACAAATATGTTGTGACACATGCAGTGACGTCTAACACATCACATGAAAGTTCGCACGTGTCATGTGCTATACATGAGCTAATGCCTAATGATATCAGCATCCCCGTCTCCTACTCCCATGTTGATCGAGACAAGCAAAATATAGTAGGCAGTGACGTAACCAAAACGCTTATCCTCTTCTTTAACTTTCATGCAAAAAGATAAATTATGAATTATCTTCTTCAATGCAACTAGTTGATGTAAAATATTATATTTTTATTGCTCGATGTCACACTATAAAACCTGCTTAA
>Unigene175
GGCGTCATTCATCCCCAATGCAGCGCGTGCGTTTAACGCGACACCTTTGTCGGCAAAGGCGTCGAGGTCGCGGTTCATGGGTAAGTGCTTGAGATCAACCCCGATGATAACACACAGAGGATCTCGCTCCGGAGGAATCAAATGCTCTGCTTCATCTTCTCCGGCGACTCTTCCCTCAGCTCTTCTCTTCGATTGCGATGGCGTGCTTGTTGATACGGAGAAGGACGGTCACAGGATCTCCTTCAACGACACTTTCAAAGAGAGAGATTTGGGTGTTACATGGGATGTTGATTTGTACGGAGAGCTACTGAAAATCGGTGGTGGGAAAGAAAGGATGACGGCGTATTTTAACAAGGTGGGTTGGCCTGAGAAAGCTCCCAAAGATGAAGCAGAGAGGAAAGCGTTCATAGCTGGGCTTCACAAGCAGAAGACTGAGCTTTTCATGGTTCTCATCGAGAAAAAGCTGCTTCCTCTTCGACCCGGTGTTGCCAAGTTGGTTGATCAAGCATTAACGAATGGAGTAAAAGTTGCCGTGTGCAGCACTTCAAATGAGAAGGCGGTATCAGCTATAGTTTCATGCTTGCTTGGACCAGAACGAGCAGAGAATATCAAGATATTCGCTGGAGACGTTGTCCCCAAGAAAAAGCCTGATCCGGCCATATACAACTTAGCAGCTGAAACCCTTGGAGTTGATCCCTCAAAATGTGTTGTGGTTGAAGATAGCGCTATAGGGCTAGCAGCTGCAAAAGCTGCGGGTATGACTTGTATAGTTACAAAGAGTGGATACACTGCGGATGAAGATTTTGTGAACGCAGACGCGGTTTTCGACTGCATTGGAGACCCTCCAGAAGAGAGATTTGATCTATCATTCTGTGGAACCCTTCTCCAGAAACAGTTCGTTAGTTAAAACTACAAACTCTCAACATTGGCGTGTATAGTGAAAAAGACTTATTCACTGTAAACTCGTTATACACATTATATCTCTCACATTTCCATCAGCAGATGTTTCAGTTTCAACAAAACCACTAGAGTCCGAAAATTTCATCACAGGTCGAAGGCTGAGCTGACCTCATTGATCTTTTTTCTCCACAGAAGTCCCAACGGTCACTTCTGCTTTTTCTTCTTCCTTACCATCCGAATCCAAAAGCTTCTCCTGAATCTTCGTCACACCCTTCTCAACCGGTCCCATCGCTTGGTTTATCGTCAGAACCACATCCTTCACAACATGCTGACCACCGTCCATAACTATATCCTGTACACTCTCCTTAATACTCGTCCCCGATGCTTCAACATGAGTCTCCTTCTTCTCAACAACACGGCCACTTTCGTCTAGCTTAACCTCCGTCGTCTTCGTCCTCGTGATTTTACCGCACTCTGAGACCGGGATGTAGTGGTAAGGCTCAACTGGGAAAACAAAGATATGCGCCACCGCTGCTATGGCCATCTCGATGCAAATGAGAAAATCTTGCAGTGCGTTCTGGAACCTTCCTTCTTTTGGAAGCACGCCGTAGTAGCAAAGCAAGGCGATGCCGAAGCCTTGCCACCAAGTGGCAAAGACGATGGCCTTGAAGCTGATGAACTTGGCCAAGGGTTTGATTTCTTTAAGGCGTTCGTGAGTCACGTTGTAGAACTGGACTAGGCAGAAGAGAGCCCACATCTGGCTGAAGTTTAGCACCACCTCTATGTATGGATATCCGTAATACCATTTGAATTCACCATCACCATAAACACCGAGAAGCTCCAACAAAAATGCCAAGAATGCACAAAAGGTTTTGAGGATCATATATTGGACAAGACCGAACTTCTCTATGACAAAGAGCTCAGGACCCAAGACATATGGTTCACACAAGAACTTCCATAATGGATTCCTCTGCTTCTGCGTCTTCTTCTCACTCTTATTCTCTTCTCCTTCTAGTAATGGTTCTTTTGATTCATCTTCGAGCAATTCAACAACTCTTCTTTCACCACCTAGACAAGCGACCAAGTAACTTCCAAAGGAGTACAAAGCGAAAGCCTCATAGCAATTTCTCAAAATGTCACAAGGCAGTGAGAGTTTTGCATTGGACAAGGAAATTATCTAAACCACAAACATAAACCGCTTCGGTTAAAATTGAAAACTACAAAACTCCCGAAAGGGGAGAGAAAGAGAAAGA
>Unigene176
AGAGCCTCCTGTTACCACTGAGGTCCGAGGTAGTACAGTTAGCATGATACCGCAGTCTAGTGAACCTAGTTGTTCAGCACAAATTCAACTAGCACTAAAGACTCTGGCTCGTTTCAATTTCATGGGGCATGATCTTCTTGAATTTTCTCGGGAGTCGGTTGTTGTTTATTTAGATGATGCGGATGCAGCCACAAGAAAAGATGCTGCTTTGTGCTGTTGTAGACTAATTGCAGATTCCTTATCGGGGATCACGCAGTTTGGCTCA
>Unigene177
ACGGTACAAGATCGGCTTCTAGATTGCATTTCATTGGTTCTTTCAAGATCTCATTATTCTCAAACAGAGCCTCCTGTTACCACTGAGGTCCGAGGTAGTACAGTTAGCATGATACCGCAGTCTAGTGAACCTAGTTGTTCAGCACAAATTCAACTAGCACTAAAGACTCTGGCTCGTTTCAATTTCATGGGGCATGATCTTCTTGAATTTTCTCGGGAGTCGGTTGTTGTTTATTTAGATGATGCGGATGCAGCCACAAGAAAAGATGCTGCTTTGTGTTGCTGCAAACTAGTTGCAAATTCCTTATCTGGGATCGCACAATTTGGCTCT
>Unigene178
TCACTCCCTCTGCGCTTACATGGGCGACGACGATATGTTTAGTTCTGACCTAAGTGATGATCAGTTGAAAACTAGACTTGGTCATATGGCTAACACACCTTGTCAGGTGATTTTCTCCATGGGTGATGAGTATGTACCGGATTATGTCGACAAAAAAGCACTGGTTAATAGATTAAGTAAAGCGATGGGAGGAGCAGAGAAAGTGGAGGTAGAGCATGGGAACCACTCGCTCTCCAATAGAGTTCATGAAGCTGTTCAAGCCATTATTGGTTTTGTCAAAAGAGAAGGACCCAGTGGTTGGGATGACCCTTGGAGCTAAATCTTCCTTCTTTTTCATTTATGTGGATGAAAGTTATACAAATCTCAGTCTCGTGAATTAACTTGACTTCTTGGGGTGATTCACAATCATTTCTCCTTCAGCGTAAAGAGAAGACAATTTGTTTTCTCTTTGTCTGATATATATACTTGGATCATTGAAAAACTCGTTCATGTTATATATCCATCGGTTTCTTTTGTTGTATCTTTATCTTCATACGAAATTG
>Unigene179
TTGAAACCCGCAAACAGGGGTAAAACCCTAGGGAAAAAATTCATCATTTCTATGCCAATAAAGCGTGTTCTTATGATCAAGCCAGAGAAATTGAAGAAAGGAAATCTCTGGTCTAGAGACTGTGTTCCCTCGCCTGATTCTTGGTTGCCTCAGGAAGATGCTGTATTGTGTGCTATGGTTCATGAATATGGGTCTAACTGGAGTTTAGTTAGCGAGACTCTTTACGGAATGACTGCTGGTGGAGCTTACAGAGGAAGGCATCGCCATCCTGCA
>Unigene180
CCCTCCTTTCGGCCTTGTAACTCGGTAGAGGAGGTGATTTTGAGCCAAGCCGAGGGCACGAGCGAGACCGATGGACTGGTTCTCGGAGCCGGGGAAACCGTTTCCGATGACGACGGCGCGTCTGACGACGTTCTGGGAGCCGCCTTGCTCGAAAATCTCGGGCACGCCGGTAGATAGAGTGGGTGGATCCGGCAACAGGATTGGCCTCATGCCGGTTTCTGATGGTTGATATCGAAAACCCCTAGAGGAACCACGCCGAGATTTAGGATTTGATCTCTCTCTCAATCCAACTTTGTGTAGAATACGCCGAAGTGCCTTTGACAACTTGCGAAATGTTAGAAATTGGTAAACAAATTGACAAACTAAATATAATAAAACTGCT
>Unigene181
CCCTCCTTTCGGCCTTGTAACTCGGTAGAGGAGGTGATTTTGAGCCAAGCCGAGGGCACGAGCGAGACCGATGGACTGGTTCTCGGAGCCGGGGAAACCGTTTCCGATGACGACGGCGCGTCTGACGACGTTCTGAGGTCCGCCTTGTTCGAAAATCTCGGGTACGCCGGTGGATAGACTGGGTGGATCCGGCAATAGGATTGGCCTCAGAACGTCGTCAGACGCGCCGTCGTCATCGGAAACGGTTTCCCCGGCTCCGAGAACCAGTCCATCGGTCTCGCTCGTGCCCTCGGCTTGGCTCAAAATCACCTCCTCTACCGAGTTACAAGGCCGAAAGGAGGG
>Unigene182
TGAAAATCTCAAGAGAAGACTGTCTAAATGCTTGTTGAGTTATTAAGGAGAAGATAATCTTACAGTCATTCTTCAGACACTGAAGTCGAATTACCGATTGTTGTAAATGTCAGTTGTCTCTTCTTGTTCCATTAGTAGACAGTACGGGAAATACATCTCTGGTCGTGGCAATGGTCTTGTTTAAGAGAAGCAAGACCTGAACAGCAAAAAGGTTAATCAATCAATTAGATACAAAAGATTCAAAATGTAAATAAGCAAAATGTAATCAATTAAGAAACATATGTCGATTGGAATCAGTGTTATCCAACAATCTTTGTATCATAGCTTAAAAGTCGAATCCAATCAGA
>Unigene183
CAGGTATATGATATGCCTTGCAAGTTTTAACATCTTGCGAAACCTAGCATGGTTTTATGTTTTCTTGTATTATAGATTCTTCTCTTTAGCTTGGGATATAGATGTTTGCAATTAGTGAATCTTAAAGTTGTGTTTATCATCTCTGCTACACCGTTTTCAGATTTAATAATTTACTGAGAGTACCATTACTTGCAGTCCTAGCGACTGGCTCTACGTAGAAGCTGAGATGAAAAGACGCCTTGGAAGAAGATTCTTGATTTATGCAAGTTCTTCAAATACCTTCACTAAAACGTTTGGCGGGATCGATGGAGCTGGGAAACGATTAGCAGAAGAGGTTAGACAAGTTATCCAAAAGAGCAAGAGCTTAAAGAAGATATCCTTTTTAGCCCACTCCCTCGGTGGCTTATTTGCCAGACATGCTGTTGCCGTTCTTTATTCAGCAGCAGTGTCACAAGCCAGTCATGGTGCTACTCTCTCTAACTCTGGGAACTCACATCTTCCGCGAGGTAGCCTTGCTGGGCTCGAGCCGATGAATTCATTACCTTGGCAACACCTCATCTAGGAGTGAGAGGCAGAAAGCAGCTGCCTTTCTTGTTGGGAGTTCCTATATTAGAAAGACTCGCTGCACCATTAGCTCCATTCGTTGTTGGCCGGACTGGTAGCCAGTTGTTTCTTACTGATGGTAAAGCTGATAAACCACCTCTTCTCTTGAGGATGGCATCCGATTGTGAAGATCTGAAATTCTTATCGTCCTTGGGATCGTTCCGAAGCCGCATCGTGTATGCAAACGTATCTTATGACTGTATCCTATGCATTTCTGTTGATGTTTCTGTTTAACTTGTTCAGTCATGATTTCGAGTTTTGTCTGCATTTGTTTCTCAAATCTCCTTTCACATCTATTAGACATGGTTGGT
>Unigene184
CAGGTATATGATATGCCTTGCAAGTTTTAACATCTTGCGAAACCTAGCATGGTTTTATGTTTTCTTGTATTATAGATTCTTCTCTTTAGCTTGGGATATAGATGTTTGCAATTAGTGAATCTTAAAGTTGTGTTTATCATCTCTGCTACACCGTTTTCAGATTTAATAATTTACTGAGAGTACCATTACTTGCAGTCCTAGCGACTGGCTCTACGTAGAAGCTGAGATGAAAAGACGCCTTGGAAGAAGATTCTTGATTTATGCAAGTTCTTCAAATACCTTCACTAAAACGTTTGGCGGGATCGATGGAGCTGGGAAACGATTAGCAGAAGAGGTTAGACAAGTTATCCAAAAGAGCAAGAGCTTAAAGAAGATATCCTTTTTAGCCCACTCCCTCGGTGGCTTATTTGCCAGACATGCTGTTGCTGTTCTTTATTCACAAGCCAATGATGATGCTGTCTCTAAATCTGGGGATTCACATATTCTGCGAGGTAGGATTGCTGGCCTCGAACCAATTAATTTCATCACCTTGGCTACACCTCATCTAGGAGTCAGAGGCAGAAAACAGCTGCCTTTCCTTTTGGGAGTTCCTATTTTAGAGAAACTTGCTGCACCAATAGCTCCGTTTTTTATTGGTCGCACTGGTACCCAGTTGTTTCTTACTGATGGTAAAGCTGATAAACCACCTCTTCTCTTGAGGATGGCATCCGACTGTGAAGATCTTAAATTTTTATCGGCTCTGGGGGCATTTCCATGTCGCATCGTATATGCAAACGTATCTTATGACTGTATCCTATGCATTTCTGTTGATGTTTCTGTTTAACTTGTTCAGTCATGATTTCGAGTTTTGTCTGCATTTGTTTCTCAAATCTCCTTTCACATCTATTAGACATGGTTGGT
>Unigene185
TTTCAATTTTGCAGTTTTCATATATTTTAATATTCTGAAGAAGTGAAGAGTATCATTAGTTGACTTATCATTAGTTGACGAAACCATAAGCAGAAAAAAAGAAATCCATAACTTAGAAAATTACCAAAGTGATTAATAACTAATCAGTCATTATAGGGTAAAACAAAGAGCACTTAAAGCACCAAATGTCTCTCAGTAGCCGTTGGCTGGAACAGCTTCCATGTACTGTTTCTCCACAACCTCCATCACTGTGTCTGCAATTCCACTTGCATACACACAAGATCCTTCACAAATCTTAGTGTTGAACAAGAAGCTGTAATGCTCACCAATCTGTCCACCAGCAACATGCTGAAGATCGAGCTGAAGCTGATCAAGAACTCTGGTTGTGAACAACAAACAGTTAATCTTCTTCTTCTGGACAACCTTAATGGTCACTTCGTCATCAATAATACGCACATCAACCTCAGTGACTTTCGATTTCCTCTTCAGCCAAGAACATCTCAGCGCCTTGTTGTTGCTGAAGCAAGACTGGTCTCCTTCGCTCTTTGGCCTGTAAACCACATTGTCTCCTTCTTGCTCTTCTTCTTCTCCACCAACTCTAGCTCTCTTCTTGCTCCTGAATCTCCCAAAATTTTTCTTCTCCACAAGCATCTTCAAATCCTCTATGGTCCTCAACAGCTCTTTGATGTAATCTATTGCCTCCCCAACGATCGATGCTCTATCATTCTATTAAAACAACAATGTCATTCATACACATGAATCAAT
>Unigene186
TACAGGAGGCTTTCTGTCGCCGGAACTCTGAGATTATGAAAGTGCTTCTGAGTAATCACCACCGTTTAGCGTGGTGCAAATGGCGGAGGCGGTTACCGCGATTGATCGGTGTTCTCCGTCGTATGAGAGATTTCTACATGGAGATCTCTTTCCACTTCGAGAGCTCTGTGATTCCTTTCGTCGGCAAAATCGCTCCCTCTGACACCTACAAGATCTGGAAACGCGACGGAAACCTCCGCGCTGATACTACCTTAGCTGGATTCGACGGTTTGAAAATCCAGCGTGCCGATCAAAGCTTTCTTTTCCTCGGTGACGGTGACGAATCTCTCGACATCTCTCCTGGATCGTTGCTTGTACTGAATCGAGACGACCGTAAGATCCTTGACGCGTTTGAGAGTGCTGGAGCTCCGATTAGCGATTCGGATATCGCCGGATTCTGTTCACAGTCTAGCTTGTACCGTCCGGGGATGGATGTTACTAAAGCTGAGCTCGTCGGGAGGATGAATTGGCGGCGGCAAGAGAAGATGGAGAGCGTCGGAGATTGGAAAGCTAGGGTTTACGAAATTCAGAAAGTGACTTTCAGTTTCAGGTCTCGGAAAATCGTCAACGAAGGAGATTCAAGCGAACAAGTTCAACCTCTGGAGCTTGACGAAGACGACGATGGATTCCTAGTAGCGGAGAATCCGAGTTTCTTAGCTCCGCAGAGGTCACAGAGACGGCACAGTAGCTTCGTCAACGAAGACAGAGATTGGATTTCCGTTGGGAGAAAAAGCGTCGACGTATATCCCTCTGCCGCACCACCACCGCAGTTTCAACCACCCAGAAGATCAGTAACTCAATTCCAGCCTCCGAGAAGGTCAATGGCCGTACCTTCAACCGCCTCCGCCGCACCACCACCGCAATTCCAGCAACCGAGAAGATCAGTATCACAATTCCAGCCCACCGAGCTGCTTGG
>Unigene187
AGACGAAGCTAATGACAGTGGAAGAAACCGTCTAGAGAAACAAGTTAAGAAAGCTAGGCAACAAGCTAAAGCCTCCTCAGATCTAATCGACGCAGACGACAGTGACGAGCTATACAGTGTCTGGTCCGGAAGCGACGAGGAGAAAACCTTATGGACCGGCGACGAAGGCGACGACGACGACGATATTCCAACAGAGCCACACCCAAACGAAGCATCTGACAAGTACTTGGACAAGTTGTTCGAGTTCGAGGAGAAGCCAAAGTACAGAACAATCT
>Unigene188
TAGAAGGTTCGGGTGAAGAAAGCAAAGGCGTTTGCGTTTTCGCGACCGGCTGAAACGGAAAAGCAATCGAATCGATCCACCACCAGGCGGGGGCCGAGATACAGAGAGATGAGAGATGTTATTGTATGTCTACTCGCAGCTCCTTTCCTCCTACAACTATCAACTGCCACCGTCGTACTCAATTCTATCTCCGCCTCTTTTCCTCATCTCCCCGCCAAATTCGACGGCTCCGTCCCCAGAAACGGAATATGCGGAGCTCTGTTCGTCGCAAATCCCCTCGACGGTTGCTCTCCTCTTCTCCCCCCATCAAACAGTTCTCAACAGAGAACTACTAAGTTCGCTCTTATCATCCGAGGCGGATGCTCTTTCGAGGATAAGCTTCTCCACGCCCAGAACTCGGGTTTTTTTCAAGCTGCGATTGTCTATGACAACTTAGACAACGAAGATCTCGTCATTATGAAGGTGAACACTCAGGAGATTACACTTGCTGCTGCAGTCTTCGTTTCAAACGTTGCCGGCGAGATCTTGAGCAAGTACGCCAGAGGCCGAGAGGGTGAATGCTGCATTTATCCTCCAACCAAGGGGACTGCTTGGACTGTCCTCGCCATCTCTTTCTTCTCTCTCCTACTCATCATTACTTTCCTCTTGCTTGCCTTCTTTGCTCCCAGGCACTGGACTCAGTGGCGCGGTAGGCACAGCAACCGGACCGTGTCACTAGATCCTAAGCTGGTCCGCACGCTCCCCACCTCCACTTTTTCTGATTCTTTTCGTGGAGGGGATACGTGTGCTATATGCCTCGAGGATTATAGATTTGGAGACTCTCTTAGATTACTTCCCTGCCAACATGCTTTTCACTTGAACTGCATCGACTCTTGGTTGACAAAATGGGGTACATCCTGCCCGGTGTGCAAGCATGATATAAGAACCCAGACTATGTCTTCCGAGGCACATAAACGAGATAGTCCAAGAACAGGTACAAGTACGGGTAGATTTACCTCTGCTCAATCCAGTCAAAGCCTTTAAGATTGGGCGTAAGATCGATCAGTGCTCGGTTTCTGTGGACCAGGGCCATGTTTGCATCGATCTGGTGTTCCCGGTGATATTGAATGGGGAATCATGTTGGGATAAGTATAGGTAAAGCCTTTAGATTTGCCATATTGGTCGATACTATTTAAACAAAAGAAAAGATCCCGAGTTACTTTGCTTGCCTGATTGTTGTTCTTTACATGTGTGCATTATTTGTATATGTACATAAAGCTGGGAGTCATACTAGCTTTGTTTTTTTTTTTTCACATATAAATGATCATTGTGTGTGTTGTTGTTTCGTAATCTTTTATTTGCGAATATCACTTAATGTTTTTTTGAGTTAAGACCGACCTCTGGTGTGTGTGGTGTGTTTGTACATATAAGGCAACCAAATCGATAGAAACAATGTTTTTTAGATTGTCCGTGTCAGATGAGGTACAAGAGATCGGAAGAG
>Unigene189
TAGAAGGTTCGGGTGAAGAAAGCAAAGGCGTTTGCGTTTTCGCGACCGGCTGAAACGGAAAAGCAATCGAATCGATCCACCACCAGGCGGGGGCCGAGATACAGAGAGATGAGAGATGTTATTGTATGTCTACTCGCAGCTCCTTTCCTCCTACAACTATCAACTGCCACCGTCGTACTCAATTCTATCTCCGCCTCTTTTCCTCATCTCCCCGCCAAATTCGACGGCTCCGTCCCCAGAAACGGAATATGCGGAGCTCTGTTCGTCGCAAATCCCCTCGACGGTTGCTCTCCTCTTCTCCCCCCATCAAACAGTTCTCAACAGAGAACTACTAAGTTCGCTCTTATCATCCGAGGCGGATGCTCTTTCGAGGATAAGCTTCTCCACGCCCAGAACTCGGGTTTTTTTCAAGCTGCGATTGTCTATGACAACTTAGACAACGAAGATCTCGTCATTATGAAGGTGAACACTCAGGAGATTACACTTGCTGCTGCAGTCTTCGTTTCAAACGTTGCCGGCGAGATCTTGAGCAAGTACGCCAGAGGCCGAGAGGGTGAATGCTGCATTTATCCTCCAACCAAGGGGACTGCTTGGACTGTCCTCGCCATCTCTTTCTTCTCTCTCCTACTCATCATTACTTTCCTCTTGCTTGCCTTCTTTGCTCCCAGGCACTGGACTCAGTGGCGCGGTAGGCACAGCAACCGGACCGTGTCACTAGATCCTAAGCTGGTCCGCACGCTCCCCACCTCCACTTTTTCTGATTCTTTTCGTGGAGGGGATACGTGTGCTATATGCCTCGAGGATTATAGATTTGGAGACTCTCTTAGATTACTTCCCTGCCAACATGCTTTTCACTTGAACTGCATCGACTCTTGGTTGACAAAATGGGGTACATCCTGCCCGGTGTGCAAGCATGATATAAGAACCCAGACTATGTCTTCCGAGGCACATAAACGAGATAGTCCAAGAACAGGTACAAGTACGGGTAGATTTACCTCTGCTCAATCCAGTCAAAGCCTTTAAGATTGGGCGTAAGATCGATCAGTGCTCGGTTTCTGTGGACCAGGGCCATGTTTGCATCGATCTGGTGTTCCCGGTGATATTGAATGGGGAATCATGTTGGGATAAGTATAGGTAAAGCCTTTATATTCGCCATATTGGTCGATACTATGCTTGCCTGATTGTTGTTCCTTACATGTGTACATAGTAGCTTTGTTTTTTTCACATATAAATGATCATTGTGTGTGTTGTTGTTTCGTAATCTTTTATTTGCGAATATCACTTAATGTTTTTTTGAGTTAAGACCGACCTCTGGTGTGTGTGGTGTGTTTGTACATATAAGGCAACCAAATCGATAGAAACAATGTTTTTTAGATTGTCCGTGTCAGATGAGGTACAAGAGATCGGAAGAG
>Unigene190
GTTCCACAACTTCCCATCATGCCTCTGATGCGTCCACCAGAAAGGATTTTGCTTGAGGACCTGGTACTGCTTAAAGTCGGTCCGAACCCTCCAACCTTTATCATACGCTAACGTGTGCCTATCCTTCTGAAACAGGGTATTTATTCGAGGAATTCCCCTATCCCAAGAGTCCTCCAAATCCTCCAATGTAAGACGCCTATTTTGGGCCTGTGCTTCCTGCCTCTTTAAAGCATACTCTGCCCACACCCGCTGTGAATCAATAAACTCACTTTCCCAAGGCTGTATGTAACGATATAGATT
>Unigene191
CCGCTAGTGTTCTTCTTCGTCGGCTTAAAGAACGAATCTTCCTCATCGGTTACAGAGCTAGGACGGGAAGAGTCGCAGCCATCGAGCGGCGGAGGGCGGAGGAGAGGGAAAGAGGCCGTGGAATCAGTGGAGGAGGAAGATTCGGTGGAGTCACGTGCCGCGGAGGAAGAGGAAGTGTAGTCAGAGGAGGAAGTAGAAGAACAGAGTGTACGGACGAGAGAGAGACGAGGGGAGAGCTGAAGAGGGAGAAGCTGGCCTTTGTAGAAGAGCTCATCGGCGGGGCAAAGCGAAGAAGAAGCTTTTCGCGGAGAGATTGAGACGTTGAACTCAAACTCCGATGAAGATGACGACGGAGACGAGTGAGAACGCGGTGGAGAGGGACGTGGACGTGGTTGACGTCTCATCGCGCTCTTATCTCTCTCTTTTGTATGCTTCTCTCTCTGCTTTGTCTCTGAGAAGAAGAGTTGTTGATGTAA
>Unigene192
ATATCTCCTCTCACTTTGCTGTTGAACAGGCCCATATCCGGAACCTTCGTATTCTGACCGTAGAATAACCCCAGAGATGCTTAGTTTCCCAGGAACTTTAAGTACCTTTTCGGAGAAATCAGATGGAGGCACAAGGAACAACGTCGTCGTGTCATCCAATTTAGAAACAGCTGCCCGCTGCTTCTCCTCCAGATAATGCATAAACTCGTTATAGAACACAATATCAGCATCGCTTCCAGGAACGAAGAAAACCACCCACGCTTGAGATGACTGGTAGTAATGATTCGCCAGCATGTCCAGACCAGTTCTTGCCGTGCAATCTAGAAACTCGGGCAGCATCATATCCATCGCTTTGCCCACAGGAAAACATTTAGCACGACAGATAGGATTGCCTCCCTTTGCAATAGTCCCTTCCCAGTTCCAGTCCTTAAGCGATGGCCGAGTCTGTTCAAGTGTATGCCGTCTCCCTTCAGGCAGAGAAAATTCTCCCACCAACTCGTCATGTGGTTCACGAAAGCTACTCTTCTCCCCGTTCCTTATAGCCAGATTCAACGGATTCTCAATTGTTTGCTTGTATCTTACTTGTCCAGCCTCATAGTTACGCTCAAAGGCTTTATTGGGAGAAAAATCAGCAGATCCCCTTGAAAAAGAGCGTCTTTCTTGCCCTACACCAGAAACCAGATGCCCTGGGAGCTGCCTCTCTGCCTGAAAGGATCTTGTCTTCACTCTCTTGGTGTCCTGGTAGTAGTAGTCTTCTTCGGATAAACCCCGTGGCTCTTCATACACTGAACTCCTTGGAGGAAACCTGTGAGGATCATCACGGAATGTGGAACCCATTTCCCTATGATATTCATGCATATCCTGAGGCAACTTGTGTGGAGACCTCGACCTTCTATAAGGAGGCCCTCCTCCATCATATTCATTCCTTGAGGCTCTTTTCCTGTTAAACATGTAATCTTCAGACTCTTCCAAATCCCTGTAATGTGGATCTCTGACATTGGAAGTTCTGCTGATGCTTCCATAGTTTCTATCCTGATGAAAGTAACCTTCTGAAGATCCCAGTCGATCAACAGATCTGTAAGGCGGAGAGAATGATCGACCAGACGGACCCCTTCCACTGCTAGATGAGGAAGGCTCACTCTTTGCGAAAGAGATATGCACTCGAGGATTGTCAAATAATTTACCCTGAAGAGTTTCTTTTGCCTTGCAAGCTGCCATTAGATTCCGGAATTGAACAAATGCATAACTACGACCAGGGAATATCGTGACCTTCGTTATATCTCCGAATGGAGTGAAGACCTTCATCAAGAGCTCTTCATCTACTTTCAACGAAGCTGGGAATCCTATGTATAGTATCTCACTGGGTTCTGCATCTCTATCACTCATTTTGTTTGATCTGCTATATGCGTCTGGGCTCTCGTAACGCATTCTGGAGTCCTTTTGGAAAAAAGGTGACCCTCTTGCTCCAGACCGCTGCTCATCATGACGAAATGTATTTTCTGTGCGTGGTCCAGTTGAGGACTTTTCCGGCTTGGCAAACTCGATCTTAAGCGGGTTGCCATTGAGCGGGAAGCCTTGGAGCGAGTCAATAGCAGCGAAAGCATCTTCGTCGTGTTTAAAATTGAGGAACGCGTAGCTCCGAGCAGGCTGAAACGCAACGCTCTCCAATTCTCCAAACCTCAAGAACCTATCGGCGAGTTCCCGTTCCGATATCCCAAGGGGAAGGTTCCCAACCCAGAGATGCCGCGACGGAGGGTTCCTTCCTCTCTCCTCCTTCCTTCCTCCGCCTCTAACTGACATTGCGAAATCGTTTACAGTGATCAGATCTGATGCGTATTCAGATGAGATTCAGCACCATTTTATCACTCTCGTTCTTTTACTGTGCCGAACACGATTTTCTTTCTATTCCCAGGGCTCCGCAAAATCCCCAATTCTCTCTGTCGATTGAATAAAACGTCTGCTCAGTAAAAG
>Unigene193
GAAGAATTATGTTTTCTGTGCTCTCCTTCTCCGCCGTAGGCAACGTTTAGGACTTCCATGGAAACTGATTCTTCTTCCTCAGGATCCAGCAATCAATCGGCGCCGTAGTGAATCTAGATTTTCCAACGAGCTATTCATCTTCTTCCTACTGATCAAGTAATCAGTCGATTACGGAATCGTTGCTATTAAATTCTCTCTTTAAATCAATCTACACGATATCTCTTCAAAAGCGGTGGTGGTTCGACTATAATAAGATGTTCTTCCACAGTGGAGGTTAGGTTATTGCCTTTCTGAGAGGCAAGGAACATCAGGCGAGGTGATGAACTGATGTCCGTAGATACGCTCCTGCTTCCGTTTTAGAATTCCGATTGTATGTATATAAGTTGATTTTCCCCAAATTATAAGAATTTTCACTGAGCGTTTATTAGTTGTGACTTTCTACGATTTACTTTCAAGCAAATCTTATGCCAGCCACCATTGGTCCCTATCTCACGGTGGGGTCGATGTATTCCATAACCGGTTTCGATGTGGCTCGGTGTAACCCAAACTTCAGGCTGTCGGACTCCTCTTCATTTGATTCATTGGCAAACTCCTCTCTCCTTCTTACTGACTTCAAAGCCGGTCGATGTAGCACAACCGTCGAAGTGCGGCGACCTCATCAGTCTCCGCTTGCTTTCTCCATCGACTTTAACCTAACGTTCTTGCTAATACTGCTCACCTAATCATCAGCAGACGCGTCCGGGGATGGGTCCACCAATCGTTGTCTCACTGATATCGGCTTTGGTCCTCTCAGATATTTTTTACAAATTTTCTAAAGCTTTAGAGAGATCTCAAAACGTCGACAGCCATGGCGACCACCAAAGTCCAGAGGATTATGACCCAGCCAATC
>Unigene194
TCTTGCTCAAAGGTCCAGGTACGAGGAGTTACCCGACACTTGGTACACTCAGTTTATTTCAAGGTGTGGTTTTAAATACGGGATGTCTGTTGGAGGACAAGAATCTGACAAACGCACGCCTGAAAGGATGTCTACTTACCTCAGAGTCGTTGACAGTCATAAGAGAAAGCGTGCTCCTTTTTTAGAAGATCGAAGTACCGGAAGCTCAGGCCACATGGGTAGATCTAATATACATCCAGGCTCCGGATTCGACGGAAGTAGTTCGGATGATGATATACTTCTTCCGGAGACGATGTTTAGAATGAACTGTGTACCCGAGACTGCCCTTTCGCCGTT
>Unigene195
GTGCTCTTCCGATCTCTTGGATTTTATTTAAATTTAAATATTAAATGGAAGCATAAAACAACAGTTCGTTTATAAGTAAACTGAATCTGCTTAGTAAATTAACGAAAACCAAATGAAAACCAAACTAAAAACACCAAGCTAAAACACCAAACTGAGAAACAACTTCATACGGGTGTGGTAGTATCTGTTGGAGTCAACACATTTTCACCAAAAGCAGACATCAAAATTTTCGCCATTGCTTCAATCCTGTTCTGAAACTGAACCTTTTCTTCATTACTCTTTTGCAGGTCTGACTCCAGCTCTTTGACTCGGTGAGTTAAAGTACCATCATCTTCAACAGCTTGTGGTGAAACTGTAGAACCATCTAGTGGCATATAAACTCCACATTGAAGTGATCCAAGTCCAAATACCCGACCTTGTTTTGATATTCCAGCAACCTTCACATAGATTTCATTTCTTTCCTCGACAGTAAGAGGATCTGTCAAAACCTCTCCACTAGAAGGCTCAACCAGTGACAATCTTTCTTGAACATATGCATCATATTTTTCTGCAACTAAGCGTGCCCTTTCATCAACATATGTTCCATCAGATTTCTGGTGGGTTTTCTTCATCACAGCAATGAAGGAAGAGTCTTCGTTGTTTGCCACCAGATTATCTTGAACTTTAGCATATGAACGTGAGCCTGATCTGTGGCTGTGTGGACCTAAACCATCACGGTTAAACATACGAGCCAGACGAGCTTTCTCACTTTTTTCTTTGGCTTTTGGTGTCTTCCAGTAATCTGACATTACTCTCCAATGTTCTGAAAGAATCCAATCAGGTTTCACTCCTCTGGATTTTGCAAGGCTCACCATTCCTTTGAGGCGAGTGGCAGCTAGTTCATCAAAGTTAGCTTTCACTAGATCTTCGATGGAGACATTCCACTCATACTTAGTCTTAAACGTTGAATACCAAGCATCCTTGTAAAACTGGGGTACTTTTCTCCAGCTGTACCATGGTCCTTTAAAACATCCTTCAATGATTTTCCTTACACGTGTTGATATTTCAGTGTTGTTCTTGAACCATTTAGCTCCATTCTTTCTAGATGGATGAAGCACTCGAGAATCTCGTTCAACAGGTACAAATTCTTCCCTTTGTTCACTTGGTTGGGCATTTGCAGCAGCTCCTTCCCTCTGTCTTTGGAGACCAACAGATTGAAGAGATGATCTTCCAAACAAGCGGCCGCCTAACATCATTGGTGGACGCATCTCACTTCTCCAACCGCAAACGCTTCCCCCAGATACTCGTACTCCAAAAGACCCTCAATGGAGTAAGTGTGGAATGAGATGTAAGCTAACGGGTAAGTCCAGATGGGTTTTGGCAAAGCGTTACGGATTTTGAAGTGACCTGCAGCGAGCATCATGATCACGTGCAGAGATGAGAGACAAAGTGCTCCAGTAAAAATCCTGAAGCCACGCCTCTGTGATGAACTTCAGCTGAGATTCTGGAGTGCATTGAATGTCACTAAGCGTCTACAGCTTTTCCAATTGCGCTTTCTGCAGATCCTCCACAGCTTTTTGCCTCGACGTCTGATTACTTGCCCAGCGTTCATAATAATGAGTGTATCTCTCTAGCGAATTTTTCGCCATCTCTCGCCTCCTTTCAGCCTCATCATACCGTCCTTCTTGTTTACCCGCCTCATACTTGTTGCAGGCATAAAAACCACCAGTTCTTTCCCCGTGATCTGTCCATGCATTAAGGCATAGCCAACAAAATTCATATTTACAAGGTGGTGTGCATGTCATGTGCATGCATCCATGATTCTTTTCAATTGGCCGCTTACACTTTGGACAAGGCTTTGAATTTGCAAGTATCCAGTTCAT
>Unigene196
CTCTCTCTCTCTCTCTTACTCTCATCTTCTTCTTGTGAAATTAAACTCAAAACTTAAGTCTCAAAGAAGAAAGAAGAAAGAAGAAGAACATCTTCAAAGTTTCAGTCTCAGGTGGTTCACACAGTTAATGCCGACTCTTACTTCTTTTCGCCGTTACGCGTAATGGTCAATCTACATTCCAATTCCGATAACCTCTACTGAGGCTTCCAATGTTGAAGGGAGAGGCAGAGCCTAAGCAGAGGAAAGGTTGGTCAAACTCGCTACTAGAGTTTCGATCAGGGTTTGGTGAAAAGATGAAACTCGCGTCAAAGAAACGTTGGAAATCTCTTGCACCTCTTAATCTGAAAAGCAAATCAGTTGCGCGGTTTTGCTTCTTTTCGAAGTTGAAGTCAAGCAACCACGGTCCAGACAGAGCACCGGTCTATCTCAATGTTTACGACTTGACTCCTATTAACGGATATATCTATTGGGCAGGCCTCGGTATCTTTCACTCTGGTGTAGAAGTTCACGGAGTAGAATATGCTTTCGGTGCACATGACTACGCAACCAGCGGTGTTTTCGAGGTCGAACCACGGCAATGCCCGGGCTTCAAATTCAAGAAGTCGATATTCATTGGAACCACGAACTTAAACCCGGCACAAGTGAGAGAGTTCATGGAAGACACGGCTTGCAGTTACTATGGGAATATGTATCACTTGATTGCTAAGAACTGCAACCATTTCTGCCACGACGTTTGCTACAAGCTTACCGGCAAAAAGATCCCAAAATGGGTGAACCGCCTTGCCCAAATAGGTTCTGTGTGTAGCTGCATACTTCCCGAGTCACTCAAGATCACAGCGGTTGGTCGTGATGATCCGGACGGGCAAATCTCAGAGGAAGAAAGCGAAAAGAGAAGTCTCACAACAAGCTCATTCACCTGCTTGTCTTCCATCTCCATGAGACAAAAACAGCTTTCAACATCCTCTTTACTGATACAATCACCTCTCAGAGGCTGCTTACCTCCATGGCAACTCAAACGATCAAAATCTGACACCAGTTCCTTGAAAGGAAGGTAGACATTCCGACCCGACATTTCTCTTCTCCGTCTTTGTAAGAGAGTTAGAAAAAAAACAGGTTTCCTTTTAACAGGCTTTAAAAACCCATTTGTCTTTCTCCTTTGTTTGTATTTTTATTCAAAATTTCGTAAAACCTTTATTTAGCGGTAGATGATGATCATTCATCAACAAGAGACCCAGTCCTTATGAGTACTGATAATAGCTGAAAACAAACCTGCCGACGCAATCACACTAGGAGCTGATAACACTCCCACCTTACCATCCCTAACATCCGCAACCGCCATTAACCCGTCAGCAAGATCTTGAAGAACCGATAAAACCTTCATCGTCTTCTTCTCCTTGAGCTTCCTCATCTTCTCCTCTTCGCCTCCACAAGCTATCCCTCTCGTTACAGAGATCTCGATCGTGGAAGCAACGCAAGCCTCCTCTTTCTTAATCTCCCTCAGATCCCTAACTTTCAACGAAACGCTCCCAACGTATCCCACAAGCTCCGCCCACGCGCTCATCTTCTGCAGCCACTTCGCGTCGATGAGCCCCGATTTCGATAGCCAGACGAACTGCTCGACGAAGTAGTAGACTCCTTCGCCTCCGTAGGCGAGTATCGGCAG
>Unigene197
ATCAAAAGAAAACTACAATCAACCCCCATCCAAAGCTTTACAATCTACAAGACCTGCTATTACAAGGTTTGAGAACAAAAAGTCACAACATAAGTTTATGCTTCTTTTAAGCTTAAATCTGGCAATAATGTCTCCACTTCCTTCAAGGATTGTTCCACTGCGTAGATCACCATCTTCTTTACCTCAAGTTTGTCTTCTCTGGCTTTATGGTTCTTAGGGAGTTGTCTAAACTCTTCAGTCAAACGTAGACACTCATCAATGTTCTCTGGTGATACAAAGTCAACCGCTACCTTTGTGCAAGACTTGAGATTCCGAACTTGATGAGGACAACCAGCAGGAATAAAAACAGCTTCTCCCACCTTTTGCACAAATGTCCATGGCTCAATCCCTTAACCACAAAAAATAACATATGACCAAAATGTCCATAACAACTCAGAAATGATTAGTTATTACAGTCGCAAGCACCATACCAAACTCGGCCTTGAGTTTTCTCTTATGCTCCACGGTTAAGAATAACGTTTGGTCATGAATCGGATGATAAACCTTAGTCACAGGAGAACAATAAGTATGTCTGAACTCTCTGCAATGCTTTCTTAAATACTCTTCAAGCTTCGGAACATCTTCTCTTCTAAATATGTCCCAAAGCGCACTCCCTGTCTCATCATGATGAAACCCATCTTCATCATTAACAGTAACAATCTCTCCTCTGTCTAAATCATTCTGATCTTGAAGCTCCTTCTCATCCTCGCGCTACCTTCCTCTAAATGATAAGGTTTA
>Unigene198
ATCAAAAGAAAACTACAATCAACCCCCATCCAAAGCTTTACAATCTACAAGACCTGCTATTACAAGGTTTGAGAACAAAAAGTCACAACATAAGTTTATGCTTCTTTTAAGCTTAAATCTGGCAATAATGTCTCCACTTCCTTCAAGGATTGTTCCACTGCGTAGATCACCATCTTCTTTACCTCAAGTTTGTCTTCTCTGGCTTTATGGTTCTTAGGGAGTTGTCTAAACTCTTCAGTCAAACGTAGACACTCATCAATGTTCTCTGGTGATACAAAGTCAACCGCTACCTTTGTGCAAGACTTGAGATTCCGAACTTGATGAGGACAACCAGCAGGAATAAAAACAGCTTCTCCCACCTTTTGCACAAATGTCCATGGCTCAATCCCAAACTCGGCCTTGAGTTTTCTCTTATGCTCCACGGTTAAGAATAACGTTTGGTCATGAATCGGATGATAAACCTTAGTCACAGGAGAACAATAAGTATGTCTGAACTCTCTGCAATGCTTTCTTAAATACTCTTCAAGCTTCGGAACATCTTCTCTTCTAAATATGTCCCAAAGCGCACTCCCTGTCTCATCATGATGAAACCCATCTTCATCATTAACAGTAACAATCTCTCCTCTGTCTAAATCATTCTGATCTTGAAGCTCCTTCTCATCCTGCTGCTTGTGTTTCAGCTTCAAAGCTTCTATTGCAGTCAATTGCTCCTTGCTTAGTGTTACTTCAGCCGTATGCATCAGAATATTTACTGCATCTGACATATCACAATGAAGCTTAGTGACCGAGTCCCCTCTTCCAAGCTCATCAGCATTCCCATACGCAATGTAAGTCTTAGGACCAAGATCAGGTTTAAGAACCCCTTCAGGAAGCTTTGTAGCGATGTTGAGAACTCCTGATCTAGGATCACTGTACTCTTGGAAAGGCAACGCCGAGATGAACTCGTCGCAGTGACGTGGCAAAAGGTTATCAAACTTATCCGAAGGAGGCCAGTCTTTAAGCTTAAGCATCTCAGGCCACAAGTTACCGTACGATCTCCCTTTGATGTATCCTTCAAAGAAGTCACGAGTTTTGATCTTCACCTCGCAGTTAGCTAAAGAATCTATAGCTTTCACGCTAACATCCTCGCATAAGGCTCTCCACATTACCTTTGGCTCCCAGCTTAGACCCGCTGTGTTGTTGAGCGCG
>Unigene199
CAGAAACTGCAAGTTTGCGTTATTGGTCAAACCATCTAAGTAGTTTATGTCTTCTCTTCCATGAACTTTCGAAATAGCATTTGGATCACCGAGCTCATTGGAGCAAATGGAATCCAGTTGCACCCGCTCATGGAACTTGTAGGCTTCGCAGCATACAAGCACAGGAACACGGAACGCACTTGCAACCATTGCAACACAAGCAGTGCCGACCCTCGAGTAAACTGTTCCGTTTGACAAAACTGATGAAGCGCCCAGAAACACTTTAGTGACTTCATGCATGACATACGAAATGGCGTTAATATGAGTGTATGTACAGTCAATCCCTCGTTTGATCAACCTACGAAGCAGTAGCTGCCCTTCAAGCTTCGGAAGAGAATCCACCACCAAGACACGGAACTTCTTCCTGAGTTCATGTGCC
>Unigene200
GAAGAAGTTCCGTGTCTTGGTGGTGGATTCTCTTCCGAAGCTTGAAGGGCAGCTACTGCTTCGTAGGTTGATCAAACGAGGGATTGACTGTACATACACTCATATTAACGCCATTTCGTATGTCATGCATGAAGTCACTAAAGTGTTTCTGGGCGCTTCATCAGTTTTGTCAAACGGAACAGTTTACTCGAGGGTCGGCACTGCTTGTGTTGCAATGGTTGCAAGTGCGTTCCGTGTTCCTGTGCTTGTATGCTGCGAAGCCTACAAGTTCCATGAGCGGGTGCAACTGGATTCCATTTGCTCCAATGAGCTCGGTGATCCAAATGTGATTTCAAAAGTTCATGGAAGAGGAGGCATAAACTACTTAGATGGTCTGACCAACAACGCAAATTTACAGTTTCTC
>Unigene201
CGAGCTAGAGAGAGCTCCAATACCCCATAACAGCTTCATTGTCCAAAAAATCATCCCCATAGAAAAATGATTAAAACATAAATTCAATTAACTTTACCCTAGCCTCCTCCCTCCTTTTAACTTTACCCTAGCCTCCTCTCTCCTTTTTTATTTAGATCTAAGCAAAGCATTGTCCTCGGAGCCGTCTCCTGGATTAGCCACCATCTCCACTATCAAACTCCACAGCCACCACACCTTCTTCTTCTCCTTCGCCGCCACCCATTATTCCCACATTTCCTCCTCTGTCTTCTCCCTCTACACCCTCTGTTCTTAATCTATCTCCACCCACTCTATCTACGCCGGGATCTTCGCCGCCTTTTCCTAAGCCGTCTCCACCCGCTCCAACTCAGCCGTCTCCACCCGCTCCAACTACACTGGGATCTCCTACCGCACCTATCACTCCTCCTAGACCCCCTACTCTAAACCCTCCATCATCCTCAGGACCACCGTCCAATCCCTCAAGTGGCGGCAGCGGAGGGCCTTCTCGAACTCCATCTTCGCCGTCTCCGCCGTGTCGTCTTCTTCTTCCGATGGATTATTAGCTTGTAAGAAGAAACGAAGAAGAGACGAAGAAGATGTTTACTATGTTCCTCCACCTCCTTCTGTCCCAAAGCCGGAGGACCATACGGTGGACAACAACAACAATGGCGGCAACAAAACGCAACACCACCGTCAGATCATGTCGTGACGTCACTACCACCACCACCTAAGGCTCCATCTCCACCTCGTCAACCTCCTCCACCTCCCCCACCGCCTTTCATGAGCAGCAGCGGCGGCTCCGACTACTCGGACCGTCCAGTTCTTCCTCCACCGTCTCCAGGGCTTGTGTTAGGCTTCTCCAAAAGCACTTTCACCTACGAGGAGCTAGCTAGAGCCACCAATGGCTTCTCTGAGGCTAATCTGTTAGGACAAGGCGGGTTT
>Unigene202
TATGCCCACCTCCCTGTAAATTAAAATCAGAAGAGAAGTCACCTTTTCCTTGTGCTAATTATAAGGGAAAAGATTCATCATATTAATTAAGAAGATCAATGGACAAGAAGACTTGCTTTGACAGTAGCATATGTCATATTATTGGCATAAGTCCTAGTGTATCCAGCAATTTGATTATGTACCATCCATGGCCTCCACTCATCAATAATGGAATAACCAAGTGATCTTATCCACGCTTGCGTTGAAGGGAAAGGCACCACTAAGTCATGATCACCGCTGAATATGAGAGATCTGTATCCTTTGATGCTATTGTTCATATGGTATGGTACGCTGCTTTTAATGTCGAAGTCGTAAGGCTTGCCCGAAGAACACCGTACCCATTTTTCTATACTTCCCTTAACTACATGAAGTGCTTTACGTACGCTCTCATCATTAGCCCAGAGGGAAGCTATTAAATCAGTATATATATAGCATCCATCTGCAATTAACGGAGCCGAAACGTTTCTAAGGAGAATAAATCTTCTTTGGAGGAACAGGGGGGGATCGCAACGTGGCATTAGAATATGAACAACATTTATGCTAGAAATACACTTTAGATATTTGTCATGATGTTTCAAGCACTCTGTGTTATGTGGATCTATATTTTCATAGTTTCCTTTACAGTTTCTCTTCAATGACTCGTAGAGTTCATCAGAGATTAATGCCATTCCATGAGCAAATGGAATGCGCCAGTTATCATTATTATCAAAATCTGTTACAGGATTTCCCAGCACGTAACCCTGTCTTTTTTTGTTAATTCTAGATGATCTCGACAAGGTAATGTGTAATAAAAAACAGATCGGAAGAGC
>Unigene203
ACTATGATCATAACAGACTGTAAATTAGCTTTATTTCTCATAATACATCATGAAACCAAAAACACTCGAGAAGGAATTAGATATGCATCATCCATGTTTACAGCTTCAGTACAACAGAGATAAACAGAAGATGTTAAATGGATTGGATATTTCACCGTTATTGGGAAGTTGAAAATCAAAAACAAAAGCAATAAGGAAAAGTTGCAAACAAAGAGTGTAGACTTAATATCAAAGCCATAACCCCCTTTTTTCTTTTGGGGGCTGACTACTTGTTTGCTGCAGCGAGTTCTGCAGTGATGATAAAACTCGATTTCCCAGCTTGTCTCAAGTACTGAACATCTCCATTCATCAGCTTCACTAGCTTCCGGCTAACCATCAAGCTTAGTCCTTCCTCCGACGTATCTTCCTCAGTTCCAAACATTTGGTTTAGCAAAAACTCTGGCAACCCAGCTCCTGTATGCGTTATTCTGATCTCTAAATAAGCAAGATGCACAGATCGTCCGAGCTGATCTTTCCTCAGGGAAGCTGTAACAGTTAGCTCTCCTCCTGACGGTGTAAAGTTAACAGACATCAGTATGAAGTCTGCCAAGACTTGCTGAAGCCTAATGCTGTCTCCATACAAAGTATCAGACATCACTTCTTCTCCTGTATCATTTGTTATCCTAACGCTCTTTCCGTTACTCTTCATCAT
>Unigene204
ACTATGATCATAACAGACTGTAAATTAGCTTTATTTCTCATAATACATCATGAAACCAAAAACACTCGAGAAGGAATTAGATATGCATCATCCATGTTTACAGCTTCAGTACAACAGAGATAAACAGAAGATGTTAAATGGATTGGATATTTCACCGTTATTGGGAAGTTGAAAATCAAAAACAAAAGCAATAAGGAAAAGTTGCAAACAAAGAGAAGAAACCAGTGTAGACTTAATATCAAAAGCCATAACCCCCTTTTTCTTTTGGGAACTGACTACTTGTTTGCTGCAGCGAGTTCTGCAGTGATGATAAAACTCGATTTCCCAGCTTGTCTCAAGTACTGAACATCTCCATTCATCAGCTTCACTAGCTTCCGGCTAACCATCAAGCTTAGTCCTTCCTCCGACGTATCTTCCTCAGTTCCAAACATTTGGTTTAGCAAAAACTCTGGCAACCCAGCTCCTGTATGCGTTATTCTGATCTCCAAATAAGCAAGATGCACAGATCTTCCAAGCTGATCTTTCCTCAGTGAAGCTGTAACAGTCAGCTCTCCTCCGGATGGTGTAAAGTTAACAGACATCAGCATGAAATCCGCCAAGACTTGCTGAAGCCTGATACTGTCTCCATACAAAGTATCAGACATCACTTCTTCTCCTGTATCATTTGTTATCCTAACGCTCTTTCCGTTACTCTTCATCAT
>Unigene205
AATCACCTTTTTGGAGAATCTTGTTTAAGCTTACTGTAAAAGCAACTCCCTTTTAGTACTATTGAAGTAAAGTTTAATCTTACTTCTTCTCAGTTTAGGGGTTTCTATTTTTAGATCAGTCTGTTCTGTTCTTCTTCTCTTAAACATTGGATGTAATTTGATTCAGAGTTAAGGTACAGCTCTCGGATTCTGCTCAAGGCACTAAGAGTCCTTTGCGTGTGACCAAACGCGTTGATAACTCTACTAATGAAGCTGCTGCTTTGGCTGCAACTAGTCATTCTGATGAACTTGATTTCCAGCCTTCATCTGGGAACTCTGAGAATTGGATGGGGTTATCTGTTAGTGGAGATAAACCAGCTCCACGCTTTAATCATGCGGCGGCAGCTATTGGTAACAAAATGATAGTAGTTGGTGGTGAATCTGGTAATGGCTTGTTGGATGATGTTCAGGTGCTGAACTTT
>Unigene206
CTCTCTAGAAGTAGAAACTGATTCTATTCTCTTCCTCTCTTTACTGGAATTTTCTCGACTAAACAAACAGGGTTTGTGAAAAAAGTTGTAAGAAAATGTTCAGCTTTTCAAAGAGGCGCATGAAGCTTGGCAGAGTTAAGGTACAGCTCTCGGATTCTGCTCAAGGCACTAAGAGTCCTTTGCGTGTGACCAAACGCGTTGATAACTCTACTAATGAAGCTGCTGCTTTGGCTGCAACTAGTCATTCTGATGAACTTGATTTCCAGCCTTCATCTGGGAACTCTGAGAATTGGATGGGGTTATCTGTTAGTGGAGATAAACCAGCTCCACGCTTTAATCATGCGGCGGCAGCTATTGGTAACAAAATGATAGTAGTTGGTGGTGAATCTGGTAATGGCTTGTTGGATGATGTTCAGGTGCTTAACTTC
>Unigene207
GTGGATTTTCTTGTTCTCGGATTTGACATTAGTTTTCTGCCCTTTACAGAAATCGCAGAGCAACCATCCTTTCCCGTTACAGTCCTCACACATTATCGCAGCCTCATCATCCTCTTCTTCTTCGCCTCCCTGTGACTGCTCGAGCTGGCGTTCTTGTTGCTGAAGTGGAGCGCATCGAAATGGTTTAAACAGAGAATGGCGATGTCGACGCAACGAGGATGAATCAGGCGACGAGGGCGATGATGGCATGAAGCGTAGATAAGGAGGTTGTAACGTTATCCAAGTCGCCATTTTGCTTATCTCCCCCTATCCAATCCTGCTTCATACTCCTTACGTCGACATCACCTTCCTCTGGTTAAACCATTTCGATGTGCTCCACTTCAGCAACA
>Unigene208
GGACCACACTCGTTGCCGTAAACATCTTTTTCTTTGCAAACTTAAAATATCATTTCAACTAAAACAAGATCTTATGATCAAGTTACTTCCCATTATTTCCCTTTAATTATTATATTACTTATCATACTGAACAAAACTATACAAAAACATATCTCTAACCACTTCTTTGCAAAAACCATACTTTTTAAGCAAACCCTCTTTTTCAAACCCAACTTTCTCCAAAACCTTCTGAGATGCTATATTCTCCACTTCCACCACCGCTTGTATCCTCACCACCGCCGGAAAAAACCTCGAAAGATTGGTCCACTGCCATCCTTACCGCTGCAGTGGCTATCCCCCGCCCCCAAAACTCTTTGGAGACTGCCTATTCGAGGTTAGCCCGGCAACTACCATCTCCGGAATCAGGCCTGATGGAGACACAACCGATTGGACGACCGTCCTCAAGCAAAGAGATGGAACGGCGCCATGGGTGTGATATAGTCATATAGCCTTCTGGACGATGTGTTGTTGGGCTTCTTCTATAGATTTAACGGAGTCCCAACGGAGGTAACGTGTGACGTCATCGTCACCGGCCCATTTAAGAACGTCTTCGGCGTCTGAGAGATTACACGACCGAAGGAATAATTTCGGTGATTCCATGGTTATATGGTTATGTAACTTGTATTGTCAGTTAATAACGGTTTAGTTTGTTTTTTTTTTTAAATCTAATTATGGTGTCGTGCATCTTGGGTTATGTAAGGGTTTTGATCAAAAGTAGCCATAGTAAGTTGATGAAGAAGTAGTACACTGTACACTGATCACTGGAGAATGTTTTGTGTCATCTTGACAAACAATTATTTTTGCTTCATGCCTTGGAGTTTCCTTGTGGTCACTATAGCCTGGAATGCTTGATGAACTGATTCATGCAACGCAATTAAACAATCTCTTACCTTCTTATATTCCCACTTGTTCTTTGTTCTTGGCAGGTATTTTCACGTGAAGGAAGAGATTGGCTTATTATATGCAAAATGTCTGGGCCAACAAAAGTATTGGATCCTGCATTTCAAGGAGCCGGACAGAAACCAGGTACTGAAATCTGGAGAATCGAAAACTTTCAGCCAGTTCTAGTGCCCAAATCTGAACATGGGAAGTTCTATATGGGAGATACTTACATCGTCTTGCAGACAACACAGAATAAGGCGGGTGCTTATCTATTTGATATACATTTTTGGATTGGTAAAGATACAAGCCAGGATGAAGCTGGAACAGCAGCTGTGAAGACGGTTGAACTTGATGCAGGTCTTGGAGGCCGAGCTGTCCAACACCGTGAAATTCAAGGTCATGAATCTGACAAGTTCTTGTCTTACTTCAAGCCTTGCATTATACCGCTAGAAGGTGGTGTTGCCTCTGGATTTAAAAAACTTGAGGAGGAGGAGTTTGAAACCCGATTGTATACCTGCAAAGGGAAACGTGCTGTCCACCTGAAGCAGGTTCCTTTTGCTCGGTCATCACTGAATCATGATGATGTGTTTATCTTGGACACCAAGGAAAAGATTTATCAGTTTAATGGTGCAAATTCAAATATCCAAGAAAGAGCTAAAGCGTTGGCAGTCGTCCAATATTTGAAAGACAAGTTTCATGAAGGAACATGTGACGTTGCTATCGTTGATGATGGAAAATTAGATACAGAATCAGATTCTGGCGAGTTCTGGGTCCTCTTTGGGGGTTTTGCTCCAATCGCTAGGAAAGTTGCTAGTGAGGATGACATTATTCCGGAGACAACTCCGCCTAAGCTTTATAGTATCGCTGATGGTCAGGTGGAATCTATAGATGGCAACTTATCCAAATCTATGATGGAAAACAATAAATGCTACCTTTTGGACTGCGGTTCTGAGGTATTTATCTGGGTTGGCCGAGTAACTCAAGTTGAAGAGAGAAAAACTGCTATCCAAGCTGCTGAGGACTTTGTTGCTAATGAAAATAGGCCAAAGGCAACACGCATAACCCGTGTTATTCAAGGTTATGAGCCCCATTCTTTCAAGTCCAACTTTGACTCTTGGCCATCAGGC
>Unigene209
GAGCAATTAGGGTTCGCAATCAAGACCCCTTTACCATTTCCCACTCTAATCCCTTTCACCGCCTCAGGGTATCACCAACGGAACGCCGTCAGCCATTCTAAACGCGGAGCTATTGTCGACGACGACGACCGTTCCTCTCTCCGCCGCCAAAGGTCCGAACTTTCTGCTTATGGATCCTCCGGTGCTGAACAAAGCGATATCCACGCCGTCGAAGCTCTCCGCCGTGAGCTCCTCCACCGCGTGCTCGCCCCCCGTCGAAAGCAGACCCATCTCAGGATCTCCTCTTCACACCGCTCACCGAAACTCCAGAGATCGGCCGTCACCTAGCTTGCCTCAGCGCCGCCGCAGACAGATTTGAGGCAGGAGGCTTCACCGACTTCCAGAGCTTCAGACTAGGGTTTTCTTTTGGGGGGAGAGGGTTGTCGAGAGAGAGAGCGAGAGAGAATGGTGTAAAGATGG
>Unigene210
ACTATAATATAAACTATTTTCTTAAAAAGGATGTCACATTAAAATAAAGGTGTAATAGTAAATGCTTGGAAGACTACCAAAAATTTTCAATCAAACACAAATTTTAACTTGAGAAGCCATCACCAATTGCTCTCCATCTTTTACTCTTTTCCACACATCACCTATCCTAAGGTAGCCTATGCCTTCCTCTTCATCCTCCAACATCAGATACACTTCTGATTCACTTTCAGTTTCCTCATCCGACTGTTCTTTATCCATCTCAGCTTCTTCCTCATGTGCTTCCAATGTCGCTTCATTTGAGCTGAGATCCTCTGTACTCTTCCTTGCTCTCTTGAATGCTGAGTTCTCCAACTGCTGAGTACTGCACTCTGCTACTCTTTTCACATTGTTGTTCCCTTGTGCTTGTTTTGAGATCATATGAGCATCCAGGTTGTCCAGAAGAGGTAAACGTCCGGAAGATCCAATGATCCGAGGCAACATACCAATTGGACAAGTGCTCCATGTTCTCGCCTTTCTCCATCTCTTATTAGCTTTCTCCGTCTCATTTCCTTTCTTCCTTGAGAGCTGAAGTTTGACAGACTCAAGTCTCTTGCCTGCACTTCTTAGATTCTTCTCTTGTTGCTCAAGGAGCATCGTAGGAGAAGTCTGTTTCGATGGAACACTTGTGGAGCTTTTATCCACGAGAGGGAGGCTTTTGAGCTTCTCCTTCAAGACACGCCCTCCCACAATATCCCCAAGCACACAACCTGATTTCAAAACCAGCTCATGTCCCAAGGCTCCTAGTAGCAAACATTTGCGTATAAGTTCCATAAGGAAAGTGCTTGGGGATATTGTGGGAGGGCGTGTCTTGAAGGAGAAGCTCAAAAGCCTCCCTCTCGTGGATAAAAGCTCCACAAGTGTTCCATCGAAACAGACTTCTCCTACGATGCTCCTTGAGCAACAAGAGAAGAATCTAAGAAGTGCAGGCAAGAGACTTGAGTCTGTCAAACTTCAGCTCTCAAGGAAGAAAGGAAATGAGACGGAGAAAGCTAATAAGAGATGGAGAAAGGCGAGAACATGGAGCACTTGTCCAATTGGTATGTTGCCTCGGATCATTGGATCTTCCGGACGTTTACCTCTTCTGGACAACCTGGATGCTCATATGATCTCAAAACAAGCACAAGGGAACAACAATGTGAAAAGAGTAGCAGAGTGCAGTACTCAGCAGTTGGAGAACTCAGCATTCAAGAGAGCAAGGAAGAGTACAGAGGATCTCAGCTCAAATGAAGCGACATTGGAAGCACATGAGGAAGAAGCTGAGATGGATAAAGAACAGTCAGATGAGGAAACTGAAAGTGAATCAGAAGTGTATCTGATGTTGGAGGATGAAGAGGA
>Unigene211
AGAAGCAGAAGAAGAAGTTGCAAGGCGAGATTGATGGTGAGAAAGAAAAGTTAGACAAGGAAAAACAGAAATGGGAAAAGGGAAAGTTAGCTCTGAAATCTATCGTTGCTGAGATTGATACCAAACTAGTTGAAGGATCCATTGGAGGACTTCTACTTTCAAGGTTCTCTGAGAAAGGCATTACATTCCGTGTAGCACCTAATCCTATCGAGAGATCCATTGTCTGGACGATGACAATTCCAGAGGATATTGCTCTGGCTTTCCCAGAAGGGCCAACGATCAGTTATGTCGTACTAATGTATGAGGCTGAAGAATTTTGTAACCTTGTTGCTAATGAAAAATTTCTAGAAAACATCACAAGAGTTCAGGACCGATACCCATCTTATACGGTGTGCTGTCTCACCAATAAGTTAATGTCTTATGTAAAGAAAAGGGAAAAGGAAGAGTACAAG
>Unigene212
TGGTGCGCGGAAAGGAAGCTCCAAAGTCGATGTTAAATGCATCTGACTCGAGCTTTGAGGTGGACCGTCGCACGTCAAAGCGTTCCCGAAGAACTAACTATGGGAAGCAGACCAGCCTGAAAGTTTCTGCAACGACCACTGTGTACCAGTTAAAGATGATGATATGGCAACTACTAGGGGTGATGAAGGAAAACCAAGAACTTCACAAAGGCACACAAGTGATTGATCAGGAATCTGCAACTCTTGCAGACATGAATATATTCCCTGGCGACAAGCTTTGGGTGAGAGATACCGAGATACACGAACACCGCGACATTGCTGATGAGATATGCGATAAGAAGATGGGGCATCAAGATATCGAAGCAGGGTTTCGCGGGACGCTTTTGACGGGAGATATCACTTCTGAAGCCCGTTAGTAGCTCTTAAGTTAGTTGTGCAGCAGGTGTATGGATGGCAGTTTTTTTGGGTCTGTTTTCTGGTAAATGCAAGGCTTCGAAGTTTTACTTTGTGGCAAAGATTTGGTGAAAGCTGCAAATTGGTAGATGTTTTAAGGCAATATTGCGGATGGATATTTGAAGCTACTCGGCCTTTTTTGTGTTTTAGTGTATCGTTTATCTAAATGTGACTTAATCATCCAATTTGTGTTGCAAAACTCTTCTATGTCGATGATCAAATCAAATCATCAGAATAACTACAAGCTAAAATTGCTACTATAGTTTTTGTAAGCATATATATGCATAAAAGT
>Unigene213
GCTCTTCCGATCTATGCTGTGTTGCTCGGAAACTGGAAAGCAGAGCGACTCGGAGCGTAGTAGAAGAGAATGACCAAGAAAGCAATTCCACAACTTAGTTAAAGCTCTTTGCTTTTTAATTCAATTCTCACGAATCAGAGAGACCCCACGCATCTCTCCCTCTCTCCACCCACACACAAAAATGCCAGCTTCTGAAGATAGAAGAGGGAAATGGAAACGGCGGAGGCGAGGCGGGAGGAGACCTAAGCAAGAGGAGGAAGATATGGAGGAAGAAGACGAGGACAACAACAACAACGAGGAGATGGAGGATGCTGATAATGCCGATGAGCTTCACCAAAACGGAGGCGCAGCACCCGATCCGGGACGCGGTACTAGCGAGGTAGTTGAAGATAGCGGTGAGCGCATCTCTGGTTTCCCTTCTGTGGTGAGGCGCGTGGTGATACGCCCTCACGCGTATGTAACGGCTGTTGTGGCGGCTGAGAGGGGGTGTTTGATGGGGGAGATTAAAGGGCAGGGCTTGTTACTTCCTTCTCTGGAGAATATTTCGTATGGGCAGTTACAGGCGTTGTCTACTGTGCCAGCTGATTCTGTGTCGCTTGATACTGAGAGGAGTGATGGAGCGTCTTCTGCTTATGTTATCTCTCCACCTCTTATTATGGAAGGAGAAGGAGTTGTTAAACGGTTTGGGGATAAGGTTCATGTCTTGCCTATGCATTCAGATTGGTTTGCACCAAACACAGTGGATCGGCTTGAGAGGCAAGTGGTGCCACAGTTCTTCTCCGGAAAATCTCCAAATCATTCACCAGAAAGTTATATGCACTTCAGGAACGCTATTGTCTCAAAATACACGGATAACCCTGAAAAGGCACTGACGATATCTGATTGTCAAGGATTGGTAGATGGTGTCGACAATGAAGATTTTGCACGAGTGTTCCGTTTTCTTGATCACTGGGGAATAATCAATTACTGCGCCACTTCCCAGTGTCATCCTGAGCCTTCTAGGGATATATCAGATGTTAGGGAGGATTCAAACGGTGAAGTCCATGTGCCATCTGCTGCTTTAACATCTATTGAGAGTTTGATCAAATTTAACAAGCCCAGCTGTGGACACAAGTCAGATTCATCCGTGTCATGTTCGGATGTTGACCTCCCTGACTTAGACATAAGAATTCGTGAACACCTATGCGATAACCATTGCAACCATTGTTCTCGACCGCTCCCAACTGTGTACTTCCAATCACAAAAGAAGGAGGATGTACTTTTATGCTCTGATTGTTTTCACCATGCAAGATTTGTTGCTGGACATTCTTGTATTGACTTTGTAAGGGTGGATACGACCAAACAGTACGGCGATCAAGATGGAGAGAATTGGAGTGATCAAGAAAC
>Unigene214
GAAACGAGAGAGAGAGACTCGGAGCATGGAAGAAGAGAGGAAAAGGAAAGCAATTCGATTACTTTAAGCTCTCTTTGCCTCCTAAGGCTCAATTCAATTCTCACGAATCAGAGACCCGATAAAAAAAAATGCCAGCTTCTGAAGATAGAAGAGGGAAATGGAAACGGCGGAGGCGAGGCGGGAGGAGACCTAAGCAAGAGGAGGAAGATATGGAGGAAGAAGACGAGGACAACAACAACAACGAGGAGATGGAGGATGCTGATAATGCCGATGAGCTTCACCAAAACGGAGGCGCAGCACCCGATCCGGGACGCGGTACTAGCGAGGTAGTTGAAGATAGCGGTGAGCGCATCTCTGGTTTCCCTTCTGTGGTGAGGCGCGTGGTGATACGCCCTCACGCGTATGTAACGGCTGTTGTGGCGGCTGAGAGGGGGTGTTTGATGGGGGAGATTAAAGGGCAGGGCTTGTTACTTCCTTCTCTGGAGAATATTTCGTATGGGCAGTTACAGGCGTTGTCTACTGTGCCAGCTGATTCTGTGTCGCTTGATACTGAGAGGAGTGATGGAGCGTCTTCTGCTTATGTTATCTCTCCACCTCTTATTATGGAAGGAGAAGGAGTTGTTAAACGGTTTGGGGATAAGGTTCATGTCTTGCCTATGCATTCAGATTGGTTTGCACCAAACACAGTGGATCGGCTTGAGAGGCAAGTGGTGCCACAGTTCTTCTCCGGAAAATCTCCAAATCATTCACCAGAAAGTTATATGCACTTCAGGAACGCTATTGTCTCAAAATACACGGATAACCCTGAAAAGGCACTGACGATATCTGATTGTCAAGGATTGGTAGATGGTGTCGACAATGAAGATTTTGCACGAGTGTTCCGTTTTCTTGATCACTGGGGAATAATCAATTACTGCGCCACTTCCCAGTGTCATCCTGAGCCTTCTAGGGATATATCAGATGTTAGGGAGGATTCAAACGGTGAAGTCCATGTGCCATCTGCTGCTTTAACATCTATTGAGAGTTTGATCAAATTTAACAAGCCCAGCTGTGGACACAAGTCAGATTCATCCGTGTCATGTTCGGATGTTGACCTCCCTGACTTAGACATAAGAATTCGTGAACACCTATGCGATAACCATTGCAACCATTGTTCTCGACCGCTCCCAACTGTGTACTTCCAATCACAAAAGAAGGAGGATGTACTTTTATGCTCTGATTGTTTTCACCATGCAAGATTTGTTGCTGGACATTCTTGTATTGACTTTGTAAGGGTGGATACGACCAAACAGTACGGCGATCAAGATGGAGAGAATTGGAGTGATCAAGAAAC
>Unigene215
GTCTATACCATTGATTCTGTTCATCAGGGTGATGCTGAGGAGAAGTGTAAGGTTGATGGCGAAATGAATCAGCCTGATCATCTTGGTGATCCTGATATAGTGAAACTCTACGCGAGGATGCAAGCGTTGGAGGCTGATAGGGAGTCGATGAGGGAGGCGATTGTGTCGATGAGGACCGAGAAAGCTCAGATGGTTCTGTTGAAAGAGATTGCGCAGCATTTGTCGAAGGAGGTTGTTCCGGAACGGAGGCTGCCGATAAGGAAAGCGTCTATCGGTGGAGTGTTCAGTTTCTTATCTGTCTTTAAGTGGATCACGTCATTTGTTTTCTGGAGAAAGAAGGCTCGTCGAAGCAAGTACATGAACGGGGTGCAAGCGAACAATATGGGCTTGGAGATGCTTCTAGAAAAGACTCCTCGGATACGACAATGGAGATGTCTTTCAAGCACGCAAGTGTGACATAGATCATGTTCTCCAACTAGGTGAATTTGAAGCGCTTAATGTGTATACTGGGAGACTGCAGTCTTCTTCATGTGCAGTTTTTTTTATTCTTTATTTTTTTATGTTCATTTGTTGTTGGGGGTTTGAATGCGTAATGTCTTGAATGGGGTTTGATTGTTTGTGTAATGAGATTGGTGAGGATACTGTAAGCTGTGTATAATATTTTCCACATTCTTGTTTGGGTTCTCTCTGGTTCTCGGAGCTTAGTGGAGTGTTGTATATTGATCGTCTAAGTTCTCAATCCTTAGTGAAGCTACTACCATCAATCAAAAGTTGCCTATCTAAGTAATATTATCAAAATCTAATCAATTACGGTTCAACCGATTCGACCCCAGAGATTTTGCATTGTTTTCTTATTCCAGTTCAATTGTTAAGGCCTTTTCTTGTGTA
>Unigene216
GTCTATACCATTGATTCTGTTCATCAGGGTGATGCTGAGGAGAAGTGTAAGGTTGATGGCGAAATGAATCAGCCTGATCATCTTGGTGATCCTGATATAGTGAAACTCTACGCGAGGATGCAAGCGTTGGAGGCTGATAGGGAGTCGATGAGGGAGGCGATTGTGTCGATGAGGACCGAGAAAGCTCAGATGGTTCTGTTGAAAGAGATTGCGCAGCATTTGTCGAAGGAGGTTGTTCCGGAACGGAGGCTGCCGATAAGGAAAGCGTCTATCGGTGGAGTGTTCAGTTTCTTATCTGTCTTTAAGTGGATCACGTCATTTGTTTTCTGGAGAAAGAAGGCTCGTCGAAGCAAGTACATGAACGGGGTGCAAGCGAACAATATGGGCTTGGAGATGCTTCTAGAAAAGACTCCTCGGATACGACAATGGAGATGTCTTTCAAGCACGCAAGTGTGACATAGATCATGTTCTCCAACTAGGTGAATTTGAAGCGCTTAATGTGTATACTGGGAGACTGCAGTCTTCTTCATGTGCAGTTTTTTTTATTCTTTATTTTTTTATGTTCATTTGTTGTTGGGGGTTTGAATGCGTAATGTCTTGAATGGGGTTTGATTGTTTGTGTAATGAGATTGGTGAGGATACTGTAAGCTGTGTATAATAATATTTCCACATTAGTGAGTGTTGTATATTGATCGTCAAAGTTCTCAATCCTTACTCCTTAGTGAAGCTACTACCATCAATCAAAAGTTGCCTATCTAAGTAATATTATCAAAATCTAATCAATTACGGTTCAACCGATTCGACCCCAGAGATTTTGCATTGTTTTCTTATTCCAGTTCAATTGTTAAGGCCTTTTCTTGTGTA
>Unigene217
AACCGCAAACTCTATTCCAAATCCATATATATTCCTTCTAATACAATCAAGCTCATAGCTCACTGCCAACATATTATACTGATTCAAATCAAGCAATATCTAGTTCTATACATAATCTCATACTAAAACTCTTACAATTGCATCGAATTATCCAAAACAAGATCTGAAAATCTTCCAAAATCCAGCAGTAACTTAACGCATTATATACAAAAGGCCATAGATAAAATTAAGCAGACGAATGAAGTGCAATTCTAATAAACTCTCGAGAACATGGCCAATTACCAAATACCATCGAGAAGCTTTTTAAGCAGCTCCTTTCAAAGCTTTCTTCAGCTCCTCCGCCACGTCACCCTCTTCCTTGCTCTTCTTCCCACCATAATCCGACGTCGTTCTCTCACTACTCCACCGTTCACCTCTCGCTCTACCATTGTTGCTGTTGTTGTGGTTGCTCCTCTCTGCTTCACGGTACTTTGAATGCGATCCATAATCCACCGTCGCCGGATAGAATGGCCTGACGTTCGATACCATCACTCCCCTCAGATCTTCAACAGCTCTCTTCAACTCCCTATTCTCCGACCGAAGCTCCTCCAAAACCAAACACACATCATCACTATTTCTCAAACCCGAAACTTTACCCGGATCGCTAACGGGTTTAGCCTCTTTACAACCACCACACCCGTCCACGTGTTCGATCCCTATCTTATCCATCACCAAGAAAGGAAACCTCCGAAACGAAATCTCAGCCGTCGGATCAAAATCCCGCCTGATCTCCGTCGGTACCCTAACCCCCCACCGAAAATTCACCACCGCGCGTCCCCTCACCGGCAGCGACGTCCTCGCCGCGACCTCCACGCCGGAAAGCAAACCGGCGATATCTCCGGCGGACGTCGACGGCAAGACGGTGACTTTCCTGAACCCTCCGCCGGGACCTGGAGAATCCACCACCTCGATCGACGAATCCTCCTCTCCGCTCACCGATCCGATCAGACCGGAGGAGGAATGAGACTTTTTGATCGAGAAGTCGCCGAATCGCGGCTTGAAGTGGAGCATGAAGGTCGGGCTGTTCTTGTTACCGAGGAGGTTGAACTCGGCGCTCATGAGCATGGAGGCGGAGACCGGAGAGCCGAAGGGTCCCGTCCCGGTTTTGACGACGAGGGAGAAAGGGCTGTGGGAGTCGTTGGGGCGGTACGCGAGCTTGAGAGACGGGCCGGATTCGAAGAACGTGGAGAGGTTGAGGCTGAGCTCCTTGGATTCTCCGGCGACGATTCCGGATTGAAACGGGAGGCCTATGATGCTCAGAGGGATCTTGGCTCTGAAGAGAGGCTTCTTCTCTTCGCGAAACTTCATCGACGCCTTCATCGTCTTCTCAATCAAAATGGAGAGATGAGTTTTATTGGGATTATCAACAAGGAGTTGTTGTGGAGAGTGGTTCCGTTGAGTCTGATCGGTC
>Unigene218
TGAGGTTGTTGAACACAGGCATTGAATCACAACTTAGAGAAAGCACCTCGAGAGTATCTGCAGAGAGGGAAAGTTTCTCAACATTTATCAAGCCACTCATGAGCTTTGACACGTTTCTGAAACGCTGAATAACAACATCATCTTCACCATTTGGCGCTGCTGCTCGTATTAGTTCGACTTGATCTTCCTTCACCAAAAGGTTGAGGCGAGCCTTGTTTCGATAATCCAAAGTGTCAAAAATCAACTTGCTTTACGAACTGGGTCTTACTTGTTGGGGAAGAAAGGTTAAAACTTTATGTTTGTAGAGACGATGGATCTGGTCAGCAGTCTACCGGAAGAGGTTCTTTGTCATATCTTGTCTTTCATGTCCAGAAAGGAAGCTGCTTTGACATCGGTTCTTTCAAAGAGGTGGCTCAGCTTGTGGACGCTTGTACCTAATCTCGACGTTGATGACTCTGTCTTTCTCCATCCTGAAGAGGGTAAGAGAGAAAGGGAAGGGATTCTTCAGAGCTTCATGGATTTTGTGGAGAGAGTATTGGCTTTGCAGGGAGATTCTCCCATCAAGAGATTCTCCCTCAAGTGTAAAACCGGTATTGATCCAGACCGTGTGAACCTGTGGATACGTAACGTGCTGCAGCGTGGTGTTTCAGACCTTGAACTTTGCCTTGATTTTCCTGGATGCGGTTA
>Unigene219
AATATCAGTAGGGTTCCGGATTCCGATTTGACTTTGATTTCTGTCGAAATCTGCTGCGTTTCAAACATGGATCATAATCTAGATGAGAACGAGAGCCTAAGGGCTCGGGTTATACAACTCGAACATGAGCGTAGTGAACTACAGAAAGATATTGAACAGTTGTGCATGCAACAAGCTGGACCTAGCATTCTTGGTGTGGCTACTCGGATGCATTTCCAGAGGACAGCTAGCTTGGAGCAGGAGATAGAGGCCTTAAAAATGAAGTTGGCTAATTGCTCAAGGGAGAAACACAATCTTCAAGAGGAACTTACAGAAGCTTACCGGGTCAAAGCTCAGTTAGCAGATTTACATGCTGGAGAAGTAGCGAAGAATATGGAAGCAGAGAAGCATGTTAGGTTTTTCCAGGGCTCGGTGGCAGCTGCTTTTTCTGAAAGGGATCAATCAGTTATGGAGGCTGAGAAAGCTAAAGAGAAAGCTGAAAGGATGTCAGAGAAACTTAGTGAAATTGAAATGCGACAGGTTAGAAGAACTCAGCTCCGATTGTCTCGTACAGAAGAGACTAAATGACACTTTGCAATCTGACGTGGCAAAACTTGAAGAACAGACTAAAGTCTATGCAGAGGTGATTGAGAAGTTCTATGATATTCGTAAAGCTTCGCTCTGTGAGTCCCTTGAAGTGAATTTGCATGACAAGTGTGCAAGTTTATTGGATGATCCTAAAGAATCATGGACTTTTAATGATCCCTCAACATCAGAATATGTAACAGGCTGCGCTTGAAGGAGAGTTGGGGAATGTTAAGAAGACTGTGGATAATCTTAAAAGTAAACTACGAGTTGGCTTAGAAATTGAGAATCATTTGAAGAAGAGGGTTCATGCCTTGGAAAAGAAGAATATTGTTGCAGATGGGCTGATTGTCGATGGAATTGCAGATGTGCGCCATCATCATTCTCAATTGAGGGACTACATCATTAATTTACTTAATGAGGAAGGACTATACATTAAATCGATTTTCGAAGATCTAGAGGAAAAACTTAAACTTCGTTCATCGGAAATACAGAATGTAGTGCCACTGCAACATGATTTGAAGCCAGATGAATCTGAATACCGGGATGTGCATATAACCACAGCTGTTGATTCTTGCCAAGTAATTAAGCATGGGGAACCTAGTTTTGCTAAAATCACGGCTGAAAGTAGAGCTGATGCATCTGAAGCCCTTGCACAAGCACTACAAGAGAAGGTTGGAGCTCTTTTACTTTTATCACAGCAGGAAGAAAGATATTTACATGAAGAAAATATCAATGCAGCTCTCCAACGGAAAGTAGATGAGCTTCAAAGGAATGTCTTGCAGGTTACAAACGAAAAGGTGAGAACCCTTATGGAGTTAGCACGACTACGACAGGAATATCAGTCGCTAAAAGACAAAATGAGTGGTACAAGAGATGGAGAAGCAACGGAGAAAAGTGGCGGTATGGTTATGAGCAATGAGAAAGAGGGAAGACTAAAGAATATGTGGAAGAAGTCTTACATAAATCGTTGGATTGACCCAAGTTCAAGAGAAGGCGGAAGTCACTCGAACACTGAAGCAGATAATGCTGGTAACATTGATTATGCTAGAATGAAAGTAGAATACGCAGCTGTAAAAGAGAGCCTCGAAAGCATGGGGCACTTGACTACTTCAATCCGCAGGCTTCGTCTAGCGCTCTTGAAGGTAAAGGAGACGAATGATACTGAAACAGCTGCGAGAACTTGCGAAGTAGCGATTTCCAACATCCTTGTGGAGGCAACCCATTTAAAGACTGCCCTTGGCATCTCCATACCCATTAGCTGGTCGGCTGAATCAGACATGGAATCAGTTGCTGATGGTGAATCAAGCTGTGATAAGACGGATTCTGTTTCTGCTGCAGGGTTTGAGATGGTGGAGCTTGTTATTCTAGCAGCCGAGATACTGAAAGAACAACACAACTGAAACTCATTCTTTAGTTTCCATACAGGCATTGTGAGTTGGATACGTGCATATGATTTATGGAGAAACTTATCATAAATTTCGAATCTTTATTAGTCGTCAGGTTGGTTTAATACTGTGTATTCCATGAGAATATAATTTTGATTGGGTTGTTGTTTTTCAGCATTCTAATAAGTAGAGAAATAATACATTGTATAGTCCCTTTGATGGGATGATTCGCAGTGA
>Unigene220
GACAGTTTGGTCAAGATATTCCAACCGTGTAAGCTGCTTAAAAGTACATAGATTGAGTGGGACATGTCCGAATAATCAGAGTTAAACCTAAACACAGCAAAAGCAAAAGCAAAAACAATCCTCAGCTACAACAGCAACTACAAACGTTTTGGTCGTTTCAGGATCAGAAACATTTCCGGTGAACCACCAATGGTCCAGTCTCGTCATAGTCAGCTTTAGTAACATGCTGGTTCTGTGGAAACACCACTTTAGCTAGTATCGCTCCTCCAACCCAAGCCGAATACAATCCCACATTCTCCTGCATATACTCCGGCGGTTTCACCAGCGTTGGCCTAATAGCAGATGAGCACAAGTTTGCTTCTTTCTGAAACCTGGTTTCAAATCCTGTCATGGAGGTTATCCCACCACAAGGTACAGTGTTCTCCAAGAGCTGCCTATGGTTCTCAGATGACACTGTGGAGATTATCCGGACAAGCTGTTCAACTATTCCATGCTCCTCCAACCCCAATATTGATGGCTGAAACAAAGCTTCACCAACAGAGTATCTCTCTCTCCCAATGCTTATCACCTGTCCATCGGGAAGCGTGTGTTGCTCAATTTCACAGTTTTGGGTTTTCTCGTAAGCAGTCTCGTCCTCGGCGCAGTTTGCATACTGTTCCTTCAATGTTTCAACATCAGACATGCTGAGATTCACAGAAGGGTTGGATTTTCCAAGCTCTTGGGCGAATAGTTTTGTAAGATCCGTTCCACCGAGCTCAAACCGTTTCGAGGCAATGTGCTGCACAGCACCTTCAAGAACTGGGGCAATATCTATCTTCCCATGACCAATATCAACAGTGCAACCGGAGATTCTTCCAACAGCATAAAGAGACAACACTGCTTGCTCTGACGCATAGAATCCAGAAACATTGAACGTTTCAAACATCAACTGCACCAACTGCTCCCTAATAGCCTTAGGAGTGCAGAGTGGATCTGTGAAGAGTATGTTGCCTTCGTTTCCCTCTTCCCATCCAAGCCCAGTGTACACAACATAACGCAGCAGATCCTCCATAGCGTCCCAGTCTCTAATGAACCCTCTTTCGATAGGATCAAGAGTGACGTCTTCAAAAACAGTGGTGGGGTTATCAGACGCATCATCAACCATTCGTTTCATCTGAGATGGGATTATCATTGCAGGAGACTGGTCAGGAATCGCTGCTCCTGCTTTCAGGAGCTTCGAACCAGCATCAACAACAAGGGCTTCCATTATCTTCACTCACACACACAGACCCAGAAACCCTAAATCCCCAAATTCCAGAAAAATGCGAAGATTAGTAGTAGCAAGCACCAAGTAAGGGAAGCTAAAGCAGAGAACTTGAGAGCACGAAATCTAGTGAGAGAAAGAGAAAGAGAGCGAGAATGACGCAGATTGAGATTGGTGGAACAG
>Unigene221
AAAGCAGCATTTGTACGTATGAACCATAAAAACCACACACTTAAAATTCAAAAACACGTTATACGCAGCTAAGCGTAGATCCGAACACTATGAAAAGCAAAATCTTAAAAACTTATGTACATTGAGATTAATATATAAACAATAAAAGACTTTTAAGTAATCATTTGATGAAAGAAGAAATACATATAGTAAGTAAAGAACCGAAACCCAGCCTCCATCTACAACTTCTCACCATCTTTTCTAATTATAAAAAAGACCCTTCCCATATTCTACCATATAATACCTCTAACCATTTTTGTTTACTTAATAAAATATATATTTATATTTGATTATTATTAGATATTAGGATGGTGGAAGATGCTAATAACCTAACTGCCCAACAAAATACTTCAAAAATTGCATTTTTAATACCATTACTTAATAACCCCACTCCCCCTCCATAATCTCTTTTTACTCTCCAGTCTCCACCATTAAACTCTTCTTGATTTCTGTTCCTACCACTCTTCCCCTCGGCTTGTAGCAAACGGGTCTTGTTTTTTTTTTTAAGTTTAAGAGTGTCCGGCGCTGGACAGTGAAGGATTCGATGCAGACTTGGCGTCCTTTGGATCCGATCCTTCCCCAACAACTGCTTCTTCCTCGCTCCTACAGCTTAGAGTTCCCGGGTTCATCTTCCTCACTTCCTCTTTCGTGTATATGAAGATTTTACGAACCATCCAACAAAACTCCTGCCAAGGATCGTCTCCAACAAGCATCATATCATTCTCATCATCTGTGTAAACTATCAGCCAATCCTTCTTAGGAGCCATCAACTCTCCGTTGAACTCAAACAGCCTATCCAATTCAGCAACCAACTCCTCATAGTTCTGGAACTTTGAGAGATCCACTGACCGGCCAAGTGCAATGCCCTGCTTCTGAACCTTCGTGCAGCTCCTACATGAGTTTGTTTTGGTTTGAAGTGTCCACTTGAGTTATTCCGTTTAAGTCGAAGTTTCAGTTTTGATTGCTTTATGGGTTTGATTGTAGTTTTAAGTGTCCACTGTTATGTTTAGGTGATGATATCTGCAAAGGAAGAACCAGAGGCCTACATGTCCCCTGCGATGGAGGCAGTTGTAAGGGTGTTCAGAAGAGTTTCGGGGTTGCCTGATAGTGATGATGATGAGGATCTTCAGAACGCTGGAGGTGCCTTCTCTTCAGTGCGTTTACTAGTTGCATCTTCGCAGGCGATTAATTTAATCGGGAAACAAGGGTCCTCTATTAAATCTATAGTAGAGAACTCTGGTGCGTCGGTTCGCATTTTATCAGACGAGGACACACCGTTTTATGCTGCGCAAGATGAGAGGATAGTGGATTTGCAGGGGGAAGCTTTAAAGATCGTAAAGGCGTTAGAAGGTGTTGTAGGACACCTGAGGAAATTTCTAGTCGACCATTCTGTGGTTCCTCTCTTCGAGAAGCAATATCTAGCTAGAGTCTCTCAAGTTCGTCAGGAAGAACCGTTAGCTAACAACAAGCCAGTTCTCCACGCTGCTTTGTCAAATGCAATCGAGTCTGATCTCTTGGCACGGAGGGAAGCTCTGTTTTTGGAGCGGGATACTCGGGTGGAGTCATTTGTTCAGCCTTCGGGAGCTTCCATCTACAGTCAGGATCCTGCATTGGCCGCTAGACACTCCCCTGGCCTTGCTCGAGTTTCTGCTGCTTTTGTTACACAGGTATCTCAGACGATGCAAATACCGTTCTCCTATGCGGAGGATATTATTGGTTTAGAAGGAGCTAATATAGCCTTCATCCGGAGAAGAAGCGGCGCTACCATTACCATTCAAGAGAGTCCACATCCTGATCAAATCACAGTTGAAATCAAAGGCACATCTTCTCAAGTACAAACTGCCCAGCAACTAATTCAAGAGTTCATCAGCAATCACAAGGAACCGGCTTCGGTTTCAGGGGGATATGCTAGAGTGGATACTGGTTATGTACCTGCGTACCCTCCTCAGCTGAGCAACCTTCAAGAGCCGCTCGCGAGCAGCTACATGGGCACAGAGACGGGGCAGTACAGACCAACAGCATACTCTCAGCTTGCGGGTCCGTCGGCGTCCACCTACACGCCGTCACTGAATGGGCAAACTTATGGAACGGAATATAGATCAGCTTCTGATGCTGGTGGCTACAACACTTATAATTTATGAATCCGTTTGCTGTGTGGGTTGTTTACGAGGTTTAGAGAGGTGGCTCATTTATGATAGAGAGGGAAAGAACAAGTGCAAGAGAGCCAATGTAGCTGAATGTGTAATGTAAAGCTAGGTGCCTGTTCTTTTTTTTTTTTGGTTTTTCTCTACTTAAATCTCGATATCTTTACACGACAGATCAGACCACTATCAAATAAAAACAGTTTCATGTTTTTCTAAAAATCCTGTTCGTTTTGATTTTATATGGTTGTGTTGGAGAGATTTGACAGAAATAAGATCTAAGATAA
>Unigene222
AGTCACCAGACACACTGTGTGAACGAATCATGCTTGAAGCAGCCATAGATACTTGCTCTTCAGTAGCATCTGCAGGCAAGTCCCCATTGGTTTGCAAGTAGGAAGCATCCAACTCTGCAGTATCTGTGACATTATCATCATCATCATCTGATTCCCCCATACTCTCAAAGGCACTACCACTAGCAACAGGTGATTTAGGAGAGATGGGTCTCACAAAGCTCCCAGCTTTCCTGATACTACCACTACTCCCATGTACT
>Unigene223
ACTAATTATAACTTCTTTCGCAATCAAGAATGCATAACCTCTTCAAAGGCCATGCGGTTTAAATCTAAGTATTCTAATTTTGATCTGTAAATTTGCAACAAAATAAAGACCAATTGATCCAGAGACTCTTGTGAAACTGTTTGAAGTGAAAAAGATCAGAGGAAAAGGTGAGTAGGATACTCATGCTCATAACCATTGTAGTCATAATAGAGCCTCTCCCCTTTCGCTATATCACGTGTAGCCACTAGAAGAACCCGACACTCGCCATTCACGCTGTACCTCACGCATTTACAGTTCTGCTTCTTCTTACCAAACCTATTGTGATTGTTGATGCCACTGATGAAGCGAGATATGTTCCCATACTTGTCAGGACAGATAACAAGAGTTTTCGATGGATCTTCAGACAGAAGGAGAGTCATGATGCTGTCACAATCGTCGTTTTCACGGTTCTTTAAGTAATCAACGTCCCCTGTATATTCAGCTATGAATGTTAAGTCCTTAATTGGACCATCTGCTTCAACTGTGTAACCTTCAAGTGGATCGAATACCACAACAAGAGGAGGGCATTCTCCTCGTCTATACATAGCTCTACATAGTTCCAATGTCTCCAAATCTTCTTTCGCAAGCACCTGCATCCCACCTATCTCGAACTTGGATCGATTAGCAGACCGAGGAGCCATTCCTGGAACATAAGTCAAGTCGTCGCTGTATTTGATACCCAATGCTGTTAAAGCAGACGCAAGTGTGCCCATTTGTGCAAGCCTCTGCTCAAGATCTTCTGATGGAACCATAGGTAATAGCTTTCTCCTCCTCTTCTTCACAGTCAAGGAGCAAGATCGTCTCCGGTGCTTTCTACTCTCTTGACTCAGCTGTGATCTCTCCGTTTGATCAATTTGCTTTTCGATCCGAAAGAAATGCATAATCTTCTTCTGAGACAACCTTCTTACAGGTCGTTGGTCGGAACAATCGACACAGACCCACGGTCCGACAGGGACACGAACCACGATCGGTCGGAGACATTTCATGTGAAACCCTTTATCGCATTTATCGCATAAAAGAAGCTCATCGTCTCTTTCTCCCAAGTCGCATTTCTCGCAGGTGACGTCACCGTAGCTGTCGTCTTGCTCCTGCTCGACGACGGGGGAAGATTTCGCCATTATGTCGGCGATTGATCTCATCTTCCTCGGTGGAGATTCGGAGGAAGGTCGTTTCGGTGGTGAAGCCTTGGTTCTTCTCCTATAGGGGATGAAACGACGGGAAGGAGACGCTGCTGGGGAGAAGGAGGAGTGGAAG
>Unigene224
CGGTTCTTTAAGTAATCAACGTCCCCTGTATATTCAGCTATGAATGTTAAGTCCTTAATTGGACCATCTGCTTCAACTGTGTAACTGTATTACACGGATACAAAAAAAATGTTTATAGCTATACTTTGACATTAAGGGAAGATTTGATCGAATGAAATCTAGAGATACCCTTCAAGTGGATCGAATACCACAACAAGAGGAGGGCATTCTCCTCGTCTATACATAGCTCTACATAGTTCCAATGTCTCCAAATCTTCTTTCGCAAGCACCTGCATCCCACCTATCTCGAACTTGGATCGATTAGCAGACCGAGGAGCCATTCCTGGAACATAAGTCAAGTCGTCGCTGTATTTGATACCCAATGCTGTTAAAGCAGACGCAAGTGTGCCCATTTGTGCAAGCCTCTGCTCAAGATCTTCTGATGGAACCATAGGTAATAGCTTTCTCCTCCTCTTCTTCACAGTCAAGGAGCAAGATCGTCTCCGGTGCTTTCTACTCTCTTGACTCAGCTGTGATCTCTCCGTTTGATCAATTTGCTTTTCGATCCGAAAGAAATGCATAATCTTCTTCTGAGACAACCTTCTTACAGGTCGTTGGTCGGAACAATCGACACAGACCCACGGTCCGACAGGGACACGAACCACGATCGGTCGGAGACATTTCATGTGAAACCCTTTATCGCATTTATCGCATAAAAGAAGCTCATCGTCTCTTTCTCCCAAGTCGCATTTCTCGCAGGTGACGTCACCGTAGCTGTCGTCTTGCTCCTGCTCGACGACGGGGGAAGATTTCGCCATTATGTCGGCGATTGATCTCATCTTCCTCGGTGGAGATTCGGAGGAAGGTCGTTTCGGTGGTGAAGCCTTGGTTCTTCTCCTATAGGGGATGAAACGACGGGAAGGAGACGCTGCTGGGGAGAAGGAGGAGTGGAAG
>Unigene225
TGACTGTTGTGGAGGCTATGACCTGTGGGTTACCAACATTCGCCACTTGCAAAGGTGGTCCAGCTGAGATCATTGTCCACGGCAAATCAGGTTTCCACATTGACCCTTACCATGGTGATCAGGCGGCTGATACTCTTGCTGATTTCTTCACCAAGTGTAAGGAAGATCCATCTCACTGGGACCAGATCTCAAAGGGAGGGCTTCAGAGGATTGAGGAGAAATACACGTGGCAGATTTACTCACAGAGGCTCTTGACATTGACTGGTGTGTATGGATTCTGGAAGCATGTGTCGAACCTTGACCGTCTTGAGAGCCGTCGTTACCTTGAGATGTTCTATGCCTTGAAGTATCGCCCACTGGCTCAGGCTGTTCCTCTTGCTCAAGAGTAATGAAGAAAAGAGAGAAAAAATGTGGAACCATTGAAGAGCTTGAAGATAATGGTTCCAGTGTTTGAAGAATATCAAAAATGTCTTTTGATTCCTATCATCATTTGGATTTAGGAGCGCTTTTGTGTTCCTCTTGCTTACTTTGTTGTTTCAATCCTTTTGTCTTTGTGTATTTTCTTTTCCTTGTCTTTCCGGCAATGGTTTGTACTCTGATTGTTGAGGGATCTCCCTTATGATTGGCAATGAGATATATATTATTTGATCTTGAGATCGGAAGAGCGT
>Unigene226
GCACGGCAAGTCAGGCTTCCACATTGACCCGTACCATGGTGAGCAGGCTGCTGATACTCTTGCTGACTTCTTCACAAAGTGTAAGGAAGATCCGTCTCACTGGGATGAGATCTCTAAGGGAGGGCTTCAGAGGATTGAGGAGAAATACACGTGGCAGATTTACTCACAGAGGCTCTTGACATTGACTGGTGTGTATGGATTCTGGAAGCATGTGTCGAACCTTGACCGTCTTGAGAGCCGTCGTTACCTTGAGATGTTCTATGCCTTGAAGTATCGCCCACTGGCTCAGGCTGTTCCTCTTGCTCAAGAGTAATGAAGAAAAGAGAGAAAAAATGTGGAACCATTGAAGAGCTTGAGATAAAGGTTCCAGTGTTTGAAGAATAACAAAATTCTCTTTTGATTCTTATTATCATTTGGATTTAGGAGCGCTTTTGTGTTCCTCTTGCTTACTTTGTTGTTTCAATCCTTTTGTCTTTGTGTATTTTCTTTTCCTTGTCTTTCCGGCAATGGTTTGTACTCTGATTGTTGAGGGATCTCCCTTATGATTGGCAATGAGATATATATTATTTGATCTTGAGATCGGAAGAGCGT
>Unigene227
GAAATCCGCCTCCGAGGTCCGAATCTCCGTCCTGATCTCATGAAGGAAGTTGTGAATCGGTTTGGTCCAGAGCTCCAAGGTATTAAAGAGAAGGTGAATGGTGTGGATCTCAAGCTCAACACGCGGAACCATGTTATCCAGGTTCATGGGAGCGTGGAGATGAGGCAGGAAGTAGAGAAGATCGTCTACGAACTTGCACGGGAAGGTAGTGAACCGGGAGGAGAACCAGATGAGATTGAAGTTGAATGCCCCATCTGCTTGTGTGAGGTTGATGATGGTTACTCTCTCGAAGGATGCTCGCACGTCTTCTGCAAAGCTTGTTTGTTGGAACAGCTCGAGGCATCGATGAGAAACTTCGACGCGTTTCCCATACTTTGCTCTCACGCTGACTGTGGAGCTCCGATAGTACTCGCTGATATGAGAGCTCTCTTATCACAAGAGAAGCTAGACGAGCTCTTCAAAGCCTCCCTGTCCTCTTTTGTGACAACCAGCGATGGTAACTTCCGGTTCTGCTCCACTCCTGACTGCCCTTCCGTTTACCGCGTAGCTGTTGGTCCTCGAGAGTCAGGGGAGCCGTTCATCTGCGGAGCTTGTAACGCAGAGACGTGCAGAAGGTGCCACCTGGAGTATCACCCGTACATCACTTGCGAGAGGTACAAGCTCTTCAAGGAGGATCCGGACATGTCGTTGAAAGACTGGGCGAAGGGGAAGAACGTGAAGGAGTGTCCGTTTTGCAAGTCGACGATAGAGAAATCTGAAGGGTGTAACCATCTGCTGTGCCGGTGTGGGAAGCATATCTGCTGGGTTTGCTTAGACTTCTTCACTCATCAAGAGCCTTGTTATGAGCATTTGAGAGCAGTCCATGGTGGAATAGGAATCTTCGATGAGCTCGGCATCCCCTTGCTTTGAAGAAGTTTGAAAACCGGACCTCTTCAATGTATAATAAAATTAGTCTTTAAGGTAAGTTCTTGTAATCTATATATTATGTAACATCTGGTTTGGTTTCATATGTACATATGTCGAGATACTCTGGTTCAGTAGTATTCCTTCTTTAACGCTTTAACCAATGCGAACCCATGCCATAATATGAAT
>Unigene228
TATGAGTCTCGGTTTGTATTGGTTTAAAGAAGGTATACTACTGAACCAATCTCTCGACATATGTACACATGAACCAAACCAGATAATGTTACACAATATAGATATACATGGACCTCTACTTAAAACAAATTTGTACATTTTTTTGGAGAGGTACTTCAAAGCATGGGCATGCCTAGCTCATCGAAGAGGCCTATCCCACCATGGACTCCTCTCAAATGTTCATAACAAGGTTCTTGTTGAGCGAACCACCTTAAGCAGACCCAGCAAATGTGATTCCCACACCGGCACAGCAGATGGTTACACCCTTCAGATTTCTCTATCGTCGACTTGCAAAACGGACACTCCTTCACGTTCTTCCCCTTCGCCCAGTCTTTCAACGACATGTCCGGATCCTCCTTGAAGAGCTTGTACCTCTCGCAAGTGATGTACGGGTGATACTCCAGGTGGCACCTTCTGCACGTCTCTGCGTTACAAGCTCCGCAGATGAACGGCTCCCCTGACTCTCGAGGACCAACAGCTACGCGGTAAACGGAAGGGCAGTCAGGAGTGGAGCAGAACCGGAAGTTACCATCGCTGGTTGTCACAAAAGAGGACAGGGAGGCTTTGAAGAGCTCGTCTAGCTTCTCTTGTGATAAGAGAGCTCTCATATCAGCGAGTACTATCGGAGCTCCACAGTCAGCGTGAGAGCAAAGTATGGGAAACGCGTCGAAGTTTCTCATCGATGCCTCGAGCTGTTCCAACAAACAAGCTTTGCAGAAGACGTGCGAGCATCCTTCGAGAGAGTAACCATCATCAACCTCACACAAGCAGATGGGGCATTCAACTTCAATCTCATCTGGTTCTCCTCCCGGTTCACTACCTTCCCGTGCAAGTTCGTAGACGATCTTCTCTACTTCCTGCCTCATCTCCACGCTCCCATGAACATGAATAACATGGTACCGAGTGTTGAGCTTGAGATCCACACCATTCACCTTCTCTTTAATACCTTGGAGCTCTGGACCAAACCGATTCACAACTTCCTTCATGAGATCAGGACGGAGATTCGGACCTCGGAGGCGGATTTC
>Unigene229
AGAAGAACCGGGTTTGGTGGATCCGAGAATGGATTTGGAGGTGAGAGAAGACGCCATGATGAGGATCGAAGCAGAAGAAAGAAGAAGAAGAAGAGATCTTTCACTGTCTTCTCCGTTCTCGTTTGCTTTTAAGAGATTCGGATCAGTTTCAATCTAAAGAGGTGTTAGTTAAGTTTCTCAACTAACCATGGATCAAGCAGAACTGTCTATGGAGCAGGTGTTGAAAAGGGATATTCCATGGGAGACTTACATGACGACCAAGCTCATTTCA
>Unigene230
GCTCTTCCGATCTCAAGAACAAAACATGGTTTATGGGAAGATTTAGAACATCATTTCTTTACACCATCTTTAGAACAACATTTAAATTGGTGCTCCCATTTTGACTCATCAGATATCCAGCGCATGAAGACCTTGTATTTGGCTTCATCGTGTAGCTTGTAAATGCTGCACATGCACCTCACTTTAGATCTTGCTCTAAAATGAAACTATCTTCGCCACTTCAATGACGCCTTATTTGCTTGACATCTCAGATAATTTTAATTTCTCAATTTCCCTGATCCAAGTCGCAGAAAATGAGTTCGAGATTGATGAAATCAAGGTTAGACGTGGGATTTTCTTTGCCACCGACATGATAAATATCGTTGTCCTCAAAGAAGCGCACCACCTGGAGAATGGAATCGACTTCTCTACCACCTCCTCACAATTGAATGGTACTCGGCATTAGGTATTCCATAATTCTCATAGTCTATAACCATCAGATGCATCTAACAATCTGCGATTTACCATAACCTGATGTGAGGATTTTGTTGTGAAGAATTACGTTGAGCGTCAATTGTTCTTTAGTTTTCTAGCAGAATAAATGTCTGATAAAGCTCCTTGCTTGCACTTCTTCATATTTCCAAAATCACCGACTGGAATTGCAGAACCTTTTTTTCTGTTCGTCAATAAGCAGGAGCTATAAACCAATTAAAATGCCCCTTCGCCGTGTTCCTCGCTTCCCAGAAATTCCAAACAAATCAATTAGCCAGAATCGAAGCTCCGCTCGTCCCAATTCGAGACCGACATCATTCAAGAACGTCTCCGTTGGTGTCTTTCCAGTTGATCTGAACGTTTGATTGGAAATGGATAGGTGATGAGAAGAAGCACAAACGTCACCATGTCGCCGTCGCACGATGAGGATATACGAACACCTATTCATCGTCTCTGCGTTATTAGGGTTACAGAAGAACTCTACTTCACGGGCCGCACCACGACATTTGGCCCAAACACGCGAT
>Unigene231
GCTCTTCCGATCTCAAGAACAAAACATGGTTTATGGGAAGATTTAGAACATCATTTCTTTACACCATCTTTAGAACAACATTTAAATTGGTGCTCCCATTTTGACTCATCAGATATCCAGCGCATGAAGACCTTGTATTTGGCTTCATCGTGTAGCTTGTAAATGATCTTCGCCACTTCAATGACGCCTTATTTGCTTGACATCTCAGATAATTTTAATTTCTCAATTTCCCTGATCCAAGTCGCAGAAAATGAGTTCGAGATTGATGAAATCAAGGTTAGACGTGGGATTTTCTTTGCCACCGACATGATAAATATCGTTGTCCTCAAAGAAGCGCACCACCTGGAGAATGGAATCGACTTCTCTACCACCTCCTCACAATTGAATGGTACTCGGCATTAGGTATTCCATAATTCTCATAGTCTATAACCATCAGATGCATCTAACAATCTGCGATTTACCATAACCTGATGTGAGGATTTTGTTGTGAAGAATTACGTTGAGCGTCAATTGTTCTTTAGTTTTCTAGCAGAATAAATGTCTGATAAAGCTCCTTGCTTGCACTTCTTCATATTTCCAAAATCACCGACTGGAATTGCAGAACCTTTTTTTCTGTTCGTCAATAAGCAGGAGCTATAAACCAATTAAAATGCCCCTTCGCCGTGTTCCTCGCTTCCCAGAAATTCCAAACAAATCAATTAGCCAGAATCGAAGCTCCGCTCGTCCCAATTCGAGACCGACATCATTCAAGAACGTCTCCGTTGGTGTCTTTCCAGTTGATCTGAACGTTTGATTGGAAATGGATAGGTGATGAGAAGAAGCACAAACGTCACCATGTCGCCGTCGCACGATGAGGATATACGAACACCTATTCATCGTCTCTGCGTTATTAGGGTTACAGAAGAACTCTACTTCACGGGCCGCACCACGACATTTGGCCCAAACACGCGAT
>Unigene232
TGATACCGTAAAACTCCTTGACGCTATCGATCAACGTCTCGTCTTTGAGGAAGACAACAGGGTCAAAGCCTTTCCACTTCCCTTGCATTGGTACTTTTCTCTTGTCTCCTGCGTGACTCAAACTGTTGGCTTCTTTCTCTCCCTTGATGGTTTCTCCCTCTACGTTTTTTTCCTTCTCAGGCTCCACAAGGCTATCATCTTTCTCAACGTCTGCATCTGCTTCTATAACTTTTGCCACTGGACT
>Unigene233
CGGGATGATGGCAAAAGCAGAGGGGGTAGCAAAGATGGTGCTCCAGGAGACAAGCACATGGGAGAGGTTAGCTCTGGGTTACAAGATGGCGGGGGAGATGGAGAAGGCGGTGGAGAGATGGAAGAAGGCAATAGAGGTGAGTAAGCCAGGGTGGAGACCACACAAGGTTGTGCTGATGAGCTGTGTGGATTATGTGGAGGGTCAAAGAGACATAGAGGGTTTGAGAAAGATTCTGAGGCTGCTAAGCGAGAGAGGACACATTTCCTACGATCAA
>Unigene234
GGATCAACCTCTTTGTACAGACGTTCCTCTTGCTGTTCTCCCGACGCGAAGTTGAGGATCGCCTCCTCAACTTCGCGGGGATCTTGGTGTTCTGGACGTGGTTCCCACTCTTGGTTTATTGTCTACCGACCTGGCCTGAGAGATTCTTATTCGTGTTTACGAGCTTTACCGTAACAGCTCTTCAGCATATACAATTCACGCTTAACCATTTCGCTGCGGATGTTTACATGGGCCCGCCCACGGGGCACGACTGGTTCGAGAAGCAAGCGGCGGGGACGTTGGATATCACGTGCGTACCGTATATGGATTGGTTTTACGGTGGGTTGCAGTTTCAGCTCGAGCACCATTTGTTTCCGAGGCTGCCGCGTTGCCATTTGCGGAAAGTGGCTCCGGTGGTTCAGGAGCTTTGCAAGAAGCATAACCTTCCGTATAGGACCATATCGTGGTGGGAGGCGAATGTGTGGACTATTAGGACGTTGAAGAAAGCTGCTTATCAGGCTAGGGATGCGGCTAATCCTGTGGTTAAGAACTTGGTTTGGGAAGCTTTGAATACTCATGGCTAAGTTGACTTCGGAATCAGACAAAGAACTCTTGTTTTTGTTTTTGTTTGATCGTAAGCATTATCATTATGTTTGCTTTTGAATCTTTTAAATTTCGTTTTGTTACTATTGAAGAGCTGTTATATGGAATTGTAACGAGATTTATCGAGACTCTTAGCATATTATTTATTTGAATTTTGTTTTGTTTTCTTATATCTACTAAC
>Unigene235
CCTGGCAATGAAGGAGGATGAACATGGAAAAACAGTAAAACAGATAGGAAACATGTTTACAATATTTGGAAGTTAGAAAAAGTTGCGTTGCTATAATTAGAATGAGTTGACATGCCTGTCAAACACTTCTTTTCCTGCTGCGGTCTTAGAGTGAAAATAGATATGCGAGCCAGAAGTGGCATTCAGGTATAGCCGGCCAGAGAAAACATGAAGTTTAGTAAAGAGAAGTGGCATTCATGAATTTGTCAAAGCTATAGGTAAATGCAACAAAAATGAAAACCGGATACTCTCTTACCCCCAACAATCTTTGTATTTATGCTCGTGACAAGCACAATTTT
>Unigene236
GGAGGCACCTCAGGGTTACCAGCTTGCTCAATGGCTTGTGCCAAGTTGTACACGCTCTTCTCTACTCTTTCTTCTTGTGCAGACATACCAAGACCACCAGAGTTTCGTCGACCAGGTTGAGGCTTAGGATGGTCATGCGTACCCTTGTAAATAATATCTGTGATCTGGCCATCATAAGACCTTTCAAATAATTTTTTCACTTCACAATTAGGATGAGTACATTTATAATAGCTCCGGGGGAATTCACTCCCTTTGACATGCTTTTGACCATACTTTCTCCAGTTGTAACCATCATC
>Unigene237
TTCTTTATAAAATAAAGGAAGTAATATTCAGTTGCACTATTACAATGAGAAAAGTTAAACTAGTCCGTAATCAGGTTTATTCAAATAAAGCTAGTCTAAAACCGAATATTAAAAAAAGAAAATAATTAAAAAGCGACGCCTAAATATAGGGGGAAAAGTGAAAATAATAAAGTCAGCAAGAAGTGTTGTAAATGTCTTTAAATGACCGAACTCAACTCAGTCCACCCGCTAATCTCGCCTTTCATCTCTTTGTTTATGTTTGTATGTAACAAGCTAAGCTGTCTCTTACAGTGCCATACATGCTTCTTCCCCCCCTTTACTCTCTCCACTACTCTCTCTCACAAATCCGAATTCCAACAATGCCCTTGTCTCCCTCCTTCTTCCTCTCTCTCTCCTCCCTTCTCCTGATCCTTCCCCTCTCTCTCTCCTCTCCGTTCAGTACGCTTCTCTCTCTCTATCTTTCCATATTAGATCTGATAACGATGAACTGAACTCATTCCCTCTGTTTTTATCTTTCTCTTTTTGCAGATACTTCTTTCTTCATTGACTGCGGAAGCCCCGAACCTTCCACCGACGCCTTCAACCGCACATGGCTCCCCGACCAATTCTACTCCGGCGGATCCACCGCCGTCGTCTCCGAGCCTCTCCGTTTCCACCACGTCGCCGAGAAAACCATTCGCTACTTCCCTCTCTCCTTCGGCAAGAAAAACTGCTACGTCATCCCCCTCCCCGCCGGCCGCTACTACATCAGAACCTTCACGGTCTACGACAACTACGACGGCAAATCACACTCCCCGTCCTTCGACGTCTCCGTGGAAGGCACCCTCGTCTTCTCCTGGAGATCCCCTTGGCCTGAGAATCTCCTCCAAGACGGCTCTTACTCCGATCTGTTCGCCTTCATCGGAGACGGCGAGCTGGATTTGTGCTTCTACAGCATCGCCACTGATCCTCCTATAGTAGGCTCCCTCGAGGTCTTGCAAGTGGATCCGTCTTCTTACGACGCCGACGGGACTGGTCGGGATGTTTTGTTGGTTAACTACGGGAGACTCACTTGCGGTTCGGACCAGTGGGGGCCTGGTTTCACCAACGACACCGATAGTTTCGGTCGGTCGTGGCAGTCTGACGAGGAGTTTAGCTCCGAGGAGGCTAAGTCCTTGGCCAGGTCGTTGTCCACGGTGGAGAAGATCAAGGGAGTGGATCAGGCTCCCAATTTTTTCCCGGTTAAGCTTTATCAGACGGCGGTGACGGTGTCCGGAGGTGGACCGCTTGTTTATGAGCTGGAGGTTGACGCGAAGCTTGATTACTTGATGTGGTTCCATTTCTCGGAGATTGACTCGACCGTGAAGAAAGCTGGTCAGAGAGTGTTTGATCTTGTGGTGAACGAGGACAAAGTGAGGAGAGTTGACGTGTTCAACGAGGTTGGAGGTTTTGCGGCTTACAGTTTGAACTATACCGTCAAGAATTTGAGTAGTACTACTTTGACGGTCAAGCTCTCGCCTATTACTGGAGCACCGATCATCAGCGGGCTAGAGACTTACGCCATTGTTCCTGCTGATATGGCTACGGTGCCTGAACAAATGGCTGCTATGAAAGCCTTGAAGGATTCACTGCGTGTTCCTGATAGGATGGGTTGGAATGGTGATCCTTGTGCTCCTACTAGCTGGGACGCTTGGGAAGGAGTTCAATGCCGGCCTAACCCACAAGGATCTGCTCTTGTTATATTCCAAATAGACCTGGGAAGCCAGGGCTTAAAAGGATTCATCAGTGAACAGATTAGCCACCTGACGAATTTGAATAGCCTGAACTTGAGTTCAAATTCCTTAACTGGTCAACTACCTTTAGGTCTTGGTCATAAATCCCTTGCGAGTCTTGACTTGTCAAACAATCAGCTCACAGGACCAATACCTGAAAGTTTGTCCACGTCAAGCTTAAAGCTCGTGCTTTTGAATGGCAACGAGTTGCAAGGAAAGGTACCTGAGGAGGTTTATTCAGTTGGTGTTCATGGTGGAATTATCGATCTCTCTGGAAACAAAGGATTATGCGGTGTTCCCTCTCTTCCCTCGTGTCCACTGTTATGGGAGAATGGCCACTTATCCAAAGGAGGTAAAATAGCCATAGCCGTGTCTTGTGTGGTGGTATTGGTTCTAGTGCTCTTGGTCATTTACTTGTGCTGCATATGGAGAGGAAGACATGATTACGACTTTGCACCTCCTACCGATCTAACATCACTTGCAGCAAAGAGAAACAGATACCAGAGGCAGAAGTCGTTGATGCTACTGGAAATGGAGAGCCAACATGCTAAAGGAATGCCTACACTTCCCTTGAACTCGCAATAGCCGAGAAAGAGAGAGTTTTGACTTTGGACAGAGAGCAAGGAGATGAGATTTGAGGATTTTCTGTGTAATTAGTATACAAAGCATTACTCCTCAAGAAGACCACAAGTAAACATTGAAGAATGGCATTGCATCAAGAGTAAGATAGATCTTGCTTCACTGTAATTTCATTTTGGGGGTTTTCTTAGATATGATATGTATGATAAATTATTATTAATTGACAGAAAAACATTCTTACTTACTCCCTTCACTGTTTTTGTTTTGTATGTATCATACTCCACATTTGTTTGTTCCTGTTTTTTCTTATTGAGATTAACGGATATGCAAAAATACATTTAAACTAGTAAACACATAAAGATGACACTTCCCTAGTTCTAAAGAGATTTTTGAAATGCTTAAGGCCTCA
>Unigene238
TTCTTTATAAAATAAAGGAAGTAATATTCAGTTGCACTATTACAATGAGAAAAGTTAAACTAGTCCGTAATCAGGTTTATTCAAATAAAGCTAGTCTAAAACCGAATATTAAAAAAAGAAAATAATTAAAAAGCGACGCCTAAATATAGGGGGAAAAGTGAAAATAATAAAGTCAGCAAGAAGTGTTGTAAATGTCTTTAAATGACCGAACTCAACTCAGTCCACCCGCTAATCTCGCCTTTCATCTCTTTGTTTATGTTTGTATGTAACAAGCTAAGCTGTCTCTTACAGTGCCATACATGCTTCTTCCCCCCCTTTACTCTCTCCACTACTCTCTCTCACAAATCCGAATTCCAACAATGCCCTTGTCTCCCTCCTTCTTCCTCTCTCTCTCCTCCCTTCTCCTGATCCTTCCCCTCTCTCTCTCCTCTCCGTTCAATACTTCTTTCTTCATCGACTGTGGAAGCCCCGAACCTTCCACCGACGCCTTCAACCGCACATGGCTCCCCGACCAATTCTACTCCGGCGGATCCACCGCCGTCGTCTCCGAGCCTCTCCGTTTCCACCACGTCGCCGAGAAAACCATTCGCTACTTCCCTCTCTCCTTCGGCAAGAAAAACTGCTACGTCATCCCCCTCCCCGCCGGCCGCTACTACATCAGAACCTTCACGGTCTACGACAACTACGACGGCAAATCACACTCCCCGTCCTTCGACGTCTCCGTGGAAGGCACCCTCGTCTTCTCCTGGAGATCCCCTTGGCCTGAGAATCTCCTCCAAGACGGCTCTTACTCCGATCTGTTCGCCTTCATCGGAGACGGCGAGCTGGATTTGTGCTTCTACAGCATCGCCACTGATCCTCCTATAGTAGGCTCCCTCGAGGTCTTGCAAGTGGATCCGTCTTCTTACGACGCCGACGGGACTGGTCGGGATGTTTTGTTGGTTAACTACGGGAGACTCACTTGCGGTTCGGACCAGTGGGGGCCTGGTTTCACCAACGACACCGATAGTTTCGGTCGGTCGTGGCAGTCTGACGAGGAGTTTAGCTCCGAGGAGGCTAAGTCCTTGGCCAGGTCGTTGTCCACGGTGGAGAAGATCAAGGGAGTGGATCAGGCTCCCAATTTTTTCCCGGTTAAGCTTTATCAGACGGCGGTGACTGTGTCCGGAGGTGGAGCGCTTGTTTACGAGCTGGAGGTTGACGCCAAGCTTGATTACCTGATGTGGTTCCATTTCTCGGAGATTGACTCGACCGTGAAGAAAGCTGGTCAGAGAGTGTTTGATCTTGTGGTGAACGAGGACAAAGTGAGGAGAGTTGACGTGTTCAACGAGGTTGGAGGTTTTGCGGCTTACAGTTTGAACTATACCGTCAAGAATTTGAGTAGTACTACTTTGACGGTCAAGCTCTCGCCTATTACTGGAGCACCGATCATCAGCGGGCTAGAGACTTACGCCATTGTTCCTGCTGATATGGCTACGGTGCCTGAACAAATGGCTGCTATGAAAGCCTTGAAGGATTCACTGCGTGTTCCTGATAGGATGGGTTGGAATGGTGATCCTTGTGCTCCTACTAGCTGGGACGCTTGGGAAGGAGTTCAATGCCGGCCTAACCCACAAGGATCTGCTCTTGTTATATTCCAAATAGACCTGGGAAGCCAGGGCTTAAAAGGATTCATCAGTGAACAGATTAGCCACCTGACGAATTTGAATAGCCTGAACTTGAGTTCAAATTCCTTAACTGGTCAACTACCTTTAGGTCTTGGTCATAAATCCCTTGCGAGTCTTGACTTGTCAAACAATCAGCTCACAGGACCAATACCTGAAAGTTTGTCCACGTCAAGCTTAAAGCTCGTGCTTTTGAATGGCAACGAGTTGCAAGGAAAGGTACCTGAGGAGGTTTATTCAGTTGGTGTTCATGGTGGAATTATCGATCTCTCTGGAAACAAAGGATTATGCGGTGTTCCCTCTCTTCCCTCGTGTCCACTGTTATGGGAGAATGGCCACTTATCCAAAGGAGGTAAAATAGCCATAGCCGTGTCTTGTGTGGTGGTATTGGTTCTAGTGCTCTTGGTCATTTACTTGTGCTGTATCTGGAGAGGAAGACATGATTACGACTTTGCACCTCCTACCGATCTAACATCACTTGCAGCAAAGAGAAACAGATACCAGAGGCAGAAGTCGTTGATGCTACTGGAAATGGAGAGCCAACATGCTAAAGGAATGCCTACACTTCCCTTGAACTCGCAATAGCCGAGAAAGAGAGAGTTTTGACTTTGGACAGAGAGCAAGGAGATGAGATTTGAGGATTTTCTGTGTAATTAGTATACAAAGCATTACTCCTCAAGAAGACCACAAGTAAACATTGAAGAATGGCATTGCATCAAGAGTAAGATAGATCTTGCTTCACTGTAATTTCATTTTGGGGGTTTTCTTAGATATGATATGTATGATAAATTATTATTAATTGACAGAAAAACATTCTTACTTACTCCCTTCACTGTTTTTGTTTTGTATGTATCATACTCCACATTTGTTTGTTCCTGTTTTTTCTTATTGAGATTAACGGATATGCAAAAATACATTTAAACTAGTAAACACATAAAGATGACACTTCCCTAGTTCTAAAGAGATTTTTGAAATGCTTAAGGCCTCA
>Unigene239
TTCGACACAGGTCTCTAGCCCATCATCAAAAGCTTCACCAACAGTTCAGCCTGCAGATTTTGACAGGAAAAATAGTGTGGGTGCTTTACCATCTTCAGTAGATAAGAATGATGGCGCAATTACAGTAGTAAAATCCAGCTCTGAAATAGTAAAAACTACTCCAGCTGGAGAATACTTGACAGCTGCTCTGAATGATTTTGATCCGGAACAGTATGAAGGTCTTGCAGCCATTGCTGATGGCGCAAACAAGCTTCTGATGCTGGTCTTGGCAGCAGTCATAAAGGCTGGTGCT
>Unigene240
AAAAAAAAAAAAAAAAAAATGTTGAAATTTGTGTCTATATTCTCTGTCTCCTTCCATTCACCAGTAGTCACCGCAAGAGCAAACTCCATCATGAAAATGATGGAACCGGTTCATATCTCGGATGACAAGATCTCGCTTCACGATACTCGATATCACTTTCATAGCACTGTGGCAATCAGAGCATATCCGTAGATTCTTGATGATCAATATGCGGTTTCTTGATAACGGCATTCGAACGAGCCCAAACGCCAGAGCCAACCTCTCGCTGTGAAACCATAATCTCTTATCCTTCTCTTCATCATCCATATCGTGCAGGACGGCCTTCCTATCAGGAACATAGCCAGCTCGTTTTGCTTTCATGTTAAGCCACTCCAGCATCCCATTTATAAGCTTCATATCCGGATGATGCGATAACCTTCCCACACTGAAGTAATGCACGCCTCCTTGATGTTCTACCCAACTTAAGCCAGGTTCCTTCTTTACACCTCTCTCCTTCATGCTTCTCCTAACGGAGGCAACGTTTGCCCATTCCTTTGCACCTGCGTACATGTTTGATAACAGAACATACGTCGCCTCATCCATTGGATCGATCTTTAGTATTTCCTCTGCTGCTCTCCTTGCAAAATCCACATTGTTCTGATCGATCGAGGCGCTGAGCATTGCCCGCCAGATCATAACGCTAGGCTCATATGGGATCCCTTCGATCAGCTTCATAGCCTTCTCGAGCTGCCCTGATCTTCCCAAAAGCCTGACCATGCACGTGTAATGTTCCAAACGTGGTTCAATACCATGATCTCGAATCATCGACTCAAAACATTCCACACCTTCATCTATTAATCCTGCATTGCTGCATCCGGAAAGAACGCCAAGAAACGTTAACGCGTTTGGCTTGCAATCACTCTCCTTCATAACGTCGAAGATTCTCAATGCCTCTCTACTCAGCCCATGCGTGGAGTACCCTGAGATCAACGCGTTCCAAGAAGGTACGTCTTTGGTTTCTATCTCCTCGAACACGGACTGCGCGTCTTTGATATCACCACATTTTGCATACATATCTATCAATGAGTTGCTCACTGC
>Unigene241
TCACCACATTTTGCATACATATCTATCAATGAGTTGCTCACTGCTACTTTCTCGGCATTGTTAGTTTTTATCGCCAGGCCATGAACTTGGGCGCCTAGCTCCATGCTTGCCAAAGAAGCACAAACTCCAATAGCACTTGAGCAAGTTACTTCAGTTACAGATACCTGGTTCCTGAGGGCTTCACGAAACAAGCTTAAAGCTTCTTCTGCCTCATCTAGATTCGCATACCCGACAATGATCGTGTTCCAGCTCACCTCATTCCTATTTGACAACTCAGCAAATAACTTCACAGCGGTATCCATTTTCTCACATTTGGCGTACACATCAATAAGAGCATTCGAGACATAGACATCCAAATCGAACCCACCTTTCACCACAAGACCATGAAGCTGCTTTCCTAAGCCATAACACTTCCCGATGGCACACGCATTCAAGATACTGGTGAAAGTAAACTCGTTGGGAACAACGAAAGCTTTCCTCATTCGGATAAACAGATCAACCGCCTCGTCACAATACGCGTTCTGACCAAAACGAGCAATCATAAGACTCCAAGGCACCACATCACTCGTCGGCACCTCACTGAATACTTTGAGAGCATCAGACATATCTCCAAGCTGCGTATACAACTGAAGCAAACCAATACCTACACGAGGATCCAACTCATAACACGTTTTCAAGATTCTCCCATGAACGCTCTTGGCGTAATCAAACTCGCCTAGCCCAATGCTAGCCTTTAAAGCACAAGCAAAAGTGTAGTTGTTGGGCATGAGACCCTCCATCCCCATGCGAGAAAGCAGTTTAAGAGAATCCTCCAAGAACCCATTCTCCACATAGCAAGAGACAATCCCAGCCCAAGCAACAACGTCCTTCCTCAAAATCCCCTCAAAGACACTTCTCGCGCTATCAACATCGCCACAGACGGCGTAGGCATTGATAAGAGCAGCTCCGACGAAAGCATTGGAGGTGAAACCGAGCTTAACTATAAAAGAATGCAACCACCAACCGATCTCAGCTTAATCCGCACGTGTT
>Unigene242
TATGTCAGATGATGTTGCTCGGTTACTGAATCGTGCTAGCCACTACTCAACTGTGCGCTTACATGGCTTATATCAGCTGAGAATATAAAAATGGTAATATGTTTTATTTCTTCTTTGAAGTGCATGTCTCTCTACCTTTATTAGTTGCTAGAGATACTCATAAGCAAGAAAACATATATTGAGTTTGTGAGCTTTGTTAGGCGATACTGGTCCTTTCCGAAAAGTATGGAGAATGAGATGGTAGCTGAAGCTTTTAAGAAGCTTCAGAACCCATATGAGGTAGTGATAGTGGTTCATCATTTGTATCAGTGCGTCAAGTTCATCCATCTCTGATTTCCCTAGCTGTTTACATTGGGGAGAAGGAGTTGAAGGCAGAAGAGGAAGACTAGGAAGTGATGCAGCTCTGGAAAAAGATGATGTATACGGTATGTAAGCTGTGCGTCTCCAACTATAAAAAGGTAAAGCTTACATACCGTATACATCATCTTTTTCCAGAGCTGCATCACTTCCTAGTCTTCCTCTTCTGCCTTCAACTCCTTCTCCCCAATGTAAACAGCTAGGGAAATCAGAGATGGATGAACTTGACGCACTGATACAAATGATGAACCACTATCACTACCTCATATGGGTTCTGAAGCTTCTTAAAAGCTTCAGCTACCATCTCATTCTCCATACTTTTCGGAAAGGACCAGTATCGCCTAACAAAGCTCACAAACTCAATATATGTTTTCTTGCTTATGAGTATCTCTAGCAACTAATAAAGGTAGAGAGACATGCACTTCAAAGAAGAAATAAAACATATTACCATTTTTATATTCTCAGCTGATATAAGCCATGTAAGCGCACAGTTGAGTAGTGGCTAGCACGATTCAGTAACCGAGCAACATCATCTGACATA
>Unigene243
TATGTCAGATGATGTTGCTCGGTTACTGAATCGTGCTAGCCACTACTCAACTGTGCGCTTACATGGCTTATATCAGCTGAGAATATAAAAATGGCGATACTGGTCCTTTCCGAAAAGTATGGAGAATGAGATGGTAGCTGAAGCTTTTAAGAAGCTTCAGAACCCATATGAGGTAGTGATAGTGGTTCATCATTTGTATCAGTGCGTCAAGTTCATCCATCTCTGATTTCCCTAGCTGTTTACATTGGGGAGAAGGAGTTGAAGGCAGAAGAGGAAGACTAGGAAGTGATGCAGCTCTGGAAAAAGATGATGTATACGGTATGTAAGCTGTACCTCTCCAAAGATAAAAACGCAAAGCTTACATACCGTATACATCATCTTTTTCCAGAGCTGCATCACTTCCTAGTCTTCCTCTTCTGCCTTCAACTCCTTCTCCCCAATGTAAACAGCTAGGGAAATCAGAGATGGATGAACTTGACGCACTGATACAAATGATGAACCACTATCACTACCTCATATGGGTTCTGAAGCTTCTTAAAAGCTTCAGCTACCATCTCATTCTCCATACTTTTCGGAAAGGACCAGTATCGCCTAACAAAGCTCACAAACTCAATATATGTTTTCTTGCTTATGAGTATCTCTAGCAACTAATAAAGGTAGAGAGACATGCACTTCAAAGAAGAAATAAAACATATTACCATTTTTATATTCTCAGCTGATATAAGCCATGTAAGCGCACAGTTGAGTAGTGGCTAGCACGATTCAGTAACCGAGCAACATCATCTGACATA
>Unigene244
AGCAGTCACTCATAAACCCTAAATTCAAACCCAACAAAGACTCGATCCCACCATCATCACTATCACAAGAAGATGCATCAAAACCCATAGTCCCCCGTCCAAATAAAATGCAAAACCATCTGGTGAGAGACATCTTAGAGTTAGAGACTAGTAGTCAAGAGAGAAAGAAAGGCGGTGGTGGTGGTGGTGCAGCGGAGGAAGGGAGAAAATCGGTGTCTCACGTGGAGAGGGATACAAAGGCGAGGATAGCGGCAGCGGCGGAGATGTTAACGGTGAGGATATTAGCAGCGGACATGCCGGGGTTTATGCAAGCACATGCGTTTAGGTGTGCGAGAACGACGTTAGATAGTTTGGAGAAGTTTAGTTCCAAGCACATGGCTTTCAATCTCAAGAAGGAATTTGACAAAGGGTATGGACCAGCATGGCATTGCATAGTGGGGTCAAGTTTCGCGTCATTCGTAACACATTCCACAGGTTGTTTTCTTTATTTCTCAATGGACAGACTCTACATTCTCCTCTTTAAAACCAAAGTTCGAGATCGGAAGAGCGT
>Unigene245
TCTTAAGCTTGTAGCTTACAAATCATAGTCCAAATCTCGGAATAAATCTCAGAAACATCAATAACCAAAGTCAAATGTTGTGTCAGAAAAAAATGGGATTAGTTTTTCATCTACCTTTACAAGGAAGGGAAAATTAATCAACAAAATAGGAATAAGAAATGTAAGAACACCTGAGAATTTGAATCATCTGATCAAACTACTAAAGAAACATAAAACCAGGAAAAAAAAATGAGATGATGGATGAAGATATATCCATGGAGATATACAAAAGAACCCAAAAAAAAAACAAATCTCAAGAAGATAATGAGCTAAGAAGATCAAGAACTTGTCTGATGTTAGGCCTTTCATTTACAGAGGCAATGCACCTGATTGCAATAGCAAGTGCATCCTCCATTGTCTTTGAGAATTCTTCCCCACCTGCAATGTCTCTGTCTATGCAATCCATTCTCCTACCTTCCTGATCACACAACCTCACCCAATCCGTCAGATCAACGGCTCCTGATTGGCCTGAGATTATGTCACCTGCGCTCCGTCTAGTCAGAAGCTCCATAAGAATCACCCCAAACGCATAGACATCGGATTTGAGCGTTGGAACTGGTTTTGAAGCTGATGCAAGTTCAGGAGCTGAGTAACCAAGTGCACTCATGTTTAGTATCTGTTCGGCTACACCAGATGAACTCATCAGACGGTGAATGCAGTAATCTGTTATTCTCACAGTGTTCTCAGGACTCGTGAGGATTATGTTTGTTGGCTTTAAGTTCCCATGCGGCATTGCTCTATCATGTAGGTAAAGAAGACACTGCGCCACTTCAACCGCGACTTTTAGCCTTCGAGTGAAAGACATCGGTGAATACCTCCGAGGAGTAGTCTCGTATAGATGCATGGCCAAGCTTTCTCCTCCCATGTAATCAGAGAGAAGAAGCCTTTCTTGCTCTCTGGGACCCCAATAGTAAGCTCGCAATGGGACAATGTTTGGATGTTTTAACGACCCGATTTTTTTAGCTTCCTTGGCAAAATCCTTCTTATGCCTCACGAGTCCAACTCTCAACCACTTCACGGTCAACATATGCCCATCATCCAGAGTTGCTTTGTATAGCGTCCCGTGGCTGCTTCTACCTAGAACTTCTGCAGGAGCTCGTGATAACTCCTC
>Unigene246
GAGGAAGATGATATCAATGATGATGAAGATATTCCGCATTTGATCATGTGTCAGTTTGATTATGTAAAGAAGCGTAAGAACAAGTGGGAGTGCAAGCTCAAAGCTGGTGTTATGCAAATCAACGAAAAGAACATTCTTTTCTCTGAGGTCGGACCAAGTTGTTGACACAATAGAGGATTTGACATTTCACTTGGCTCACATATTTTCTTACTTTTTTTTATGCAGACCAAAGGAGATTTTACCTTCTAAGAGAAGAGTTATGTGAAGGCTATTTGTCTCTTTCTCGCTTGACTTTCTACTGAATAAATGCAAACTCTTAATGTACATAACATTGTTTTGGCTTTGTTCCAATACCTTGGTTGCAATGGAGAGTTAATAAATGGAAATTACAAATTTGAAACCGTTGGTTCTTATGCAGCACTTGCTCTTCTTCTTTTACCCATCATCGCAAGCAAGCATCATTCCACCACTTAACTCTCCTTCTCTCTTGGTTGCAGAAAGAATCTTCAAGTCCATGAGAAGTGTCCTGTATCGAGCTTCAAAAGGCTGCCCACTTCACATTCGACATTCCCACCACGCACACGGATCCTCCTAACTGTCTTGTTCCCAAGTTAGGTATGCATCAATCAGTCAACAAGGATTATGCTACAAACAATGACTGAGAGAGCCAACCAAAATCAAAGAACACGGGAAGTAAAATGGGTCCTTCTAAAATAAAATAAAAACAGGGGATTACACCAGAAAAAAATTAATATAAAACACGGGAAGATACGATTTTATTTTATTTTAGAGATCGGAAGAGC
>Unigene247
TTAGCATCAGATAAGGCATGCTCAGCTTGTCCTAACCGCAACCAGCAGATGCTTCGGTTTGAGAGCAACGTATGATCCGTAGGGTCAAAATCAATAGCTTGTGTGTAGGCGTCAATAGCCATCTGGTAATCCTTTATATGGAAAGCATCTTGTCCTCTTGCTTTAGCTTCTGCTGCTTTAGCCTTCGCCTCTGGAGAGACCTCAGGAAGGTCTTTCTTGATGATCCCACTCTCTCCAGATTTGGCCTTGTCTGAGTTATTCTCCTCTTGGGCTTTGTTTGATTCCATGTGAGCAAGAACTCCATCAACAGTCCAGACTGAAACAGATTCAGGTTTTGTTGTCAAGGGGAAGAGAGTCTCAACAATCTTCCTGTTCTCTCTCAAAGCTGCAACTTCTAAAGCCCTATTGCCTTCCTCGTCTTTCTGATCAGGATCAGCTCCAGCTTTAAGTAAAATGATGATCAACTCATAATCTCCAATATCAGCAGCAATGTGCAACGGAGTTGCACCACCAGCGAAAACATTAGCTTTGGCACGTGCCATGGCCAACAGCTTTGTGCATGCCACAGAACCAGCTGCCACTGCAGATAACAATGGTGTGACATTGTCTTCGGTCTCAGCGTTAGGATTAGCTTTGTGTTCTAACAAGACTTGCACAGCATCTTTCTGGTCGTGGCCAGCAGCCCAAATCAATGGCGTGCCAGACTCGCTTTGAGAGTCAACAGGAACACCTCTAGATAGCAACTCCTTTAGCAACTCAATTTCCCCTGTCCCAGCCGCATGATGCAATGCAGTAGCTCCTAGTTCACTAGCAATATTAGGATCAGCTCCGTGATCCAAAAGATACTTCGCCGTCCCAACCTGTCCTTGCCTCGCAGCATGAACAAGCGGAGTATCCCCAGCTTCATCTTTTGTATCAGCGTCAAGCTTCAGCTCCTCCAATAGATACCTGCATATCTCAGTTTGTCCTTCCCTCGCAGCGAAATGAAGCGCGCCGCGTTTGTTCGCGTCTTTGACACTCTCCACGGTTGTCTTCAAGCCTTTGCCTTCGTCAAGCTGCTTAGCAACATTCTTGAGGAACTCGAGGTTTCCGGTACAAGCTGCATTCAGGAACTGCTGAACTTTCTCCCTCGCTGCAAGAGCAGTAGAAGCATCAGGAGCAGCCATGGCAGATAACTAATAAGCTTGTTTCTCTGACGAGTTAGTGAAACTTTGTAGTGACTTTGTTGTGTCGGAGTTAGTTCCGGGTCGGCGAAACGAGA
>Unigene248
GAGATTCAAAGGCTTGGCGATTAGGGATACTAAGGATAAGGTCAAGGAGCTCGAGAAGGAGATTGAGAGGGAAGCTCAGGAGAGACAGAGAGAGGAGGATCGGAACCGGAGAGGTTCCGGTAGGGATAGGGATCGAGATGATAGAAGGGATCGGCATAGAGATAGGAATCGTGGAGATGAAGATGGTGATGATAGAAGAAGTGGTAGGCATAGGGGAAGAGACCGTGGTGATGATGATAGAAGAGGAGATAGGCATAGAGGAAGAGACCGTGGAGATGATGAAAGAGGTGATAGGCATAGGGGGAGATCACGTGGCGATGATGAAGGAGGAGAGGGAAGAAGTGATAGGCGTAGAGATCGTGGTGTGCAGGATGAGTACACTGGTGCGAATGAGCCTGAGTTGTATCAGGTATACAAAGGAAGAGTGACTAGGGTGATGGACTCTGGCTGCTTTGTTCAGTTTGATAGGTTTAGAGGGAAAGAAGGTTT
>Unigene249
TGTCTCAAGTTTTGTACACTAGCGAGTTCTATCTCCAGCATCCTCTTTGCGTCTTCGTACTTCTCAGTAAGGTCAGCAACTTCGTCTTTACTCTCATTTAGATCCTTAAGCGCATGATCCAGCTTTTCCTTTAGGTCCTGAATCTCCTGCTCTTTCCTGCTAATGACCTCTGCATCAGAAGCTGCTCGCGTTTCAGAAGTCAATTTCAAAGCATTGTACTCTTTTGAGACATCATCAAGCTTTTGGATGTAACTCTCCTTCTCAGCCTCTAAAGTGCTTATCCTGGTGTTGAGCTCCTCAATGGTAGAGTTCTTTAACTCCAACTCAGTTTGACTTCTTGTGACTTCTTCCTTTAGCTGTTTGGTTTCTGATTTTGCTCCAGCAAGATCTCGGTTAGCTTGAGTGTAAGCAGAATTGAGTTTTTCCAGTTCTGCTTCCTTTGCAGCCAGTAATGTGCTAATGCGTTGAGTTTCTTCTTCCTTATCTTTCAACTCCAAACTAAGTGAGTTGATCCGATCTTGTAGCTCCTCAACCAAACCAAGCTTTTCACTGAGCGTTGTATCAAGTGCCGTTTTGTCTTCACCAGCCTTTGACAGATTACTTTGCAGACCTTCGATTTGAACTCTAAGCTCCTCGCATAGTTTCTTTTCGCTGCTTATCTCCCGGCCTAATCCTGTCACCACGTCCTTTGCAGAATTCAACTGGCTGATTAATGAAAACTGATCCTCTTGTGCCTTTTTACGCTCCTTGTTCCGCTCTTCCTGTTCACACTGCAGTCTTGCTTCAAAGTCTTTCTCCTTGGTAATCAATGCTCTTTCTCTGTCTTTCAACTGGTTCTTTAGAGAATCGATGGTTTCTTGAGCAGCTTTGGTGTCTTTACGAGCAAGTGCATAGAGAGCACCAAGAACACCAGAACTAAAAATGCCAAGACCGTTTAGGAGAGAGAGAAAAGTGTTTGGTGATGATGTTGTTCCTTCACTAACTGCAACCTAAATCCACAACATAAAAAAAAAAGAAGCAAACAAACAAAGTCTCTCAATCACTTGTAAAACACTATTGAATCCCAAGA
>Unigene250
TTAAGAATACTGCTGATACAAAGTCGAGAAGTAGCCATTACATTATACAGTATACGCAAGTTACCCTCATAAACTGGTCCCGGATAAGGTGAAAACTGAAACCAACAACAACCACATGCAACAACAACAAAAAAGAACCACTATAAAGTATATACAACAACAAGGTTTTACGGTTTTCAGATCATCAGTGAAGCTCTGAAGTCTGCGGTTAGACTGCACACTGATATCAAGAACAGGACCGCAACAACGGCCGCCCTAAAAAGTCCTCCGTATGAACATCTCACGGATATAATCTTCTTAAACAAGAATCCGGTTCTGTTCTTTGATCTCATTAGCTTCCCCTTCTTTAAAGCTTCCCCGTCCGTATCCTCAACCTCTTCTCTCTTGATAATTTGCAGACGTAGCCTTCTTGCGGCATTTCCATGGATTATATAGTCAGTGGAACAACCTGAGCGCCGAGGCTGTAACTTGATACCAGTTCTTGAAACATCATCGCTCATGTCACCTGCCGAGCGCTGTTGCTGATACGCTGGTGCAGTCTGATCTGGCACAGCACCGTCGAACTCAGACGGGAAAACAAAGTCTTGATCCTCTAAATCGTCTTGGAAATCAAGAACCGAATTGAGAAAGCGGGATACATCTGTATCTTCTTCGTTTGTACCGTACTGAGTCTGAATCCGGAAGGTGTTGTCATGGTTCCCAGAGAAGTCACTAGAGCTAGGCTGAAGAAATGCGTTGAAAGAGGAGGAGGAGGATCCAAGCTCGTGTAATGGAGAGAACACTGTCAGGGACTCCAGCTCTGGAAAAGACAGCCAATCAAGATCTCCAAGCTTGGAGGTTGTAGCCTCTCTGCAAGCACCATTATGAGAATCACCCGAGATCACAAGAGAAGACTCAGGCTTCACCCCTTGTGCTT
>Unigene251
ATCATCAACACTTTCTTTTCCTTGTCCTGCAAGTAAGGCTTCAAGAAAGACCATCCCGTCCCTATCAAGACGATCAATGTGAAGAGAGTGATTCCTTTAAGGAAACTGAAGATGTAGAACAACACATCCCATCCATGACCGGATCCGGTTTTCTTAATGTACGACTTATCCTCAGCCTCACACAATAAGTTCAAAGCTTTCAAAACGACGACGCCGAGCATGAAGAAATGGATCGCGAAGACCGTGCGTCGTTTCTTGTAGAGAACGTAGATCCACGTGGCGGCGAGGGAGAAGTAGATGATGGAGAAGAGGAAGTAGACTTTCGGGAGGACTGTTCTCCCGGCGGAGAGGTAATCGCGTCCGCCGTTTTTGCCTTCGAGGTTGTACATGGCGGATCTGACGTCCATGGAGACTTTGACGTCGCGGAGGCAGTTGGCGAAGACGAGGGAGTACTGATCGGCGTCGTTCTCGGAGAAGACGGTGGAGAAGGAGCTGTTTCTGTTGAGTTTGTTGAAGGTGAACACGTGCTTGACGAGATCTGATTGGAGAGCGCACGTGATCTCTTCTTCTTCGAGTTGTTGGATCACGTGCACCCAGGCGTCGCGCGTGCAGAGGAAGAAGCCGACCTTGGAGAGGTCGAGGTCCGGGTTGGTGTTGGAGAGGGAGATCTTGGAGGCGTCGAGCTCGAGGCGGCCTGTGTGTGTGAATCCGAACTCGTCCAAGGGGATGATGGGCCGGTCATCGGATCGGATCTCGGATTTGCGGATCTCGGCGAAGGAGGTGGTGATGGTGAGGAAGACGACGAGGATCCATAAGGAACGAGAAGAGAGATCCATGGTGGTTAGTGTTCGATTCGAGTCGCGGAGAGGAGAAAGATCTCTGATACAATTGTGAAGTTCTTCGAGAGCTCTCTTATGATCTGGGCCGTTAGTTTATAGATGTGATTCATGAGAGCTAACGAGAACCGTACGATCTACGCATGTTAATTGGATCTTGTATCGTTGACTATGTATGTACTGGTTCGGTTCTGAATTCTGATCGGTTTGGCCGATTGAATTATCAAACCATCCCTCTAGATTT
>Unigene252
TGTATAAAGTGAGAAGACTAAACTTAACAGTTGAGGCCCAACAGTGTGACACATAGTACAAGCCCATGTTAAGCTATGAAATTACAGATTGCATTTCACTTTCTTCCGAGTGGTTCAAGTTTTGGCGGATTACTTTACAGTGTGATTGCTTATTGACAGTATAACTACACACAAGACTCATGGCTTTCTATGATCTACCAAACCTACGATGAACGAACGCTTAAAAGATCTCTATTCTGGTTCAAGTTCTGCAGCTGCAACATGCCTAACACGCTGAGCAAGACGTCTCCTCCGATATACCCCCACCACGCGCAGAATCAGGATCATTGCAATGGCACAGTAGTCGAACACCGTCACTATTCTGAACCCTCCCGTTGGGATGAAGCTAAACTCTGCCGCAGTGTAAAGGGTACTCATCAACATTGCAAAGATGCGCACTTCGTGAAAATACAGAGTGTTTGTATCCGGATCCATCATGCGCCACACCATTCTCTTTATCAGCAAAGGCAGCTCCTTCAACTTCTGAAGAAAGCCAGTTAAGCCACCGACGAAGAGACGGTTATACCTACGGATCTTAGCAAGAACCTCCTTCACCTCTTGCTCTTGCCGCTCCTGCAAGGACGCTTCTGGTGACAGCGTAGTGATGTGTCGAACACACATAGGACACTTGCAAGGCTTAGACACCGCAGCGTAGTTCCAGTACTGCAAGATGCAGCTTCCGCAATACCAATGGCCGCAGTTCCCTCGACACGGGACCGTGAAGGAGCTGAAACAGATAGATCGGAAGAGCGTCG
>Unigene253
GGAAGAGGTGTTGATGAATTCACGTTTGTGTTTGATTGCGAAACAGCTTGCTGAGATGCCAGACTTGGTTGAGGGAAGCGCGCAAGAGGACGTAAATGATTTGGTGTTTGAGGTTCCACTGCTGTGACTGGAGGTGGAGTAGGAGCGGTTGAGTTCACATGTACTGTTTGCTGAGACATCGGACTTGGTTGAGTCGTGGGGCGAGGGAGATGATGAAGAGGACCAGATGAGTTTGGTGTTTGAGGTTCCACTGATGTGACTGAAGGTGGAGTAGGAGCTGTTGAGTTCACATGCGTGTGTGCT
>Unigene254
TATCCTAACATCTTGCACTCCTCCAAAATTTCCAAAGTAGTTGGAGACATCTTCATCTGTGAAGGAACTATCAGCTGGAAACGTCAAGTAAATCTGTTTAGATGCAGAGTTGGACTTATCTCCCATCATCCCCATAAACTCATCCCTTTCATGTCTCCCTGGACTACCGAACCAGTAACCCTCATCCCCAAACTGTCCTGCTCCTCCTGATCTATGATGAGCGTTACGCGAACCCAAGAGAAAATTAATGCCTTTATCATACGACATTGGTGAGCCACCACTAGCCGCCAAGAACTGCGCCGCGGCCATTCGCTGCCGTTGAGCCAGGTTCATCCTCGCTATCTCCTCTTGCTGTCTGCTCACGTAATCCGGCGAGCCAAACCCACCAGGAAGAGAATCAAAATCATCCCCTAAACCACCACCGTGAGCGAACCGACTGTAACCGCCGCCGCCGCCAAACCCGGTCTCACAAACATCACTCGCTGAGAAACTCCTCTTGTGCAAATGGGCATCGCCATTGTCGAACAGATCCGCAGATTCGTCGTTGTTGTTGAGAAAGGACAAGTAGTCACCGAGTTGCTGCTCATCGAGTACGTCGCCGTTTCCACCATCTGAAGCGAAAAGAGACGAACTTTCTTGAAACTGGCTCGAACCCACGTTGGCGTTCACCGAAGGAGACAGAGGGTTTCTCG
>Unigene255
GGACGACACAGCTCGTTACTCCCCACTCTTGCATATTTATCATCAAATGGATTGAGCATAAACAGTCTCACAGATTTCATCTAATTTTGCAGTAATTACAAGAAATTGAAAAATCTAATTTCATCTGAATACATCAAAACACTCTAGAAGAATGCATATATCAGGCGAGAGAGTGAAATTAAAAATCACAAATCCTAATGGGATGTATATCAGGCGTGCTTGAAGAGCTTCATGCTTAGCCAATGAAAGTAGACGGCAACCGTTATAACAGGTATAGTCAAGGGGACCAAGAAGCAGTAGTAGTACCTATCATTCTTCAGACCTTGGTTTAAAGGATTTTGAGAGAGCGGTAGCAAAGTTGAAGCGATGACTGCGAAGACGAATCCGAAGAAGGATACGGAACCAATTATCACGAAGAAGTATCCCCATAATAACTCTCCCGTCGTCGTCGTTGTTCGCGGAAGTTTCATCGGAGGATCTGCTGCTGGTGAGTGGTGATGAAAGTGTTAGATAGATTGTGTGTTTGGTACTAAGGACTAA
>Unigene256
GCATTTGATCATTTCTGTATCCATGCTGGTGGTAGAGCTGTGATTGATGAGCTTGAGAAGAATCTGCAGCTTTCGCTGACACATGTCGAGGCGTCGAGGATGACTTTGCATAGATTTGGGAACACTTCTTCGAGCTCGATCTGGTATGAGCTGGCTTACATAGAAGCTAAGGGCAGGATGAAGAAAGGGAACAGGGTTTGGCAGATTGCTTTTGGAAGTGGGTTTAAGTGTAACAGTGCTGTTTGGGTGGCTCTGCACAATGTCAAGCCTTCGGTTAGTAGTCCTTGGGAACACTGCATTGACCGATATCCGGTTAAGCTTGATTTCTGATTCAATCAGAGAAACCATTTTATTTTGGTTTCATTGGGGTTAGTCCTAGTCTACTGCTTCACTCTGTCTGCCTTATTTATTGTTTATTTTCTTTTCTTAATTGTTCTGTTGTTCTTCTCCTTTTAATGTGATGCTTCTTGGATTATTACTCTTACGTTGTGTTCTTTGGAAAGTGGAACGATACCCAATCTGCATCACTCTTTGACCTACCAGTAGGATCAAATAATAAGGCTTTATGGACTTGATTCGCTTGCCATAGGTAGTAGGTGTGTAACTATTTGCTAAGCTTCGGTAACTTGTACACCACATACTGTATTAAGTAAGAGGCAAATAAATAGATCGGAAGAGC
>Unigene257
TATAGAGAAACCTTGTGAACTGAAAGTGTTAGGTAAAGATGAACACAGCCTATCTAGTCAACTATTGCAGTAGATCCAGTGGGAAGCTTTAGCTCTACGGTTACTAATGAATTTGGCATTATGCAATCGACGGTCATGAAAGATCATTACTTTCAGATCACAATCTCTCCAATCAGCCCAAAGAAACCATTCAGATCATTAACCTCTCCAATTCAGCGCAAGTAACCTGGAAAGCAGTAAAAGTATGAGTGTGAAACCTTATAGTTTCCCTTGTAAATGTATCTTAGTCAAGTTACTTCTAGATCATTCCACAGCGAGCAAGCAGAAACAGAATACTTCAAGCTAATTGATACTACTCATAACTGCCTCATCTAATATTAGATATCTCTTCTCTTTCATTCATTCATCGGGAGAGTAATGTGTGTTGTTGTGCAGTCTCCGGCCATGCACAAAGCTACTGAACATATGCAGGGCTCGTGAAGGCTGCGCATACGGCACCATATGAGCCGCCCCTCTCACCGTTGCAAACGTCAATAGCTTTCCGTACTCGGTGACCCAGCCACCAACCTGATCAGTATGGAAAGCTATTGACGTTTGCAACAGTGAGAGGAGCGGCTCATATGGTGCCCTATGCGCAGCCCGCACGAGCTCTCCATATGTTCAGTTTCTTTGTGCGTGGACGAAGATTGCCCAACAACACACATTACCCTCATGATGAATGAGAGAGGAGATTATCTCTTTATTGTTAACAACCTATATAAAGACAATGGCATGGCGTAGTTATCATTGTAATAAGTTACTATTGAGAAGTGTTACTTTTCTAGAGTAAGAGATATTGGATTCCAATTTGGGATTTCATAGACTTAAGAACCCATTTTGAATAGTTCTGTTGTTGGCTCTGTTCCCATGTCTCTAAAACTGAGATCGGAAGAGCG
>Unigene258
TTCTTATCCTCTATCTCATCTTCTTCTACGTCACTGTCTTCTCTTACAATTCTTTTTCTTCTCTCTTAGATTTCGTTAGACACGAAAGCAAATCAAGTAAAATTTTGATCTTTTTGTTAGATATGATAGTTAATCTTGATTCCTGCATTATGAGAAGGAGGGAGATTGTGTTTTGTCCTCTCCATTTCTCTTCTCAAACACGACAGAGAGAAAAGAGATGAGAGATTGCACGAGGAAGAAGAGACCGGTCTGAGTTTGTGCCATCGTCACCAGTATGAGTTCGTCTCCATCACCACCGGTCTGAGTTCGTCGTCATCGTTACGGGTCTCGAACAGGCCTTGATCCACAGGTCGATTTCTGAGAATTTGTTTCTTCTTCTACTGATTATAGGGTTCAGATTTACTTGTTTCCATTTGAGACTTCTTGTTAGGGTTTCGTCGCATCTCCTCATCTCCGTCACACCTCGTTCTCTCTCTTCTCCGGTGGCAAGGCGGAGCAGCGTCAAAGGCGGTGGCAGCGAATCCTGAGCTTCTATCCCATTAGCGGAAACGAAGAAGACAGAGGAAGAGGACGACGCGGTGAAGATATATGAGCAACGGTGGTTTGTTCGTGCAAGACGCTTGCGAATCATCTCACCAACTGTGGTTTTCAGTCTACTCCTCGAGATGAGAGGAGTAGGGATTCGAGCAGCTGATTCAGGGGATGATTAAACCGTATAAAGTTGCGTCCTTTACTATTATTTTTTTGTATTGTTGTTACATTTGTTTCAGGGGAGTATAAAGTTGGGTTCCTTATGATTTATGGTATTGGTGTATTTGTTTCAGGAGATCGTGTAATCAAGGCGTTTATGATTCAACGTGAGGATAATTCGGCGAATGATGAATCTATCTATGGCTGGGACAAGAGAGAGCTTTCCTGATTCTTGATGATACAGAGAATGCAGCTACGATTGGATATTTTTCCCAATGAGAGAGCATTTTATCTGAAGTATCAAACTGCTGATGGAATATGTAAGGCAAGGTTTACATATGAAACTCTGAAACTGTCTCTACTTTTGGGTAACACACAACGATAAGTATTAAGGAAGATGCACATGATGATAAGAAGCAAAGGGAGCTGATTCATCTTGCTACTCAGCTGATTCATCTTTGGAACCTGATGGACACTCCTGATGAAGAAAGGGAGCTGTTTGATCACTTTACTTGTAATCATATCAAATATATATATGTTAGCTTCGGTCAATTTTATTTTATTACCAAACTACAGTTGTTGTTGTTGTGTTGCTGTATTTGTAAAACTACAATGCAAAATGCCATAACTTTTATGAAAATGACTTTTGTATCTATTACATTTTTTAGATCGGAAGAGCAC
>Unigene259
GGCCTCCTAAACGCTACATTTGGGAACGTGACTGAACTGATCATATCCATCTTCGCTTTGAAAAACGGAATGATACGTGTAGTTCAGCTGACTTTGTTAGGATCGATTCTTTCCAACATGTTGCTTGTACTCGGCTGCGCTTTCTTCTGCGGTGGGCTAGTGTTTCACCAGAAAGACCAAGTCTTTGACAAAGTAAGCAGGTCATTCATTGTATTCTGCTTTGTTGTTTTTGTTTTATTGATATTCGTGTACTTGTGCGTCCAGGGAATTGCAGTTGTGAACTCAGGATTGCTTTTGATGGCTGTGATGGGGATACTCTTCCCAGCTGTTCTTTATTACACGCATAGTGAGGTTCATACCGGATCATCGGAGCTGGCACTGTCAAGGTTCAGCAGCTGTATAATGCTTATAGCCTATGCTGCTTACCTCTTCTTCCAGTTGAAGAGCCAGTCTAGTTCTTATAGCCGTCTTGAAGAGGAAGCAAATCAGAACGAAGAAGCTTCTGGTGAAGATGAAGATCCTGAGATCTCTAAGTGGGAAGCTATCATATGGCTCTCAATCTTGACTGCTTGGGTCTCTCTTCTCTCTGGCTATCTGGTTGATGCCATAGAGGGTGCATCGGTCTCTTGGAACATACCGATAGCTTTTATCAGTGTCATATTGCTTCCTATTGTTGGGAACGCAGCGGAGCATGCAGGGGCTATCATGTTTGCCATGAAAGATAAACTGGATCTGTCATTGGGCGTGGCTATTGGTTCCTCTATCCAGATCTCCATGTTCGCGGTACCGTTCTGTGTGGTGATTGGTTGGATGATGGGTGAACAGATGGACCTCAACTTCCAGCTTTTTGAGACGGCTATGTTGTTTATTACCGTTATTGTAGTTGCTTTTTTCATCCAGGAAGGGACATCGAATTACTTCAAAGGATTGATGCTTATTCTTTGTTATTTGATAGTAGCTGCCAGTTTCTTTGTACACGAAGATCCTCAACAAGATGGAGGTATATAAACACCGTGGAAAAGACTGGTGTGAAGCAAGTTGGGTCTTAATTAAAAGCTGATGATCTCAGGAACACCAAGTGTTTTTAGGGGAGAAATGTTAAAGATGTAAACCTGATTCTATTCTAATGTGGTTCCCACAAACTTGAAACTGTTAGACGTTTTGTTCGAACAAGTGAAGGTTATTTCCTTTGGCTTTCCCTCCCCGCTCCCATAAGTATTCTTAGCGACTTAGAAGGTTACAAGTTTTGTTAATTTACAGTGATTTTATGAAAAAGTTTGAAAACTGTTTCTTGTGCTATACACTTTTTAATGGGCATTC
>Unigene260
GGCCTCCTAAACGCTACATTTGGGAACGTGACTGAACTGATCATATCCATCTTCGCTTTGAAAAACGGAATGATACGTGTAGTTCAGCTGACTTTGTTAGGATCGATTCTTTCCAACATGTTGCTTGTACTCGGCTGCGCTTTCTTCTGCGGTGGGCTAGTGTTTCACCAGAAAGACCAAGTCTTTGACAAAGGAATTGCAGTTGTGAACTCAGGATTGCTTTTGATGGCTGTGATGGGGATACTCTTCCCTGCTGTTCTTTACTACACGCATAGTGAGGTTCATACCGGATCATCGGAGCTGGCACTGTCAAGGTTCAGCAGCTGTATAATGCTTATAGCCTATGCTGCTTACCTCTTCTTCCAGTTGAAGAGCCAGTCTAGTTCTTATAGCCGTCTTGAAGAGGAAGCAAATCAGAACGAAGAAGCTTCTGGTGAAGATGAAGATCCTGAGATCTCTAAGTGGGAAGCTATCATATGGCTCTCAATCTTGACTGCTTGGGTCTCTCTTCTCTCTGGCTATCTGGTTGATGCCATAGAGGGTGCATCGGTCTCTTGGAACATACCGATAGCTTTTATCAGTGTCATATTGCTTCCTATTGTTGGGAACGCAGCGGAGCATGCAGGGGCTATCATGTTTGCCATGAAAGATAAACTGGATCTGTCATTGGGCGTGGCTATTGGTTCCTCTATCCAGATCTCCATGTTCGCGGTACCGTTCTGTGTGGTGATTGGTTGGATGATGGGTGAACAGATGGACCTCAACTTCCAGCTTTTTGAGACGGCTATGTTGTTTATTACCGTTATTGTAGTTGCTTTTTTCATCCAGGAAGGGACATCGAATTACTTCAAAGGATTGATGCTTATTCTTTGTTATTTGATAGTAGCTGCCAGTTTCTTTGTACACGAAGATCCTCAACAAGATGGAGGTATATAAACACCGTGGAAAAGACTGGTGTGAAGCAAGTTGGGTCTTAATTAAAAGCTGATGATCTCAGGAACACCAAGTGTTTTTAGGGGAGAAATGTTAAAGATGTAAACCTGATTCTATTCTAATGTGGTTCCCACAAACTTGAAACTGTTAGACGTTTTGTTCGAACAAGTGAAGGTTATTTCCTTTGGCTTTCCCTCCCCGCTCCCATAAGTATTCTTAGCGACTTAGAAGGTTACAAGTTTTGTTAATTTACAGTGATTTTATGAAAAAGTTTGAAAACTGTTTCTTGTGCTATACACTTTTTAATGGGCATTC
>Unigene261
GTGCTCTTCCGATCTAAAACTTAAACATTCGGACTACACTTTGAAGAAGGAATAACCCTGGTTCTACCAACAGTACAAAGAGACAATACAACATAAACGATAGGAGTAGAGAAATCTCTAGGATAAATTGACAGCGAATTCTGAGTAAGGCTCGAATGCGTCGAAATAAAGTTCACGGCAAAGCCGGAAAGTTGAAACTTAGTCACATTAAATCGTGACGTTGATAGACAATCCACACCTCGGAATATCGTCGAAATGAAATCCGTTGCATCTTCAGGCCCCGTACGGACCTCTCCACAAGATAACAAAACGGTTAGAGATTTTGACAACTTCATCTGCTTTATAGCAGGAGAGATGACTCTTCTCATGGAGAAGGTCTTAGATGATGGTATTGGTGAACCCACTGACAGCCACAAAAGTAAGGATCGCTTCTGAATCGATGGATATAATGTCGCGTTCACAATAGTTAGGATCAAAGGTTCGGTGAATCCACCGAGACTCATTGAAAAACTATTAAATAAAGCCAAATCTTTGGGCTTGGTCTTCACATTAAAATTATCATTTTGAGATAGAGAATGGGCTGACACCTTTTGCAATTGGTATGGGTCTGGCCCATATAGAGAAAATGGAAGGGCTGATGTCAGCATTACCCTCAACGGATCTGAACTCGACGAGCAGCGTGCGTGCGGCGGAATTAGGGCACACCTCGTCGTCGGGATGAAGGGCGGTGGCGTAAGTTGGAGGAGAGGGGACCGTGAAGATCGAAAAGTTAGGGATTGAGCAGCCACCGAGAAGAGATGCAGAGTCCCGTTTGTAACATGAAGTTGATGACCTACGGTGGCTAGAGGCATTCTTTACGTTTGAGATTTGAGCTTTATCTGAGAGTAGCTCAGATCCAGAGAAATCCATGGGGGTCCTCTCAGATCTGGAGCGCAGCTGAAAGTTGAACTCAGAGAAGGGAAAGAGGTGATGTGAGGCGTCATTTGTGCAAGCGTAGCGAGTTGCAAATCTGTTGCAGATAGAGAGCCATCCCTTTTGTGGGTCGAGGCAGGGAGAGGTGGTATTTGTACCGCAATTCCAGGAGTCCCCGGTGAAGGATGCAGGTCCGGTGGTCTCCAAAACCCGAGCAGAGACCACAAAGGTCTTCTCCAGTTTTGAAATCCCAAGATCCAGAACAAATGATTGAGTAATGGCGAAATAAGTGACAGAACGAGAGCTTTGACTTGGAGCAAGAGAAACTATGAAAAAGAAGATGGGACGGAGGCGACGCCGGCGAGCTCCCGCTCTACCGGCGTCGGAGCACGAGTGTCTTGGTAAGCGCGGCGGAGCTGAAGAAGGAGTT
>Unigene262
GTGCTCTTCCGATCTAAAACTTAAACATTCGGACTACACTTTGAAGAAGGAATAACCCTGGTTCTACCAACAGTACAAAGAGACAATACAACATAAACGATAGGAGTAGAGAAATCTCTAGGATAAATTGACAGCGAATTCTGAGTAAGGCTCGAATGCGTCGAAATAAAGTTCACGGCAAAGCCGGAAAGTTGAAACTTAGTCACATTAAATCGTGACGTTGATAGACAATCCACACCTCGGAATATCGTCGAAATGAAATCCGTTGCATCTTCAGGCCCCGTACGGACCTCTCCACAAGATAACAAAACGGTTAGAGATTTTGACAACTTCATCTGCTTTATAGCAGGAGAGATGACTCTTCTCATGGAGAAGGTCTTAGATGATGGTATTGGTGAACCCACTGACAGCCACAAAAGTAAGGATCGCTTTTGTAAATGGCATGGTCTGGCCCATCTAGAGGAAATGGAAGAGCTGATGTCAGCATCACGTTCATCGTATCTGAACTTGAATAGCAGCCTGCGTGCGGCGGAATTAGGGCACACCTCGTCGTCGGGATGAAGGGCGGTGGCGTAAGTTGGAGGAGAGGGGACCGTGAAGATCGAAAAGTTAGGGATTGAGCAGCCACCGAGAAGAGATGCAGAGTCCCGTTTGTAACATGAAGTTGATGACCTACGGTGGCTAGAGGCATTCTTTACGTTTGAGATTTGAGCTTTATCTGAGAGTAGCTCAGATCCAGAGAAATCCATGGGGGTCCTCTCAGATCTGGAGCGCAGCTGAAAGTTGAACTCAGAGAAGGGAAAGAGGTGATGTGAGGCGTCATTTGTGCAAGCGTAGCGAGTTGCAAATCTGTTGCAGATAGAGAGCCATCCCTTTTGTGGGTCGAGGCAGGGAGAGGTGGTATTTGTACCGCAATTCCAGGAGTCCCCGGTGAAGGATGCAGGTCCGGTGGTCTCCAAAACCCGAGCAGAGACCACAAAGGTCTTCTCCAGTTTTGAAATCCCAAGATCCAGAACAAATGATTGAGTAATGGCGAAATAAGTGACAGAACGAGAGCTTTGACTTGGAGCAAGAGAAACTATGAAAAAGAAGATGGGACGGAGGCGACGCCGGCGAGCTCCCGCTCTACCGGCGTCGGAGCACGAGTGTCTTGGTAAGCGCGGCGGAGCTGAAGAAGGAGTT
>Unigene263
ACTGGTGAGGAATAATAGGATGGAAGATGCGAGAGGAGTGGCTAGGATCGTGAAGAAGAAATACCCTCCGCGTTTGGTAACTGAGTGGAAGAAACTAGAAGAGAGTCTTGGATTGTATACAAAGGCCAGTGCTGCTGGTTCTTCCCGAACAAGAGAAGTGTCGGATCAAGAAAGTGATGCTGATGCATAAAGCTAAAGAAGATATGTGTGTT
>Unigene264
GCCATGGCCATGTATTTCCCATCGGATGTGTAGCGGATTGACCGGATTGCTCCAAGGTTACCCTTCAAGACAGCAACGGATTGAGATAAGTTACGGATATCCCATACACGGCAGGTCTTGTCCTGGTTTCCAGTTGAGAAAGTGAATCCATCAGGATGCCACGCCGAGGCAAAGGAATAGTCCACATGTCCTGATAGTGTTTCCAGCGTCTTTCCCGTGTTGGGGTCTACTATAAGGCCCTCTGGATTGTCCCCAACAATAGCCAGTAATTTGCCGTTAGGACTCAAGGATGCGTGATTCACTGGCCAAGGAAAACGGAAATGCTTAACAAGCTGGTATCTCTCCATGTCGAAATCTCTAACTCCACAGTCATTATTCGAGGCAGTAAAATGAAGGGCCCCACTGGGTTTGTTGTAGATCTCAATAGCATTGGTAATAGCATTATCATCATAAGTCGTACGAGAGCAGAAGCTGACGCCCGGTCTATCAAGATGCTTGCAAATAAGTTCTCCTTGAAATCCACCAGCAACTAGAAAGTCGTCTTTTACTGCAAGTGTACTCACTTGAGTCTGCGTAAAACCTTCCAGCAAACTCCCAGGATGTTTCTCAGATGGTGCAACATGACCGCGAACATTGAGAACTTCCTTCTTTCCGGACGTTAGAGAAGAATAATGTGTCAGCAGGAAATTGGACATCAGATACACGTCGTGCTTGGAAGTTGCCCACACCAGATTCCTCAACTGGAAATGAAGTATGGTGGATTTAATAGATCTTGAATTCCGCCAAAAGTCATAGAACTGTCCCCCTTTCTGTGTGACCTTGCAAACTTTTTCGGATGCTTCCCCGGAATTGGGGACATTTTCATAGTTCTTATACTGCTCTAACCTAGTTTGTCTGTATTTCTCTCTAGAAATACTAAGCCTGTCCCAAGGAATCCCCTGAATATCTTTCCCTTTCCGAGCTTGTTCCGCCGAGGTATCAGCTATTTTATTATTAGAGTAGTCAAACTCCTCGACATCAGAATCAGAAGCAGCGAGATCATCATCATCATCGGCACGGAACTCCTCATCCATATCATCTCCCACATCTTCCATCTCATCATCCACGTCTTCGATGTACTCAGCCGGAGCATCCCCTTGGTAATTAGACATTTTCCTTTTAGCAGAGTAGTAAACAAAAGCACCCTAGGAGGATTGGGAGGAATCAAATCTAGAACGAATTGTTCAGTTCTTCGAATCGATCTACGGCGACGAGACGGGATCGGCCGCCGGAGAACAGCCCAAGATGGAAACGCGACGAGAGAGAGAGAGAGAGAGAGGA
>Unigene265
GCACATATGACATAAACAACAAAGTTGATTCCACTGAGAATGACTAAAAGCCAATAAAAGAGATCAAGCCGGCCATGGTTGATGTTATCAGCCAACCATCCTCCATTTACAGAAGTTGCAGTGACCTTTTTGACGATTGAAACCAAGAAACTGCTGACGAAGAAGCCTAGTGACAAAGTAGTCAAGAAAAGTCCAGTGCTCATTGTTTTCATTCCCTTGGGCGATTGGGTTATGAAGAAATCAAGTTGGCCAGTGTATATAAAGGCTTCCCCAGATCCTACTAGGAAGAATTGTGGAACGAGTAGGAAAACACTTATGGGCAG
>Unigene266
TGTTCCCACAAACATTGAGAGAATCATATGTACACTGAGTTGTTTTTGTATACAGTGAGATCTGATTCTAATTTTGATCCAACTCTCATAATAAAAATTTACTTAGTTCGAGTTCATAGAGTAATCATATATATAAGAAAATAAGAAATCCAAATAGTACTAACATATCATGAAATATATACCCTAGAAAAACTAACTTGAACAACGCTTAGCTAATCTTGGCGACGGCCTCGTTGAGCTTGACTCTGTCTTCTTCTTCTTATCCTTCACGATGGACTTTGATTCAATCGGTTTCTTAATGGCTTTGGAGTCGCTCTCTCCAGCGACTCTATCGAAATCATCAGAGAG
>Unigene267
CGTTCAGGCAAACCGCGTTGTGGCCGCCAGGCTTCTTGCTCCATCATCCCCATTTGATGAAACGCACGTTGCTGACGCAAACTCTGTTCTAGCAAACGCAACCGCGGCGTTTCGCCTTTAGTTAATCCGGAAGAAGATATTCCGGCTGCATCCTTGTCCCCAAGAAGTTCACAGCTCTGCCTAAGTTGAGCCGCAACCGCATCTTTAAGGCATCGAAAATGCCTAGACATAGCCTTTTGAGCCAAAGCGGTGTACGGTAACGCAGCACCGTGGCCCATTACTATGTCGAAAGAGTTCACAACCATCTGCATTTGCTCACAGTAATGGTTGTACCGTCGGTCCACCTCTTCAAGCATGGTGAGTAGCTTAACTTTTCTTCTTTGATGCTCAATCCGATCAGCCGGAGACAACGGAGGA
>Unigene268
GTGCTCTTCCGATCTCTTGCACAAAGATTACCATCACCTCTCAGACAAAGATTTTAAGATGTGTGGCAACCTCTGCTAGTTGTGGGTTTCCTCTTGATGGTTCATTTACTCAAAGTGGTTTCAGTTTGGTCTTGCGCTTCGTTTTCTTGATGTTTCCTTGGAAGGTTATTAGTATCATCTGCAGATCCTCTCTTTCGTTTCCTTTGGAATGTGTACTTCAAGAGTCGATTTACATTGGCTCTTGGAGGAGACTCACTGATTTGATCTGATACTAATGCAGCAACTTTCGATTCAGAAGCCATTTTGGTAGAAGGAACCACCACACTTTCTTCTTCACCTTCACAACTAACCAACACATCACTGTCTAGAGTACGTTTAAGCTGCAAATGTTCTTTCAACTCTATACAGGTTTG
>Unigene269
TCACTCCCTTTTCGATTTTTGATCGCTGCTTCGAAGAACCAATCAAAACCCTAGAAGACGACGAAGAAGACGACGACGACTCCTTCTCCTCCTCCATCATAACTCTCGAATCTCCGGATCGCGAAAACCAGCGCTTAACCGAAGCGATGAAACCGGTTCAATCCGCTCCGGTTAAGAGCCGTCCCCGCCGCCGCCCAGACCTCTCCTTACCTCTCCCTCAGCGCGACGTCTCCCTCGCCGTCCCTCTCCCCCTCCCACCGACATCCTCCGGCTCCTCCTCCTCCTCCTCCTCCGCTCCTTCCTCCGCCGGATCCTCCGCTCCGAAAAACTACTCAGATCTAGAGCGTGGGAACCGGATCGGGAGCGGAGCAGGCGGGACGGTGTACAAAGTGACACACCGTCCCACCTCCCGCGAGTACGCGCTCAAGGTGATCTACGGAAACCACGAGGAGAACGTCCGCCGCCAGATCTGCAGAGAGATCGAGATCCTCCGAGACGTGAGCCACCAGAACATCGTCAAGTGCCACGAGATGTTCGACCAGAACGGCGAGATCCAGGTCCTGCTCGAGTTCATGGACGGAGGATCTTTAGAGAACCGCCACGTGTCGAACGAGCGTGACTTGGCCCATCTCTCTCACCAGATCTTGAACGGCTTAGCGTATCTCCACGGCCGCCATATAGTCCATAGAGATATCAAGCCCTCGAATCTGCTCATCAACTCGGATAAAATAGTCAAGATTGCTGACTTCGGAGTGAGTAGGATCTTGGCGCAGACCATGGATCC
>Unigene270
ATTATTTTCAAGACATAATGTTTTATTTTGTTTCTTGATTAGCCTTTTTGGTAATTTAACCAATTATTATACATGATACATGTGAAATCAACAACAGGAAGAACTAACTTCAAAAGTATTTTATGGGAGTCTTCAATGTTCCCTTTTGCTCTCTGTAAGCGATTTATGCAACTTCTTAGCTTCACTCAAAACACACTCTTGGTCGAACAAAGCTGACACAACCGCTACTCCTTTTAGATTCGGTTCACCGATCCTCATAACAGACTCAGCATTTGAGATTCCAATCCCTCCAATAGCAACCACAGGCAACTTTGATGCCTTACATACTTCTCTGAGTCCATCAAGTCCTATGGTACGATTGTTGGCCTTCGTGTTCGTTGGAAAAACTCCTCCTGACCCAATGTAGTCTGCACCATCTTTCCAAGCTTGGTGGGCTTGTTCTTGCGTCTTACATGAGACCCCTATGATCTTGTCCGGGCCAAGAAGAGACCGTACTAGATCAACCGGCATGTCTGATTGGCCAACATGGACTCCATCAGCATCACAAGCAATGGCAATGTCGATCCTGTCGTTTATCAGCAAACAAACTCCGTTGGACCTGCATATGTCCACACACGACTTTGCTTCTTCGAGAAACTCCCGAGTTTCAGCTTCTTTCTCCCTCAGCTGTATGATTGTGGCCCCTCCTTCTATAGCAGCTTTCACGGCATCCACAATGGATCGGTTCCATTTTCTGTTCATTCTAGAATCTGTAACGGCGTATAGAAACAGGTCATCTGGCTTGAATGTGCTTTGTCGATAGCTTTGAGGATCCTTGAGACTCAAGAAGTGGTCAAAGGGTCCTTGCATGCCACTGCCGATCACAATATCTTTGCTATAGTTTAGAGCACTATCTACGAAGCGCTTAGCCACCTTCACGGCAGAGAGCATGTTAGAGCCTTTAGCAAGCTCAGCTGCAATACATGAAGCCAGAGTGCAACCAGTCCCATGGGTATTTCTTGTGGCTATGCGAGGAGAATGGAGTTCATGAAACTCATTGCCATCAAAGTAAACATCCACTGAATCTGATGAGTCAGGAAGATCACCACCTTTGACTAGTACAAATCTGAATTAGTGAAAAAAGGAAGTGGATCAAACGTCACAGGTAATGCTCCTAAACAACCATGACCACATAGCAATCAAATCTAAAAAGGAAAAAAATATCCTACAAAAGGAAGAAATAAAATAAAATAATGTGAAAATTCACCATTTATATTCCTGGTTTATCCCTTCTCTTTCTCTCCTCCCTTAACCATCAGTTTCCTTCTGCTCTCTCCTCCCTAAGTTTCCTCTCTCTCTAGATTTATAGAGAGAGAAAAGCCTCCATCCTTCATCTCCCTCTCTCCTTCACTTCATAAACCCCATTACCATAACATTCTAGAGAGAGAAAATCCGCCATTGTTTCACTCTAAGAGAGAGAGAGAAGGAAAATGGATGGTGTTTCACCAAAGTTTGTGTTACCGGAGACATTCGACGGCGTGAGGATGGAGATCACAGGCCAGCTAGGCATGATCTGGGAGCTTGTCAAAGCACCAGTCATTGTCCCTCTTCTTCAGCTAGCGGTTTACATCTGCTTGCTCATGTCTGTCATGTTGCTATGTGAGAGGGTTTACATGGGAATCGTCATCGTCCTCGTCAAGCTCTTCTGGAAAAAACCAGACAAACGCTACAAGTTCGAGCCCATTCAAGATGATGAAGAGCTTGGAAGCTCTAACTTCCCAGTGGTCCTCGTCCAAATCCCCATGTTCAACGAACGAGAGGTATACAAGCTATCAATAGGAGCGGCGAGTGGACTATCGTGGCCGTCCGATCGTCTCGTGATTCAAGTGTTGGATGACTCAACAGATCCTACTGTTAAGCAAATGGTGGAGATGGAATGCCAAAGATGGGCAAGTAAAGGAATCAATATAAGGTATCAAATCAGAGAGAACAGAGTTGGGTACAAGGCCGGTGCGTTGAAGGAAGGACTCAAACGCAGTTATGTCAAACATTGCGAGTATGTTGTCATCTTCGACGCTGATTTTCAGCCCGAACCGGATTTTCTTCGCCGTAGCATCCCATTCCTCGTCCACAATCCCAACATTGCACTCGTACAGGCTCGATGGAGATTCGTAAATTCCGATGAATGCTTATTGACAAGGATGCAAGAAATGTCGCTGGACTACCATTTCACTGTTGAGCAAGAAGTCGGTTCAGCAACACACGCTTTCTTCGGTTTCAACGGGACCGCCGGAATATGGAGGATAGCGGCCATAAATGAAGCAGGCGGATGGAAAGATAGGACCACCGTGGAAGATATGGACCTCGCCGTCCGAGCAAGTCTCCGTGGCTGGAAATTTCTCTACCTCGGTGACCTTCAGGTGAAAAGTGAGCTTCCAAGTACTTTTAGAGCCTTCCGTTTCCAGCAACATAGATGGTCTTGTGGACCTGCAAATCTCTTTAGGAAAATGGTCATGGAGATCGTCAGAAACAAGAAAGTGAGATTCTGGAAGAAAGTGTATGTGATCTACAGCTTCTTCTTTGTGAGGAAAGTCATTGCACATTGGGTCACATTTTGTTTCTACTGCGTTGTTCTTCCTCTCACCATTCTTGTCCCTGAAGTTAAAGTTCCAATTTGGGGTTCCGTTTACATCCCTTCCATCATCACTGTCCTCAACTCCGTGGGCACTCCCAGGTCGATCCATCTGCTATTCTATTGGATTCTATTCGAGAATGTGATGTCGCTGCACCGGACAAAGGCCACTCTCATTGGTCTGTTTGAGGCAGGTAGAGCTAACGAATGGGTCGTGACTGCTAAGCTTGGAAGCGGTCAAAGCGCTAAAGGGAATACAAAAGGGCTTAAAAAGTTCCCAAGAATCTTCAAATTGCCTGATAGATTGAACACGTTGGAGCTAGGATTCGCGGCGTTCTTGTTCGTGTGTGGATGCTATGACTATGCTCACGGGAAGAACAATTACTTCATCTACTTGTTTCTTCAGACCATGTCATTCTTCATCAGTGGGCTTGGCTGGATTGGGACATATGTCCCGAGTTAGTAGTCATGTTTTCTATGTTTCAGGGGAAAAAGAGATGGAATTGTTACTAATTTTCTGCAAAAATAAAAAACACAAATTTTTATGGAAAATTATAAGGAAAGTTGATAGGGAAAATGGTTTGAGAAGAAGATAGAGACGGTCCGTAGCAAGTAGGAAGAAAATGAAGCGACTTCTATCAAAAAGAAGGAAAAGAGGAGACAGGCTCGAAGGGTTCTTTTTATTTATCATTTTTCTGCTTTTTGAAAAAAAAATATTTTAGCTATGGGATTTGTTATTCAGTAATTGTGAGATTTCAATCTTTCTTCTTGTTTTTGGAAGTGTTTTTAGTTTTGTTCTTATGATTTTTAATCAAGATTTCGTGTGAGTTATTGGATTGGTGCAAAGGTAATCAATTATTGCACTTTTTCCTCATTTGTACCGTGTTATCACACGGTCATC
>Unigene271
CGCTCTTCCGATCTTAATAATACAGTTCTCTAATCCAAAAACAGATATTCTCAAATCCCAATTACGGTTTCCTATCATACATCACAGGGAGACATGTCACAGAAATGTATTCAGTGAAGACGTAAACCTTCACGGCAGAGAGCATGTTAGAGCCTTTAGCAAGCTCAGCTGCAATACATGAAGCCAGAGTGCAACCAGTCCCATGGGTATTTCTTGTGGCTATGCGAGGAGAATGGAGTTCATGAAACTCATTGCCATCAAAGTAAACATCCACTGAATCTGATGAGTCAGGAAGATCACCACCTTTGACTAGTACAAATCTGAATTAGTGAAAAAAGGAAGTGGATCAAACGTCACAGGTAATGCTCCTAAACAACCATGACCACATAGCAATCAAATCTAAAAAGGAAAAAAATATCCTACAAAAGGAAGAAATAAAATAAAATAATGTGAAAATTCACCATTTATATTCCTGGTTTATCCCTTCTCTTTCTCTCCTCCCTTAACCATCAGTTTCCTTCTGCTCTCTCCTCCCTAAGTTTCCTCTCTCTCTAGATTTATAGAGAGAGAAAAGCCTCCATCCTTCATCTCCCTCTCTCCTTCACTTCATAAACCCCATTACCATAACATTCTAGAGAGAGAAAATCCGCCATTGTTTCACTCTAAGAGAGAGAGAGAAGGAAAATGGATGGTGTTTCACCAAAGTTTGTGTTACCGGAGACATTCGACGGCGTGAGGATGGAGATCACAGGCCAGCTAGGCATGATCTGGGAGCTTGTCAAAGCACCAGTCATTGTCCCTCTTCTTCAGCTAGCGGTTTACATCTGCTTGCTCATGTCTGTCATGTTGCTATGTGAGAGGGTTTACATGGGAATCGTCATAGTACTCGTCAAGCTCTTCTGGAAAAAACCAGACAAACGCTACAAGTTCGTGCCCATTCAAGATGATGAAGAGCTTGGTAGCTCTAATTTCCCAGTGGTCCTCGTCCAAATCCCCATGTTCAACGAACGAGAGGTATACAAGCTATCAATAGGAGCGGCGAGTGGACTATCGTGGCCGTCCGATCGTCTCGTGATTCAAGTGTTGGATGACTCAACAGATCCTACTGTTAAGCAAATGGTGGAGATGGAATGCCAAAGATGGGCAAGTAAAGGAATCAATATAAGGTATCAAATCAGAGAGAACAGAGTTGGTTACAAGGCTGGTGCGTTGAAGGAAGGTCTCAAACGCAGTTATGTCAAACATTGCGAGTATGTTGTCATCTTCGACGCTGATTTTCAGCCCGAACCGGATTTTCTTCGCCGTAGCATTCCATTCCTCGTCCACAATCCCAACATTGCACTCGTCCAGGCTCGGTGGAGATTTGTAAATTCCGATGAATGCTTGTTGACGAGGATGCAAGAAATGTCGTTGGACTATCATTTCACTGTTGAGCAAGAAGTCGGTTCAGCAACACACGCTTTCTTCGGTTTCAACGGGACCGCCGGAATATGGAGGATAGCGGCCATAAATGAAGCAGGCGGATGGAAAGATAGGACCACCGTGGAAGATATGGACCTCGCCGTCCGAGCAAGTCTCCGTGGCTGGAAATTTCTCTACCTCGGTGACCTTCAGGTGAAAAGTGAGCTTCCAAGTACTTTTAGAGCCTTCCGTTTCCAGCAACATAGATGGTCTTGTGGACCTGCAAATCTCTTTAGGAAAATGGTCATGGAGATCGTCAGAAACAAGAAAGTGAGATTCTGGAAGAAAGTGTATGTGATCTACAGCTTCTTCTTTGTGAGGAAAGTCATTGCACATTGGGTCACATTTTGTTTCTACTGCGTTGTTCTTCCTCTCACCATTCTTGTCCCTGAAGTTAAAGTTCCAATTTGGGGTTCCGTTTACATCCCTTCCATCATCACTGTCCTCAACTCCGTGGGCACTCCCAGGTCGATCCATCTGCTATTCTATTGGATTCTATTCGAGAATGTGATGTCGCTGCACCGGACAAAGGCCACTCTCATTGGTCTGTTTGAGGCAGGTAGAGCTAACGAATGGGTCGTGACTGCTAAGCTTGGAAGCGGTCAAAGCGCTAAAGGGAATACAAAAGGGCTTAAAAAGTTCCCAAGAATCTTCAAATTGCCTGATAGATTGAACACGTTGGAGCTAGGATTCGCGGCGTTCTTGTTCGTGTGTGGATGCTATGACTATGCTCACGGGAAGAACAATTACTTCATCTACTTGTTTCTTCAGACCATGTCATTCTTCATCAGTGGGCTTGGCTGGATTGGGACATATGTCCCGAGTTAGTAGTCATGTTTTCTATGTTTCAGGGGAAAAAGAGATGGAATTGTTACTAATTTTCTGCAAAAATAAAAAACACAAATTTTTATGGAAAATTATAAGGAAAGTTGATAGGGAAAATGGTTTGAGAAGAAGATAGAGACGGTCCGTAGCAAGTAGGAAGAAAATGAAGCGACTTCTATCAAAAAGAAGGAAAAGAGGAGACAGGCTCGAAGGGTTCTTTTTATTTATCATTTTTCTGCTTTTTGAAAAAAAAATATTTTAGCTATGGGATTTGTTATTCAGTAATTGTGAGATTTCAATCTTTCTTCTTGTTTTTGGAAGTGTTTTTAGTTTTGTTCTTATGATTTTTAATCAAGATTTCGTGTGAGTTATTGGATTGGTGCAAAGGTAATCAATTATTGCACTTTTTCCTCATTTGTACCGTGTTATCACACGGTCATC
>Unigene272
GCTCTTCCGATCTGAAAATCTCCGTTGATTGAATGTAAATCGAAGAAGAGCGACCGGGACTGCAACCGTGACGAGCAATCATCTCTTCTTCTTCTTCTCCGTCGAGATCCACGGACATGGCGGAGACGCTCTGGATCCCAAAGATTCTCCTCATCGCTCTCGTCCTTATCCCCTTCCGAGTTAACTCTCAGTGCGAGTTCAGATTCAATCGACGCAACAAGGTCTTTGAATTCAATTTAGCTTCTTCGGTTAAGAATCACCCTCACGGTGCTCTCAGCGAAGATGGGTTTTATAGAGTGGAAGCGAACAGTACCGTCCTTTGGTTTCAGGTTGTCCTCTACATCAGCTTTGTGACATGCTTATATTCAATCACGACCCTCCTCGATGTGTTGGTTGCCAAGATTGCGGCGGTCCATCACACTGTGGAACATCGTGTAGTGCACTCTTGTCGGAGAATGTAAGAGGTAAAAACTACAGCATGTGATTCTAATGAATCTTATTAGGCTCATACAATGCGATTCTTTTGCTTCTATGCTTTATTGTTTGTAGGATATGATGTATGCACTTCTCTTGGGCATGCCTCAAGCTCAAAAGTTGATGTTATTGATAAAGAGGATCCTGGCAAAGGCATCATTGTTAAGATGTTAGCTGGAAGTAGTAACCCAAACTGCTCACTCTCAGTTTCTGTTATCTGCCAGAAAAATAAAGTTGATGGACCATTCTCTCTAACGAAATCTGGTACCTGTGATTATGCTACTGAGATGCGACATCCTTCAGGTTGTGCAGTAGCTATATCAGGCCATGGTAGTGGATGGGGCTGGTTTAGTACCTTACTAATCATTATCTTATGTTTATTTGGAGCTTATCTGCTGGGAGGTTCATTGTATCGTTATTTCTCCCTCGGAATCCGTGGCATAGAAGTAATCCCAAATTCTGATTTCTGGGTCACTGTACCTCATAGAATACAGAGCTGCTTTGGTTCACTATTCCAGAGATTCAGGGGTTCAAGTCATGGCCAACAAGCCTCCTATTCGCGGGTCAACTAGCTGTCACTGAACACAAATCGTCCAAGTTGTTGCATTGATCTCTTAAGAAACAGAAGAATCTTGTTCATTTCTTATAACAGAATCAGATGATCAAATGAGTGCTTTTTTTTTTTTTTGATTTGCTAACTGTTCAAATTGTAAAATTTTCTTCCTGGGTCTCTGGGATTTGGTAACTGATCACCTTTCCAACGTTATAGGTTGTAAACCGGTCCAAACCAAAACCAACTGCGGAGGACAATAAATTTAAACAGATCGGAAGAGCAC
>Unigene273
GCTCTTCCGATCTGAAAATCTCCGTTGATTGAATGTAAATCGAAGAAGAGCGACCGGGACTGCAACCGTGACGAGCAATCATCTCTTCTTCTTCTTCTCCGTCGAGATCCACGGACATGGCGGAGACGCTCTGGATCCCAAAGATTCTCCTCATCGCTCTCGTCCTTATCCCCTTCCGAGTTAACTCTCAGTGCGAGTTCAGATTCAATCGACGCAACAAGGTCTTTGAATTCAATTTAGCTTCTTCGGTTAAGAATCACCCTCACGGTGCTCTCAGCGAAGATGGGTTTTATAGAGTGGAAGCGAACAGTACCGTCCTTTGGTTTCAGGTTGTCCTCTACATCAGCTTTGTGACATGCTTATATTCAATCACGACCCTCCTCGATGTGTTGGTTGCCAAGATTGCGGCGGTCCATCACACTGTGGAACATCGTGTAGTGCACTCTTGTCGGAGAATGTAAGAGGATATGATGTATGCACTTCTCTTGGGCATGCCTCAAGCTCAAAAGTTGATGTTATTGATAAAGAGGATCCTGGCAAAGGCATCATTGTTAAGATGTTAGCTGGAAGTAGTAACCCAAACTGCTCACTCTCAGTTTCTGTTATCTGCCAGAAAAATAAAGTTGATGGACCATTCTCTCTAACGAAATCTGGTACCTGTGATTATGCTACTGAGATGCGACATCCTTCAGGTTGTGCAGTAGCTATATCAGGCCATGGTAGTGGATGGGGCTGGTTTAGTACCTTACTAATCATTATCTTATGTTTATTTGGAGCTTATCTGCTGGGAGGTTCATTGTATCGTTATTTCTCCCTCGGAATCCGTGGCATAGAAGTAATCCCAAATTCTGATTTCTGGGTCACTGTACCTCATAGAATACAGAGCTGCTTTGGTTCACTATTCCAGAGATTCAGGGGTTCAAGTCATGGCCAACAAGCCTCCTATTCGCGGGTCAACTAGCTGTCACTGAACACAAATCGTCCAAGTTGTTGCATTGATCTCTTAAGAAACAGAAGAATCTTGTTCATTTCTTATAACAGAATCAGATGATCAAATGAGTGCTTTTTTTTTTTTTTGATTTGCTAACTGTTCAAATTGTAAAATTTTCTTCCTGGGTCTCTGGGATTTGGTAACTGATCACCTTTCCAACGTTATAGGTTGTAAACCGGTCCAAACCAAAACCAACTGCGGAGGACAATAAATTTAAACAGATCGGAAGAGCAC
>Unigene274
TTGGTATTGTTTCGTCGTAAAAGTTCTTTGCAATGATGAGAGTAGACAGATTCTTGCAGCCTTGCAGAATACTGAGAGCTCCTGTAATGTTCGTCATGTTATTGTCTGAGAACGTAAAGAACGTCAGAGACTTCAGTTCCAGTACTTGTGGAGATATCTGTCCCGTTAACTTGTTGCCTGCAAACCTCATCGCTGTCATGTTTCTGCAGGAGTAAACCGTCGAGGGGAAGTCACCGGTGAAGCTATTGTTTCCGAGGTCCAGAATGCTGAGGCTCTGAAAACGAGAAAAGTCTACCGATAAGGTTCCTCCCAGCCGATTAACCCTTAGATTCAGCTTCTCGAGTTTGGTGCAGTTGGAGAGAGAGACCGGGACAAAACCTGTGAGGTTATTGATATGGAGCCGGAGGCTGCGCAGATTGATTAGTCTACCTATATCCTTTGGTATATCTCCTTGGAGTTGATTGAAGTAAAGCTCAAGCAGTGTCAGTTTAGTGAGACGAGTGATCCCATCATCGATCCTCCCTGAAAGATGGTTGACTGGTAAAGAGAACTCCTCGAGCTCAGAGAGATTGTAGACTTCTTTTGGGATTTCACCAGATAGATTGTTGAAGCCTGCTCGAAGAGAATTTAGCTTCAAACATCTGCCTAACCCTCCAGAGATATCGCCTGAGAATTTGTTATAAGAGAAGTCCAGTTTGGTGAGCTGCGGTGAAGTGGTGCACATGAAGGAAGGGAGTGGACCGGTGAAGCTGTTGTTGCTGACGTTGAAGCTGGTGAGATTGAAAGCGCCTTGAAGGAAAACAGAGCCGCTTAAGATTTGGCCTTGGAGAAAATTACTGGAGAGATCAACTGTCTGGATTGGGAAGTTTCTGCTGGTTCCGTTGGCTTCAAGTGGCAGTTCGCCGTTGAAACTGTTGTAACTAAGATCAAGAAACGTGAGGTGATCAAGAACGGAGAAGAAGCCTTGTGGGAGAGGACCAGAGAGACGGTT
>Unigene275
ACGCTCTTCCGATCTCTGAGTTTTACTTTCATTTCATATGAGAAAAATACAACTTGGACTGTAATGGTAAAGAGAGAGATTCACAGGTAAAAAAAGAACACCTTTAAGATTGAATACAATTCCTCAAGAGTATATATATATAAGCCAAGAAGAGAAGAGAAAGCGAAGCGAAGCTATGAACAGAATCACATCAAAAAGACATAAACTTTTAAGTCTTTCGGTGGTGAACTATTTCTTGTTAAAGCCAAACAAGGATTTGATGGCGTTAATGGCACTTTCGTTGATGAAAGATTCATCAAACTGCTTCATGAGTGGATCAAAAGCTTCCGACTTCCTGATGTTTTCCAGATCTGGATCACTTCGGATTCTCTGCAAACAAAACAAATCCCTCAACAGCTTCAACAGACAACAACATGTCTTTTAGGGAAACATGACAAGTCATCGAGATTACCTTGAAATCTTCATATCCTGACTTCAATGCTTCTTCCAGAGCAGAGAGACCAGCTTGAACCTGATTAAGTTTAGAGTAGCAACAAGCAACATTGTAACTTGCAATTGATGCCTCATCTGGTGTTGGTTTAGAGCCTAACACAGACTCAAACCTCTCCAGTGCTTCTTCATATTTACCATTCCTACATCAATTAGAGATTACAAGTCAACATTCACTTTCAGAGTGCTAACTCACAAGAGAACTTGAGGATTTTAACTTGGAAAACTGAAGCCCTTCACGAAGATCCTTCTCCCGTTGAGCTTTCAGTTCTTTCTTCCTCAAATAGTTTTGCATCTGAATCTCTCTCAACCTACTGCTAATGAATCCGGCATTTCTCTCAGCTCTTATTATCTCTTTCTCTGTTAACTCACCAGAATCATCCACCTTACCATAACGCTTCTCCATCTGCATAAGCAAAGGACCAATTCGCTGACGGATGGTGTACATAGTCCTACCGTACTCAGCTGCAGGCCAAATCTCTGTTCCAAACACTGCACTTGTGGCAATAACTCTGTCTCCGACTGTGAATTTTCCAGTTTTATCGGCAAATCCACCAGGCAAGATAGCATCAATGTAAGTACCACCATCTCTTCCTTTCCTGAATTTCAAACCATAAGGCTGCTCCACTTCTATCTCATATGTTTCGTACTTCTCTTCTTCTTCTTCTCCTCCTCGTCGGCGGACGCAAATATTCATCTTCAAACTAGTCCGTCCAGCCAAGAAATAGTGAGGAACAAACATGAAGTCCTTGTCAGGAGTTTGGAAGCACACTTTCTGAATCCTATTCATCTCACCCAATCCAAACGACATGGTTTTATCAGCTCCGCCGTACGACGAGTAAGAGAGTTGAAAGGAGAATTCCGAGACTCCAGGAACACAAGGCGCTATACAGTTGACAGTCACATACACTCCTTGTTCCTCCTCGAAACACTGAACTGCAACCAATGCACCTCCTCTACCTTCCTGAAGAACCAAAATCTTATCACTGATGTGCATCCATGCGTCCGCGTTAAAGCCACACGTGAAAGTTTCACAATAGCCACGGTGGTTAGCATGGTAGTGACGGTAGAGATCCTTGCACAGACCAGCGTAGTTGCAGTCTGATGCAGGACAGTAGCATAGAGCGAAACTGCATTCCTTCTCATGGGCCAACTCTTTGCCATAAGAGAACTTGTCGGTGCAGCCACGTTTTGCATTAGGGCATGGGACCATGATTGCTTCCACAACTCTCTCCATTATTCTGCATCGGTGGATACCAATAGGCAAAGTGCAGGAAGGGCATTTGTTCCTCAGGTCGATACAGCAAGCAGAGCAAGCTATATGTCCATTATCACACTGAAAGATAGGATTTGTCAGTGCGTGGCAACAAACAGGACAGTCCAGAAGATCCAGATCCAACAACATCCCTGATCGTACCTCCGTTGTTGTAACCTCGTCACCCGTTACTTCTCCAACATTCTCGCCGCCTTCGACAAGGGAGGAAAGTCGTTGCCTTTTCAGATGGCTACTCGACGCTTCTCCGGCGAGGACTTGCTCGGCGTTCGTATCTGTCACCATGGATATCGAAATGCCCAATATGTTGA
>Unigene276
AGCTGTTGCTACTTGTTGTTTTTGCCATGTTTCATTATTGAGTTTTCTCTTTCTGCGAACTCGTATCTTTGTTTTCTGATTTATGAAAAATAATTAAGTTTGGTGGCATTTGAATCAGTCCTACAATTCAACTACATTTTTATTTTCTACACAAGAGAACTGCTACTACACCAATCAGCGTCATGATTTGCAACAGGAACTTGTGAACTTGTGTTGCGTATTATTGCCATCGATTAATTAGAAAAAGAAGGAAAGAGTTATGGTTAACCATTGAAATTCAACAAAAACACATTTTTGAATCATATTTCACCATCCCAAAGCTCTTCAAGTGTCTTGTAAGGACTCATAGTCTCATGAACGAACGATGTACCTTGGACCAACCTAGCCTGTTCTATCTGAGAAAACTTGTCAAACATTTCTTTTGGAATTGACCATCCCAGTACATCGAAGTTCTCCCTGATCCTCGCTTCATTTGTGCTTTTGGGAAGCACACTATGACCCATTTGAACACCCCATCGAAGTGCGGTTTGCGCAGGAGACTTACTGAG
>Unigene277
TGGATTTTGGAACACATATTGATGTGTGATCTAAGACTCTGTGTGATTAATGTACTTTCCTCAAACTTACGACCTTCATGATGATTCATCTATTCTCTGCACTGAAGAAGAGGTACAGCTTGGTGTTTGTAATGGCTGAAGTGGACCGAATTCTTAGACCACAAGGAACATTTATAGTAAGTGATGACATGGAAAAGATATGAGAAATTGAGAAGATGGTGGAATCACTGAAATATAATGTAATAATGACACATTCCAGATATGGTGGAGGAGTGATCTCTGTTCAAAAGTCATG
>Unigene278
GGAAGCATTATCGATAAATATATAATGAAAATACAGTAGTCCATAAACCATACACATCATTGTATAAAATAATAGCATACATTCAACACAACACTTCAACCTTCACTTATTTTCGCACTTACATACACACGTGACACGTTCATTGCTTTCAACGATGATCTCAAGTTTTTGAAACCGCTGATTGAGCTCTAACCTCAAGCTCTCCTAGAAACTCAACAACTTTATCGATCTCCGGTACCACATTCTTCACGGTATCGTCAGACAAGAACTCGTTGGCCCATTTACAAAGAAAAGGTATTTTTGATTCGTCTAAAAGTTTTTCTCCTTTAAGCTTCTCTCTAGCCTTCAAGATACCAACAAAGCTTCCAAGGCAAATGTCCATAAACCCGATCGCTTCACCTCCGAAAAAGGGG
>Unigene279
ACGAACATTTCTTCTTGCACTACTTGTAACAGTTTAGGGACATGTTGTTGTGAGATCATAGGAGTTCTGGGCTTAGCTCCCAGTCTCGTTGGGTAAACAGTTAGATTTAGTGTTTTGGTTGGTCCGTCGTAATCCAAAAAGACTTGGATTGGCTCGCCGCTCGCAAGTTGGAAATCTTCTTTCTTGCCATCTTTGTTGAAGTAAGCCACAGGTTCTTGGACTTCTGAAGAGAGACTGTTGAAATTTAGACCGATGTGGTTGCCTATTCGGTTTGTGTCGTCTTTGAATCCCTGTACCGTGTCGAACTCCACTGCAAAAACGTGATTGCTCGGATCACCATCGTTTCTTTCATTGAGAAGCCCCAAGTACTGTGCAGATTCCGCATCTGTCCTGTTTGGGGTTGGAGATAGTGTGAAGGTGAAGCCGAAACCTCCGTTGACTGAGCTTGAAGGTATGATGACAAACACGAAAGAAGTGCTAAAGGACCGAACCGACGAATTACTGTCCACCAATCTCACCGGTTTGTGGTAGAATGCTGTACCGGTGACGTTTGAGGCTCGGTTAGTGAGTCTCAGTAACCCGTCTGGTTTGATCACAGCAGCCTCTCCTGCAATACGAATCGCTGATTTGTTTCCTTTAAAACCTCGGAAAGTAAACTCTGTTGTTGCTCGAACTGGGACGCTTGGAACTAAGAAGAGCCCGAATAAAAGTGGGACTAATAAGACCGTAAGTTTTCTTGCGGTGTCCATGCGTGAGCGAGTTAAAGAATGAGATAGGAAAAAATGCTTATGTAGATTTCTGGCTTAGAAATGTTTCTTTATTGGCAAGAGAGTTTGATTTTTAGTTGCAGATACGAGGTTCTATGTAGCCAAGGAGTCAAAGAAGAAGAAAAATATACACCACAAAAACAGAGAAGAAGAATCTTCTTCCTTTTCTAACTAGGTGTGTTCACATCTCTAAATATTGTAAATTTGCACAATGTTTTGTGAAAATTGAAAACTCAACTAGTAATATTCCACAGATCGGA
>Unigene280
CTCAAGGTATCTCTATTGACCGCCATTTGTATTATGGGGCCTGGACGGGTGATAATACATGTGTTGTTGTGAGTTTTGACATGCGGTCCGAGACGTTCAATTTGATTAAATTACCTGTTGAAGCTGGCATCGTCTGGGACACGCGTGCCACTAATCTCATGAATTATAGAGGAAAACTTGCTGTCTTTGACTACTCCTGTCTCGAGAGGCAAGATAGGATGGATCTGTGGGTTTTTGAAGACGATAGTCAATGTTGGACTAAGAAGACTTTTGCTCTGCCTATCTCAAACCTCTATATTGTCTCCGTGGGTGACTTGTTCGTCCAAGGTACCAGCCGTGAGGGTATGATTAGATGCTTCATACAGAATGACGCAGTAGTGTCACAAAATATGATTTACGATCTGGAGGCTGGTAACTTCATTGAAGGGTTTCTATCAGTCATATTACCCAGACGCCCGTCTTTGCCTACCAGTTATTTTTGGGATGATTTTGAGAGCATTATGTATTTGGAAGCCTAAGAGTTACCTCAGTTGGTTAATTTACAT
>Unigene281
CTCAAACTCAGTGAGTTGATGTCTTCTCAGGATTCTGTGAAACTTAAGGTAAAACATGCTACAGTCAAAATCATACGGCATATTCTCACTAAAACAAAAGAAGTGAACCAGTGACCTTAAACTCTCTCATTCGTTCAGTGCTAATAAAAAGCAGAATCAATGCATTCTAATAAAGATGCAAACATGTCAAAGCAACCATTGGTTAGAAACTATGAATCAACTAAATTGAGAAAGAGGATACTCTCGAACTTGTTGAACAACATCTGGATTCTTGTACCGACTAAATCGCTTCACATATTGCAAGGACTTTTCAAACACTCTGCAAAGAGTAAACAAAATTCAATCACCAATAAAGTACTATTTTCTTTCCTCAGGATAATGAAACTGGCATAAACACTACTAGTACAAAATAGCGTGCATCTAAAAGTAATATGCATCAGTGCAGACATATATAAACAAGATCGGAAGAGCA
>Unigene282
CGACGCTCTTCCGATCTCGGCAAAGCCCTTTCTCTCTGGTGCATGTGAGTAGAGAGAGATTGTGCTGTGGGGTTTAGAGGAACATGGCAATGGGGAGATATTCTCGTGTAGACGGGAATAAGTCATCATCGAGCTTTGGCTTAACCATTACCATTGTTTTGATCGTTTCTCTCTCTTTGGTCGGAGCTTGGATGTTCATGTCCTCTTGGTCTGCACCAACCGAGTCTATTGACTTCTCTTCAAGCCAGACTACAAAAGATGTGGAAACTACCACCAAGACTGATTCCACTAACGAAGAAGCCTCCAAGAGTTTTCCGGATGAAAAGACCGAGGAAAAGGAAGTTGTGACCGAGAGCAACGAAGAGAAGCCTGAGCCTGAGAAAACGGAGCAGGCTGAGGAGAAAAAGGAATTTGAAGACAAAAACGGTGAAGGGGATAGAAAAGATGGGGAGGGTGAGAAAGAGACAGAATCAGAAAGCGATGAAACGAAGCAAAAGGACAAGACACAACTTGAAGAGAGCTCAGAAGAAAACAAATCCGAGGATGGTAATAAAACCGAGGAGAATACTGAAGAAAACACCGAGAAAAAGACTGAAGAAACTGAAGAGAACACTGAGAAGAGCAAGGATGTCTTCCCAGCTGGTGACCAGGCTGAAATCACAAAGGAGTCAAGCACAGGAAGTGGAGCTTGGTCCACC
>Unigene283
CTAACCCAACCACTTGCCAGAAGCCCTTTTCAAGGACTCATGTATGACTATATTCGTCTCGAGTGTCCTGATTCCATCAGTCATCTCACTTAGATTTGTTTTCAGTCTCTATCTTATAAGTTGATTAATATACATATTCTTTTCTCAGTTATACAAAATGAACACACATACTACACGTCCTTAAGATCTGTAATATAGAGCTTTTGGTTTCTACCAAGCATGTAAAGAGAAACAGAGATCAAATCAAGCTTGAGTGAGATGCCTCGCGAACCATTTCAGATTAGCGGATTGAACTTAGCTTAAACTGTGGCAAGGGGACAAACAAACAAAAAACAGACAATAATGCTCAATCTGATTTCAGGTTTTGAAACTGGACACAGCCAGAGTTTAAGAACAAAAGTTATGAAGTAATTAGAGCTCGGTTTTTTGGCTCGACCCAAGCAGCCAGCTCCAAAAAGATAACTTACCTGATGGATGGTTCTGTTTAGGGTCATCTAG
>Unigene284
AACGAGATCTCTCTCCGCATCTTTATTCTTTCTTTCTTAAGGATTCATCTCACACGGAGCTCGATCTCACACCCTCTGAATCAAGATTCCCGAAGAAAAGTCAGAAACTTTCACTCTTCTAAGATCTCTCTCCACGTTCTATGATATCGAATTGTGTAATCTTCGCGGCAATCAAAGTTTACAGACAGAGTCCAAATCGATC
>Unigene285
GCTCTTCCGATCTCTCGTTTCCATTTGATTGTTTGGATTTTTTTCTTTAAGAAGAAGACACTGATAAATTGTAGTTAAGACTATTACATTTCTTCGGAAAGAGAGGGAATAAATCGAGCTTTCATCTTTTTATATTCGTTCTTTGGACAGTGTCTCTCCACGTATTCTGGTCTCTGGTCACAGGTGGTTTGGTCAGAACTTTTGGAGAAGATCTCTGTTTGGTACAATGTCTGAACATGGTAATATGGTTATGGAGGAAAAAAAGATGAGCAAGGCTTCTTCAGTCCAAGGTCATGAATCTACTTGGTTAGGTCGTTGGAGTCAGTTAGGTAATGAAGTGAAGTTTCATGATCAGTCCAAGGACTTGATAAAGCCTGAAGATAAAAGACCTGACCAAGAGGTCTTGCCGTTTCCTATGTTCAAGGTTTCTCAGAAGAGAGATGTTGGTTCAAGCTCGAAAGCTGTGGTGGCTAATAGGATGCCTTGGATGAATGCGCTAGGAGACAAAGAGAAGTTCAGTTCTTCCAGTAACCGTCTTGATTTCCCGGTTCAAGAACAGACTACACAGAACCTTCTAGAGCTGATAAGACCAGTGAGGTTTTACGCAACTGTTGATTCGGTTCAACGAGTTTCTGGTGAGATCAACTTACCAGAGGAAGATGGTCACCAGCTACTGAAGGGCTCCATGAAACTGAAAGGGAAGATTTTTGGTGGGTATCTTGATCTGTTTCCTAGTGTAGATCACCACCAGCATAAAGGAGGAGGAGTTACACTGGAGTCTCTGGAAAGCTCAAAGGATACCAAAGAAGGGAAGAATGAATCATCTGCGGAGACTGATACCTTGGAAATGGATAAACTTCAGATGATTCATCTTTCTGGCTCCATTGCTTCTTCCTCAACTAAGGGCAAAGGACGAAAAGGCGATTCGCCCGTTCCTAGGACTGAGATACCAGACATGAATGAAGAACCCCCTCTGGCTATGGATGGAGAGAACTCAGTAGGTGGGCATCAGGGAGAAGAAACAAGCAACTCAGCTACACAGAGCATGAACGTGGACCACTTTTTGTCTAGAGGCTGCAAACGTGTGCGGTTGGAACAAGAACCGGAAGCCAACAGCAGCAGATGGGTCAAGCGTCTGAAGAGAAACTCCTTTGATTCCAGCGGACATGATGAAACCAAGAGCCTGATGAAGATTGAAGAAGAAGGGAACAACAACAACAACCTCTTCCTTGAAATCTTGAAGTCAGGTATCAACAATCTCCAACCAAGAAATCAAGAACCCGTCACTCCAGAAATCAACCTGGGAGGAGAAGGCGTTACGCTTCTGCATCCATGGATCCAGAGGTGGTGCAAGAAGAAAGCTACATCGACAGATCGATTAGAAGGGCAAGAAGTTCGCTTTGAGATAGAGAACCAAAAGGAGTTGGAGAAGAAACAGTATCCGAGTATTGCAGCCATGGCACTCATGGGGAAGGCTTTGAGCGGTTTAAACCCGTATGGTCTTAAAAAGACCGACTCTCTCATGGTCTGGAATGCTCGGGATTTAAGGTAGGAAAAAAAAAAGAAGTAAAATAGTCTACGTAGAGACAAGATCTCAGAGACTTAAGTTTAATTCGAAACATGTAAGAGTTTGACAGGACCTCCTATATCATCTTAGTCTACGTAGGCGTCAGTGTCATTATCTTATTATATTTGTTATTTTTATCATATAACTTCTTGTATATATAGCAGAACAATATT
>Unigene286
GCTCTTCCGATCTCTCGTTTCCATTTGATTGTTTGGATTTTTTTCTTTAAGAAGAAGACACTGATAAATTGTAGTTAAGACTATTACATTTCTTCGGAAAGAGAGGGAATAAATCGAGCTTTCATCTTTTTATATTCGTTCTTTGGACAGTGTCTCTCCACGTATTCTGGTCTCTGGTCACAGGTGGTTTGGTCAGAACTTTTGGAGAAGATCTCTGTTTGGTACAATGTCTGAACATGGTAATATGGTTATGGAGGAAAAAAAGATGAGCAAGGCTTCTTCAGTCCAAGGTCATGAATCTACTTGGTTAGGTCGTTGGAGTCAGTTAGGTAATGAAGTGAAGTTTCATGATCAGTCCAAGGACTTGATAAAGCCTGAAGATAAAAGACCTGACCAAGAGGTCTTGCCGTTTCCTATGTTCAAGGTTTCTCAGAAGAGAGATGTTGGTTCAAGCTCGAAAGCTGTGGTGGCTAATAGGATGCCTTGGATGAATGCGCTAGGAGACAAAGAGAAGTTCAGTTCTTCCAGTAACCGTCTTGATTTCCCGGTTCAAGAACAGACTACACAGAACCTTCTAGAGCTGATAAGACCAGTGAGGTTTTACGCAACTGTTGATTCGGTTCAACGAGTTTCTGGTGAGATCAACTTACCAGAGGAAGATGGTCACCAGCTACTGAAGGGCTCCATGAAACTGAAAGGGAAGATTTTTGGTGGGTATCTTGATCTGTTTCCTAATGTAGATCACCAACATAGAGGTGGAGTAAGGCTGCAGTCTCTAGAAAGCTCAAAGGACACCGAAGAAGATGGGCTGATCAGACAAAATGAATCATCTGCAGAGACTGATATCCTGGAAATGGATAAACTTCAGACAATACATCTTTCCGGCTCCATTTCATCATCGTCAACTAAGGGCAAAGGAAGAATAGGCGATTCAGGCACTCCTAGAACTGAAATACCTGACATGAATGAAGAGCCGCCTCTAGTTCTGGATGGAGAGGGTGAAACAAGCAACTCGGCTACTCAAAGTATGAACGTGGATCACTTCCTCTCAAGAGACTGCAAACGTGTGCGGTTAGAACCAGAAGTGGAACCCAGCAGTAGATGGGTGAAGCGTCTGAAAACAACAGCCGCTGCCTCCGATTCAAGCGGCCAAGGTGAAACCAAGAGCTTGATGAAGAATGAAGCAGCATCTCCGGCCCAAAAAGAGAACAACAATAACCTGTTCCTTGAAATCTTGAAGTCTGGGATCAACAATCTCCAACCAAGAAATCAAGAACCCGTCACTCCAGAAATCAACCTGGGAGGAGAAGGCGTTACGCTTCTGCATCCATGGATCCAGAGGTGGTGCAAGAAGAAAGCTACATCGACAGATCGATTAGAAGGGCAAGAAGTTCGCTTTGAGATAGAGAACCAAAAGGAGTTGGAGAAGAAACAGTATCCGAGTATTGCAGCCATGGCACTCATGGGGAAGGCTTTGAGCGGTTTAAACCCGTATGGTCTTAAAAAGACCGACTCTCTCATGGTCTGGAATGCTCGGGATTTAAGGTAGGAAAAAAAAAAGAAGTAAAATAGTCTACGTAGAGACAAGATCTCAGAGACTTAAGTTTAATTCGAAACATGTAAGAGTTTGACAGGACCTCCTATATCATCTTAGTCTACGTAGGCGTCAGTGTCATTATCTTATTATATTTGTTATTTTTATCATATAACTTCTTGTATATATAGCAGAACAATATT
>Unigene287
CCATCTCCTTCTCTCTCTCTCTCTCTCTCCCTTGCTCCTTTTTGCCCTATACGATAGGGTTTTCTTCATGTTCATCTCTTTCTTCGACGCAATCAAAGCTGATTCGTTCGTTGTCTTCTTCATCGTCTTCGGATCTATCGTTTTTGCTCTCTCCCACGGGTTTTCGCTTGTTGAATCAATAAGCGCTTTCGTTTTTTTTCCTGGGAAGTTGGAGCTCGAATCATGTCTCAGATCTATAGCTTTGCTGGTGAAAGTGAGTTTTACCGTCGTGGCTCAAATCCAAAGGAAGCTAACATTTTCCTGTCCCTCGTTGATTGCTATTACCCTCCTTGCAAGAGGTCTCGCGTCGTCGCTGCGCCTTCGCTCTTCAGTGCGTTCGAGGAGGAGAAGCCAGTCTCTATCGACGTCCTTCCTGATGAGTGCCTCTTT
>Unigene288
CGTGTGCTCTTCCGATCTGCTGAATCTCACAGTACAAAGAGAAGAAACACAAAAGGCAAAAAGCTCTCTCGGAGAAGAAGCAATCATGGGTCAAGGACCATCCGGAGGTTTGAATCGCCAAGGAGACAAGAAGCCCGATGGCGGCGACAAGAAAGAGAAGAAGTTCGAGCCGGCGGCGCCACCGTCCCGCGTCGGGAGGAAGCAGCGTCGCCAAAAAGGACCCGAGGCGGCGGCGCGGCTCCCGACGGTGACGCCTTCCACCAAGTGCAAGCTCAGGCTGCTGAAGATGGAGCGGATCAAGGATTACCTCCTGATGGAGGAAGAATTCGTGGCGAATCAGGAGAGGCTGAAGCCTCAGGAGGAGAAGGCGGAGGAAGATAGATCTAAGGTCGATGATCTCCGTGGGACGCCGATGAGCGTCGGGAACCTCGAGGAGCTGATTGATGAGAATCACGCAATCGTATCGTCTTCCGTGGGACCTGAGTATTACGTTGGGATCTTGTCGTTCGTTGATAAAGATCAGCTCGAGCCTGGTTGCTCGATCTTGATGCATAATAAGGTTCTCTCTGTTGTTGGGATACTGCAAGATGAAGTGGATCCGATGGTGTCTGTGATGAAAGTTGAGAAGGCGCCTTTGGAGTCTTATGCTGATATTGGAGGGTTAGAAGCTCAGATTCAGGAGATTAAGGAGGCTGTTGAGTTGCCTTTGACTCATCCTGAGTTGTATGAAGATATTGGTATTAAGCCGCCCAAGGGTGTGATTTTGTATGGTGAGCCAGGAACTGGGAAGACACTGCTTGCTAAGGCGGTGGCGAACTCTACATCAGCTACTTTCTTGAGAGTTGTAGGGAGTGAACTAATTCAGAAGTATTTGGGAGACGGTCCCAAGCTCGTGAGGGAGCTTTTCAGAGTTGCCGATGACCTTTCACCATCAATCGTCTTCATTGACGAGATTGATGCTATTGGTACCAAGCGGTATGATGCTAACTCAGGAGGTGAGCGTGAGATCCAAAGAACTATGTTGGAACTTCTGAACCAGCTTGATGGGTTCGATTCAAGAGGAGACGTAAAGGTCATCCTTGCAACAAACAGAATCGAGAGTCTTGACCCGGCACTTCTTCGACCTGGACGTATTGATAGGAAGATCGAGTTCCCACTTCCAGATATCAAAACGAGAAGACGCATCTTCCAGATACACACATCAAAGATGACTCTTTCGGAAGATGTAAACTTGGAAGAGTTTGTGATGACAAAAGACGAGTTCTCAGGAGCTGATATCAAAGCTATTTGCACTGAGGCTGGTCTGCTTGCTCTCAGGGAGCGTCGTATGAAGGTGACGCATCCGGATTTCAAGAAAGCCAAGGAGAAGGTTATGTTCAAGAAGAAAGAAGGCGTCCCTGAAGGCCTTTACATGTAAAATCATCACATCATCATCATCATACTCTCCACTTTGCCTTATGATACCTTCGCTTCTGCGTAGTATCTTTCTGGTCATCTAATATTCTTCGAAATAATAGTTCCTCTTTTTGCATTTACATACCCTACTTCGGAATCTCGTGTTAAACTTGACTAAATGAAACTAAGATTACATAATAGTCTTGCAAACACATTAGATGCAGCAGTTTCTTTTGACATATCGAGATTTACTTTATTAGACGTAAATGAAGAAGATGATCCTGTTGGTTTAATCTTTTCGCAATACAAATGACTCTATCAATGTAACCGTAGCGTCTTCTTTTATTTCAAAAAATCTATCAAAAAGATAACAATAAAGTCGATAGAATACAT
>Unigene289
GCTGTAACCATATATTTGGATTGGACAGCAGAACTTGCTGGTATGTATGATATAACTTGCCTGGAGGGTTTGCCTGAAGTACTCAAATACGGACCTGCTACCAAGAAGGCTCGTTCAGAACCTCTTTCCTTATACGCATGTTTGGAAGCGTTTCTACGTGAAGAGCCTTTAGTGCCTGACGAAATGTGGTTCTGTCCACAATGCAATGAAAGAAGGCAGGCAAGCAAAAAGCTGGATTTGTGGAGGCTACCCGAAGTTCTTGTCATACATCTGAAGAGATTCTCATACAGCAGATCAATGAAGCACAAGCTGGAAACATTCGTAAACTTCCCAATCCACGACTTGGATTTGACAAAGTATGTAGCCAACAAAAATCTCTCTCAGCCACAACTCTATGAGCTCTATGCTTTGACAAATCATTACGGTGGTATGGGCAGCGGACACTACACTGCATATATCAAGCTTTTGGAGGAGAATAGGTGGTATAATTTCGATGACAGTCATATATCACATATAAATGAGGATGATGTCAAGTCAGGTGCTGCTTATGTTCTCTTCTACCGTAGGAAGTCTGATGATGCAGGTGGAAACACCAAATAATTCACAGATTTGGAAACATAATTTAAGTATCTTGTTAGTTAGTATAATCCA
>Unigene290
AAGTTTACGAATGTTTCCAGCTTGTGCTTCATTGATCTGCTGTATGAGAATCTCTTTAGATGTATGACCAACACTTCAGGAAGCCTCCACAAATCCAGCTTTTTGCTTGCCTGCCTTCTTTCATTGCATTGTGGACAGAACCACATTTCGTCAGGCACCAAAGGCTCTTCACGTAGAAACGCTTCCAAACATGCGTATAAGGAAAGAGGTTCTGAACGAGCCTTCTTGGTAGCAGGTCCGTATTTGAGTACTTCAGGCAAACCCTCCAGGCAAGTTATATCATACATACCAGCAAGTTCTGCTGTCCAATCCAAATATATGGTTACAGCTGCAGATGGTGGTAATTTAATAGCTTCCGCTTCATTGTCGGGCAGTTTAACTGTCTTGTTATTTTCATCGAGTTGAAGTGATAACTTGGATGCAATCACTTCGGAAGTACTGCTTTTCTTGGATTTCCTCGATCCACCGCTTTTATCGTCTTCCTCAGAATTATTAAGCCGCGCTGACCTTCTCTCGGGAATGCTAGAATCAGACTTTCCTTTCTCGCTCATAATAGATTCTTCCTTCCGAAAAGGTGAAAGCAAATTTTCGACAATGCACTGGATTTTTCCTTTGGTGAGCGCATTTTCACGTGAAGCTAATGAGAGAAGAGGTGTTCCATAGGGTTTCAGTTGAACTGGATTTTCACGTTCCCCAGCTTTCTGATCCCTGCGGCGGAGTACTAGTTTGAGTAAAGCTGAATTCTCTGAAGACTTTGAAAGTTTGTATGCAGCAAG
>Unigene291
CAGGTATACCCTGTTGCACAAGAACCACCAGCACAACCGCAAGACTTACAGATACAGAGTGATGACTTGGAAGAAGTAGAGTTACTACAACAAAACACAAACGCTCAGTTCTAGAATGCAAGATCCTTGCCATTGCTTTCATCCACGCCATGTTTCTGTACTTTAGTGTTTGGTTTCCGTGGTTTTAGCTCCGACCCATTCACCTTTTAAGACGTCGAATCTTACGTATTTATGTTGGGTCCGAGTCCATCTAAACTATGCATCACCACAAGATTTTTGATACTCTCTTGGGAGACACCGGGTTAATTGAGTTTTGGTGCGTTTTGTAAAATTGATCTTTACAATCGGATATAACCGGGGCCAATCATGACTAATGTGAAAACTGAAAAGTAAAGATCGGAAGAGCACAC
>Unigene292
CATCCTGATCTCCTGCCTCTCCTCTCCTCTCTCTGCTGTTTGTCTCTCTCTCTCTCTTGGTTTAACTGAAACTATGCAATCTGGCGGCGATTACACCAACGGTTTCCACGGCGGGCTTCAACGGGACGAGAAGCAAGTCCCCGTTCTCAGCTCTCTTGGCCGAGCCAAGAGGCGCAGTCGCGGCGGAGCTCGTGACCCTAGAGGCGGTCTCACCAATGGTGAGCTTAGGGTTTCCGACCAGATTAGCGAGCAGAAGCCACTGGAGACTCAGGAATCTCCTCCGCCTTGTACCGACTTCGATGTCGCCTATTTTCATTCCTATGCTCACGTTGGGATTCACGAAGAGATGATCAAGGATCGGGCGAGGACGGAAACGTATAGAGAAGCTATAATGCAGCATCAGAGCTTAATCCAAGGAAAGGTTGTGGTGGACGTTGGCTGTGGAACAGGCATCCTTTCAATCTTCTGTGCCCAAGCGGGTGCTAAACGGGTATATGCTGTAGATGCAAGTGATATTGCAGTCCAGGCAAATGAAGTTGTAAAAGCCAACGGTTTATCTGACAAGGTTATTGTTTTGCATGGGAGAGTGGAGGATGTTGAAATCGACGAGGAGGTTGATGTTATAATTTCAGAGTGGATGGGTTACATGCTCTTGTATGAGAGCATGCTGGGAAGTGTTATTACAGCTAGAGATCGCTGGTTGAAGCCTGGAGGTTTAATTCTCCCATCACATGCCTCTTTGTACATGGCACCTATTTCACACCCTGACAGATACAGTCACAGCATTGATTTTTGGCGCAACGTTTATGGAATTGATATGTCTGCAATGATGCAACTAGCAAAACAGTGTGCATTTGAAGAACCTAGCGTGGAGTCCATATCAGGCGAAACCGTTCTAACATGGCCCGAAGTGGTTAAACATATAGACTGTCAAACAATAAAAATCCAAGAGCTAGACTCTGTTACTGCAAGATACAAATTCAAGTCAATGATGAGAGCACCAATGCATGGTTTTGCATTTTGGTTTGACGTTGAGTTCAGTGAACCTGCCAAGAATACTAATGCAACAAGCGTTGCTAATGGGTCCTCATCAATAAGTCCTTTTACCGAAGGAAATCAGAAGAAGCGGAGTAATCCGAGTGATGCACTCGTGCTGTCCACCTCTCCTGAGTCTCCTCCGACGCATTGGCAGCAAACGATTGTATATTTCTATGATCCAATAGACGTAGAGCAAGACCAAGTCATTGAAGGTTCCGTTACTCTTTCTCAAAGTAAAGAGAATCGGAGGTTCATGAACATCCACCTCGAATATACCTCGGCCGGCCGTTCCTTTGTGAAGGAGTCGGTAATGCGTTAAGAAGGCGAGAGATCTCCTGAATCTAGAAGCTCTGTAAGGTTGAGTCTCTTTTGCCAAAGCAGTCATTAGTTCATAACTGAAACCCGAAGACATAGGCAAAGACAAGCTATTGTTAGTCTGCGAATTCATATGTTCTTGTAAGAATATTAAGTTTTAGATCAGATGGAAGCAACTATAGGACATTGTTCTTGAAGCCATTTAGCTTCTTTACTAGTTACTCAACATAGCATACTTCTCTATGACTGCTTTTATTGATCATGCATTTTATTTTTTGTACTTTTGTGTAACTAATACATTAAGGTCAAAATAGTCAAATTTATGTGTTTAAAATAGATCG
>Unigene293
CAAAAATCCTCTCCTCTTTCCCTTCTTTCTCTGTAGAGACCTCATGTTAAATAATCTCAGGGTGAGTACTATTGTATCTCTTGAACAGCCAAGGTCTGCTGATCCATTGTCTGCTCGCAAGGAATATTCACTACCATCAGAAGCAACTATAACAAATTCTTCAGGCTGCCCAAACGGAACGGTTACAGCATTAGAAGATGAGAACTTTTCAGCAGCTATGATATCGTTATTATTACACTTGATACTGTAACCTTTTCTCTTTATAGACAACGTAGCTTCTTCCCATATATCTAGGAAACCAGTCGAAACAGAAACTTTGTATGAAGCATGACCACTATGAAGATTCTTCTCTATTTGGCTCTGCATCTCTGGATGGCAAGCTATCTTCCGATTTTCATTGGCAAAGACCTTGACAAGCTCCCCCTTGCGGTTCCTGTCATCCAAAGGCTGAACTTCAATAGCAAGATATAAGTCAACATCATCAGCAGTGACAAGA
>Unigene294
AGTGGTCATGCTTCATACAAAGTTTCTGTTTCGACTGGTTTCTTAGATATATGGGAAGAAGCTATGTTATCTATTAAGAGAGAAGGTTACAGTATCAAGTGTAGTAACGATATCATGGTTGCAGAAAAGTTCTCATCTTCTACTGCTGTAACAATCCCGTTCGGGCAACCTGAAGCATTTGTTATAACTGGTTCTAATGGTA
>Unigene295
AAGCTTCGGGAAACACCACCTCCCCCCCAAAGATTTTGCGAATTCTCATCTCTTTCTTTAAGTCAACTCATTTCGAGATCGCTTTTTTTCTTTATTTTGTTGCTATTTTTATAACTTGTGATTTTGCTTCGGACAGAACCCTAGACTTCTGTTCTGTAGGAATATGATGGTGATTAGGTTAGTTTTCACAGTTTTCCTCGGGAACTGTCTCTGCTTGCTCCTCCTCTCTAGCTTCATCGATGCAAGCGAGGCCGACGTGAACTGCTTGAGGAACATAAAATCTCAACTTACGGATCCAAATGAATATCTATCGAGCTGGGTCTTCAGCAACGAGTCTGCAGGTTTCATCTGCAAGTTCAGTGGTGTTTCTTGCTGGCACGATGATGAGAACAGGGTCTTGAGCATTAAGCTTTCTGGTTTTGGTCTTGGGGGAGAGTTTCCTGTTGCGATCAAGAACTGTACTGATCTTACGGGTCTTGAGCTTTCAAGAAACAACTTCTCTGGACCTTTACCAACAGATATTAGCTCCTTGATTCCATCTGTTACAACTCTAGACCTTTCCGAGAACAGCTTCTCTGGTGTAATCCCTGTCAGTGTCTCCAACATAACCTTTCTAAACGCTCTTATGCTTCAGGGTAACCAGTTCACGGGGACTCTCCCTCCACAGCTGGGGCAACTCGGACGGCTCAAGAAGTTCTCTGTGGCTAACAATCGTCTCTCAGGTCCTATCCCTGTTTTCAACGACACCATCTTGAAAGTTGGACCTGGTGACTTTGCTGGTAACGCTGGTTTGTGCGGGAAGCCTCTGGATGCGTGCGAGGGTGCTAATAGCTCTCGGGTTAAAGTTGTTGTTATAGCGGCGGTTGGGGGACTGGTTGCAGCGGCGTTAGTTGTTGGGGTTGTTT
>Unigene296
ACAAAAGGTTGTGTTGGGCTCTCTAACACAAGCTCTCGACGACCATGGCGGTCTCGTTTAACACAACCCTTCACCAGTCTTCTCTGAGTCCGCGCTGTAGCATCAAGCTTTACTCTGGGTTAAAGCCTCAATCTTCAAGCTTTTTGACAAATGGGTATCAGAATCTGAATAAGGATTTCTACGGCAGGATCCACAAGAGTTTGCAATCCGGGACGGGGAAAGCGAGTAGGTCAAGGGTGAAGATGATGCCTATAGGAACACCGAGAGTGCCATACAGAAACCGAGAGGAAGGCACTTGGCAATGGGTTGATATATGGAACGCCCTTTATCGAGAGCGTGTGATCTTCATTGGACAAAACATTGACGAAGAGTTTAGCAACCAGATATTAGCAACTATGTTGTATCTCGATACTCTTGATGACTCCAGGAGGATTTATATGTACTTAAATGGACCTGGTGGAGATCTAACTCCAAGTTTAGCTATTTATGATACAATGAAAAGCTTGAAAAGTCCTGTTGGGACACATTGTGTTGGCCTTGCCTATAACCTTGCAGGCTTTCTTCTTGCTGCCGGTGAAAAGGGTCAACGGTTTGCGATGCCATTGTCAAGAATCGCCCTCACGTCACCAGCTGGTGCTGCCCGTGGTCAGGCTGATGATATCCAAAATGAAGCAAAGGAGCTTTCAAGGATAAGAGATTACCTCTTCAACGAACTAGCCAAGAATACTGGGCAGCCTGTGGAAACGATCTTCAAAGACTTGAGCAGAGTGAAGAGGTTCAACGCTGAAGAAGCTATGGAGTACGGACTTATTGATAAGATTGTTAGACCACCGCGCATCAAAGCGGACGCTCCTCGCCAAGACGAAACCTCAGGTCTCGGTTAATCTGTTTGTTTGTTTTTGTAATGTAATAATGTCTTGAAGTTTTTTATACAATGGTTGAAGTCGTTGGTTTTCTTGTTACCGAATAAAAATCACATATTTTTTTTCATTTTCTTTGATTCCACCTAATTTCTGGCTTCTACAAACATTTTAAAAGTCCTATGTAAAAAAGATCGGAAGAGCGTCGT
>Unigene297
ACAAAAGGTTGTGTTGGGCTCTCTAACACAAGCTCTCGACGACCATGGCGGTCTCGTTTAATACAACTCTTCACCAGTGTTCTCTGAGTTCGAGCTGTAGCATCAAGCTTTATTCTGGGTTGAAGCCTCAATCTGCAAGCTTTTTGGCAAATGGGTATCAGAACTTGAATAAGGAGTTCTATGGCAGGATCCACAAGAGTCTGGAATCCGGGGGGACTGGGAAAGCGAGTAGGTCGAGGGTGAAGATGATGCCAATAGGTACACCGAGAGTGCCTTACAGAAACAGGGAAGAAGGAACTTGGCAATGGGTTGACATATGGAATGCCCTTTATCGAGAGCGTGTAATCTTCATTGGACAAAACATTGATGAAGAGTTTAGCAACCAGATACTAGCAACTATGTTGTATCTTGATACTCTTGATGACTCGAGGAGGATTTATATGTACCTTAATGGACCAGGCGGTGATCTTACTCCAAGTCTGGCTATCTATGATACGATGAAGAGCTTGAAGAGTCCGGTGGGAACACATTGTGTTGGGCTTGCCTATAACCTTGCAGGTTTTCTTCTTGCTGCAGGAGAAAAGGGTCAACGGTTTGCGATGCCATTGTCAAGAATCGCCCTCACGTCACCAGCTGGTGCAGCCCGTGGTCAGGCTGATGATATACAAAATGAAGCAAAAGAGCTTTCAAGGATAAGAGATTACCTCTTCAACGAGCTAGCCAACAATACAGGGCAGCCTGCGGAAAGGATCTTCAAAGACTTGAGCAGAGTGAAAAGGTTCAACGCAGAAGAAGCTATGGAGTACGGGCTGATCGATAAGATTGTTAGACCACCGCGCATCAAAGCGGACGCTCCTCGCCAAGACGAAACCTCAGGTCTCGGTTAATCTGTTTGTTTGTTTTTGTAATGTAATAATGTCTTGAAGTTTTTTATACAATGGTTGAAGTCGTTGGTTTTCTTGTTACCGAATAAAAATCACATATTTTTTTTCATTTTCTTTGATTCCACCTAATTTCTGGCTTCTACAAACATTTTAAAAGTCCTATGTAAAAAAGATCGGAAGAGCGTCGT
>Unigene298
CACCTGAGTCATGATCGGCTACGTGAACTTAAGATTACAAAATGCCGCGTCATGCGTTTGTCTATCAGGTGTCCGCAGCTCAGGTCTTTATCATTAAAAAGAAGCAACATGGCACAGGCGATGCTTAACTGTCCACTCCTTCAACTTCTTGATATAGCCTCGTGCCATAAGCTCCTGGATGCTGCTATCCGTTCAGCTGCCATTTCGTGTCCTCAGTTAGAGTCGCTCGATGTTTCCAACTGTTCCTGTGTCAGCGATGAAACTTTGCGTGAAATAGCCCAGGCTTGTGCTGCTCTCCATATTCTTAATGCTTCACACTGCTCCAATATATCTTTTGAGTCAGTACATCTCCCCATGTTGACAGTTCTCAAGCTTCGTAGCTGTGAGCGTATAACATCCGCGTCTATGACTTGGATTGCTAACAGTCCTGCGCTGGAGGTTTTGGAGCTTGATAATTGCAA
>Unigene299
AAGGTTGTAGAGGCACCCATCCCAACCTAACTGCTATCCTTCCGACATTGGTGTCAACAGGGAAAGCCATATTGTGGAGTGTCAAGAGTCGAATGCATTCTACACTTTTCAGACCCAATCCTCTTATGCTCAAGAGATAGTCCTTTGCTTTATCAGGATGCACATCCCTTAGCCATTCAAGATCAACAGAACCGTGATCCTTGACTATCCTTTCAAGGAAATCCTTAATCCTTACAGCCAGCATGTAATTCATTCCTCTTTCTTTGATAGCATCAGATATCTCATAGACGCTAGCACGTCTAATGGCTTCATAATCAATAGAGTCCATGCTTTCTTTGCTTCTTTCTTTTTTCCCTTTTCTCTCCAGCACTTCTCTTCTAAGACTATCCCATTGGCTTGTAGGCTTTTTCCCAGCAGCCTGTGTTCCTTTCTTCTCACGTGCCATGGTGAAATTTGTTGGTACGAAGTCCATTCCAAAATCTTCTATATCGACTAAATCTGCCGTCATATCAGGTTTCTTCTGAGCGACATTTGAAGTTTCTTGTATTTGAACATCACCAGATTCTTGATGGAGAAGCGATCTTTCAACAGACAAGTTTGGACTCCCAATTTGCACTGATTGTGCTGATCCACTGGCAGCTTTTGTTTCAGATCTGATTGTTGATATCTCTGCGTTG
>Unigene300
AAACCACACTGTTTAGCATGTAATGATGTAACCTTGAAAACTACTAGCAATCATCTTTGTACAGTGGAACTTAACACGGAACAGAGATTTCTAAAATTGAAAAACATTCCCAAAGAAGAAAACTTTACTACATTACTACCAAAGCCATTTTTTTTCAGTCTAGTCTTCTGAGCAAGTACTCCACTTGAACTTCTTTTGTCAAAGGCATAATCCAATCTCCATACAAGTGCCCCACCAAGATGGGACTGATTTTGTAAACATGAGACTCATCAACCTCTTCTTCTTTCTCCTCCATGCCCACTTTCACTTCTTGACCATATGTTCGAGTTTTCATCTCAACTCTCTTCTTCACCGCCTCCTCCACCGTCGGGAACGTCAGCATATCCATCAACGCAACCTTATCTTGTGCTTTGATGGCGGACTCATATGCCTCAGGCGACGCTTGGAACTTGGCCTCTGCCACAAACTTACCATAATGGATCCTCTTTGAAAGAGACTGAAGGCAGATAGCGTCACATACAGCTGTTGAACCGTAGTTACCATCATCCCCTTTCCTCACTAATCTTGGGAGAAGGTCTCTAAAGTACATGTTCCATATCTTCTTGTTTATGTTGATCGAGTCAGCAGCAAAATGCAAAACCTTCGGGTACTGGAGAGGAGGCAACATAGGCTCTGGCAAATCCGCAGGGAAGTAAGGATGTTCATCAGGGCTCTGGAACCTACCAACCTTAGCGTGAAGCGTCTCAGTGCCTTTGACCATGTACTCAACCAGTGAGCCTTTGAATCCGTCCATGTCGAAAGCAGTAGGATCATAAGTATCCGCATTGTAACAGTACTTGGCTCTCTCCAACAGACCGAATATAATGCTGTCCTCTTGTCTGATCAAAGAGTTCCGGATACCTTCCAGAGTTAAGCTCTCGCTTTCATCCACTCGTTTCTTTCCTATCAACGATCCAGCGAGAGTCATAACGGCGTGAACAGAGCAGGCTCCGGAGCGTGGCGGTGGCTTCGAGGGAGGAAGAGAACAGCGAACAGAGAAGGGAGCTTTGGGTCTATGGGCGAGGAACACAGTCGCAGGGGAAGAGACAGACGATTTCATCATCGACAATGACGCTTCCATTGATGAGGAGGAAAAAAACAGAGTAGGCGGAGAAAACAGAGGATCTAAATATCAGAGGAAGAGACAGAGAATAATCTGCAGATGATTAAAGAGAGATGTTATAAGAGAGCGTTAGGCATTTGAGGGGGTGGTAGGTGTGTGTGTGGTGGGTAAAGGAGAGAGACACTTGTGAAGGAGGGAGAAGGTGGAGGAAGTTAGTGGTTCAC
>Unigene301
AAAAAAAAAAAAAAAACCAAAAAAACATTCCATAAGAAAAAACATACTGATACTAGTATACTACCAAAGCCATTTCTTTATCAGTCTAGTCTTCTGAGCAAGTACTCCACTTGAACCTCTTTTGTCAAGGGCATGATCCAATCTCCATACAAGTGGCCGACTAAGATAGGACTGATTTTGTAAACTTGAGATTCATTATTCAGCTCTTCTTCTTCTTTCTCCTTAACGCCCACTTTCACTTCTTGCCCGTATGTTCGTGTTTTCATCTCAACTCTCTTCTTTACCGCTTCCTCAACCGTCGGGAATGTCAGCATATTCATCAACGCATCCTTATCTTGTGCTTTGATGGCAGGCTCATATGCCTCGGGCGAGGCTTGGAACTTGGCCTCTGCAACAAATTTACCGTAATGGATCCTCTTTGAAAGAGACTGAAGGCAGATAGCGTCACAAACAGCTGTTGATCCGTAGTTACCATCATCGCCTTTCTTCACAAACCTTGGGACAAGGTCTCTGAAGTACATGTTCCATATCTTGTTGTTTATGTTGATCGAATCAGCAGCAAAGTGCAATACCTTTGGGTACTGCAGAGGAGGCAACATAGGCTCTGGTAAATCTTCAGGGAAGAAGGGATGTTCATCAGGGCTCTTGAACCTACCAACCTT
>Unigene302
ACATTGATCATTACGATGAGCATGATGATATGGCATTGCAGACCAACAAGCCCTTGTTGCCTATTGAGACTGAGACGGATCCCGTCGTTGAACTTAGCAAGAAAACGCAGAAGCAAGAGATGGGTACAAAGAAAGAAGAAGGAACCAAGTGCAGCACTTGCAACACGTTCGTTGGGGAAGCTAAGCAATTCAGAGAGCATTGTAAGAGTGATTGGCACAAACACAAC
>Unigene303
ATTCTCATGCTACTCGCGAGTATAGTGTTTGCATTCGCATCTCCTCTCTATGTTAAACGTAATGTGACCAAGAGTCTGTTCACTGGTTTGGCTCAAGCGGCTGTTGCAGCTTACGTGAACAGGAAGTTAATGTTACCGGGTCAGAGTGACTCCTATGGTTGTTATCACCACTTGAAAGATTCTGAACTCAAAGCTCCAAGTGACAAATTGAGGTTTTTGAACAAAGCTTGTGTCATAAGAAACCGCGACGAAGACATTGGTTCGGATGGTTTGGCCTTAAACCCATGG
>Unigene304
ACGCTCTTCCGATCTCTTTAAACCCCTACAACTTTGCAAATAACAAAGTTGAGTTTATATTGCAACAGAAAGCAGCTAAATTTAGCAGCATAAGTGTGTTTATACATACATACACTCATTCACATTTATGTCTATATTTGCTCTAACAGTAAAGAAGATAAACTTAAGCGGCATAAGTTTGCTTCAGATACTCTATGATCTCTGCACTCTCAAACATATTTACTCCAGTGTTTGGATCTTCCAAGTAAGGCACCTGAAAGTGACCTGCTTTCTGGAGCAATTCATGCCGTTTGGGGCTACCACGAGCACAACTGCGTTGAATGTGTGGTAACTCCAGTTCCACGAGAACTTCGCGTACAATCTTGCAAAACGGAGAGCCCTCATATGCCCAGAATACTAGTGGCTTAGGTGGTAGTTTTGCTGGTGTGTACATGTTACCCTGCATTGGTTAAAAACTCAAGCATTTTTGTGACAAAACCGTTGCTTATACTGATACCTATACTGCATAGTATCCTTAGTAGAACTTCTTCTTACCTTTCCCATACGACCAATCATTGCAAATCCAGCTGTTATAGCCGTTAACGGACCAAGTGTCAGGCTTAAAGGAACTGTTCCATCTCCATATTTCTCGGACAGATACTTGATGATTCCATCTGATTCATACATGGACACTCCAGTATTTGGATCAACCATGTAGGGAAACTGTTGTTTGCCACCCATCTGATTAACCGTGGGGCGAAAATTAGGACTCCCTCTGGGACAAGGATAGTATAGAATATCAAGATCCAACACTCCAACCATTTCCCTGACCTTGCGACAGAAGGGGCAGCTATATTTATTCACATACCGGAAATGAAGAAAAAGTAAAAATTAAATGAAAATGGATTAAACACACACATTTTGACAATAGAGCGTAATACATTACCCTTCAAACTCGTAAATCTCAATGGGTTTCTCGGGACGAGGCCCAAGCTTTGAGCTTTCCTTTACAGTGATCCCGCCAAGACGAAACGCGTACTGGTCAGGCGGAACCTCGTCCTCGGAGACGAAGGAAGCAGAGTACCCTGAGACGAAGACGCCGGTGCCGAAGCGGAAGAGCAGTCCGATTGACGCGCCGAGGATGTCGAAGAGCTTTCCGGGTTTAACGGCGAAGCGTTGCGGCTCCGGAGGCTTGAAATTGGGTGGAGCGGTGAATGCTACAGGCTCGCTGGATTTGGTGGAGACTGAGGCTGAATCAGAAGGTTCGGAGGAAGCTTTGACCATGATTAGGGTTCTTCGGGTTGATCTGCTTCGAGATGAAGAAACGGGAAGGTGAATCGGAGGCTGAGGAAGGAGGATAGTGTTCGCGAGTATCCCCGCCATCGAATTTTTTTTTTTTTTTTTTTTT
>Unigene305
AACTCCTTCTTCGACGCCGCCACGTCTTTCAAACGCTTCACGACCACCGTCGTGCCTTCCTCCAACACCGCCTTATACGACGTCCCCACGCTTCCTTTCCCCAAAACCTCCGCCGAAGCTCTCAGCAAATCCTCCAAATCGAAACTGTAGACTCCTCCCTCCGTGAAAACGAGCCTGTTCCTCTCTCCCATCCCCGACGACGTCCCCGTAGTAACATCCTTAGACGACGAAGCTCCTCCAGCTGGAGGAATCGCCTCGGGGACGTTTCGCGTTGTCGTCTCCGCAGGCTTCGTCTGTTTCGTTCTGCTTCCTCCTCCTCCTCGTCGTTTCCTCCTCGTCAAGCACAGGAAAAAGACGAGAGCTAACAGGAGAAGACCAACTAACGCGCTCGCGACGGAGATCGCAATAATAGCCGCCGTGGACAGCTTTGATTTCTTCCCGCCGGAGAAACGTGAGGGAGGAGAATCAGCATCAGGAGAGGGCGACGGAGATATGAAGAATGATTTGCACGGCCGCAACGGACCGCCGCAGAGATTCACGTTCCCCGCGAACGACGCGGCGGGGAATTTAGACAAGGAAGAAGGAATCGAGCCGTTTAGGTTGTTGACGGAGACGTTGAAGTCCGTTAAACCGACGGTTATGCTCGGGAGGTTCCCGGAGAATCGGTTGTTCCCGAGGAAGAGACCGGTCAAGAGAGTGAGGTTGTTGACTGCGAAAGGAATCGATCCGGTTAAGTTGTTAGAAGAGATGTCGAGACGAACCAAGCCGGTTAGCTGCGTGATACTCGCCGGGAACTCCCCGGAGAGTTCGTTGTGTTGTAGGTATAAGCTCCGGAGGTGAGTGAGGTTTTTGAAATCTGGAGGGATCTGACCGGAGAGCCGGTTAGACCGGAGACTGAGAACTCGTAGCTGGCTCAGTTTCCCTAAGGTTCCGGATGGGATCTGACCGACTAAACCGGTGCCTGGTAACCGGAGAGAGTAGACGGAGGACCGGTCCGAGTTGCATTCTACTCCGACCCAGGTACAAGCTGAGTCTGACGCGTTCCACTGGAGGCGATTCTCGTGAGGGGTCTGTTGAAGGAAGGCGAGGAGTGCTTGTACCTGGGTCGGAGTAGAATGCAACTCGGACCGGTCCTCCGTCTACTCTCTCCGGTTACCAGGCACCGGTTTAGTCGGTCAGATCCCATCCGGAACCTTAGGGAAACTGAGCCAGCTACGAGTTCTCAGTCTCCGGTCTAACCGGCTCTCCGGTCAGATCCCTCCAGATTTCAAAAACCTCACTCACCTCCGGAGCTTATACCTACAACACAACGAACTCTCCGGGGAGTTCCCGGCGAGTATCACGCAGCTAACCGGCTTGGTTCGTCTCGACATCTCTTCTAACAACTTAACCGGATCGATTCCTTTCGCAGTCAACAACCTCACTCTCTTGACCGGTCTCTTCCTCGGGAACAACCGATTCTCCGGGAACCTCCCGAGCATAACCGTCGGTTTAACGGACTTCAACGTCTCCGTCAACAACCTAAACGGCTCGATTCCTTCTTCCTTGTCTAAATTCCCCGCCGCGTCGTTCGCGGGGAACGTGAATCTCTGCGGCGGTCCGTTGCGGCCGTGCAAATCATTCTTCATATCTCCGTCGCCCTCTCCTGATGCTGATTCTCCTCCCTCACGTTTCTCCGGCGGGAAGAAATCAAAGCTGTCCACGGCGGCTATTATTGCGATCTCCGTCGCGAGCGCGTTAGTTGGTCTTCTCCTGTTAGCTCTCGTCTTTTTCCTGTGCTTGACGAGGAGGAAACGACGAGGAGGAGGAGGAAGCAGAACGAAACAGACGAAGCCTGCGGAGACGACAACGCGAAACGTCCCCCCCGAGGGGATTCCTCCGGCGGGGGGAGCTTCTTCGTCGTCTAAGGATGTTACTACGGGGACGTCGTCGGGGATGGGAGAGAGGAACAGACTCGTTTTCACGGAAGGAGGAGTC
>Unigene306
AACTCCTTCTTCGACGCCGCCACGTCTTTCAAACGCTTCACGACCACCGTCGTGCCTTCCTCCAACACCGCCTTATACGACGTCCCCACGCTTCCTTTCCCCAAAACCTCCGCCGAAGCTCTCAGCAAATCCTCCAAATCGAAACTGTAGACTCCTCCCTCCGTGAAAACGAGCCTGTTCCTCTCTCCCATCCCCGACGACGTCCCCGTAGTAACATCCTTAGACGACGAAGAAGCTCCCCCAGCCGGAGGAATCCCCTCGGGGGGGACGTTTCGCGTTGTCGTCTCCGCAGGCTTCGTCTGTTTCGTTCTGCTTCCTCCTCCTCCTCGTCGTTTCCTCCTCGTCAAGCACAGGAAAAAGACGAGAGCTAACAGGAGAAGACCAACTAACGCGCTCGCGACGGAGATCGCAATAATAGCCGCCGTGGACAGCTTTGATTTCTTCCCGCCGGAGAAACGTGAGGGAGGAGAATCAGCATCAGGAGAGGGCGACGGAGATATGAAGAATGATTTGCACGGCCGCAACGGACCGCCGCAGAGATTCACGTTCCCCGCGAACGACGCGGCGGGGAATTTAGACAAGGAAGAAGGAATCGAGCCGTTTAGGTTGTTGACGGAGACGTTGAAGTCCGTTAAACCGACGGTTATGCTCGGGAGGTTCCCGGAGAATCGGTTGTTCCCGAGGAAGAGACCGGTCAAGAGAGTGAGGTTGTTGACTGCGAAAGGAATCGATCCGGTTAAGTTGTTAGAAGAGATGTCGAGACGAACCAAGCCGGTTAGCTGCGTGATACTCGCCGGGAACTCCCCGGAGAGTTCGTTGTGTTGTAGGTATAAGCTCCGGAGGTGAGTGAGGTTTTTGAAATCTGGAGGGATCTGACCGGAGAGCCGGTTAGACCGGAGACTGAGAACTCGTAGCTGGCTCAGTTTCCCTAAGGTTCCGGATGGGATCTGACCGACTAAACCGGTGCCTGGTAACCGGAGAGAGTAGACGGAGGACCGGTCCGAGTTGCATTCTACTCCGACCCAGGTACAAGCTGAGTCTGACGCGTTCCACTGGAGGCGATTCTCGTGAGGGGTCTGTTGAAGGAAGGCGAGGAGTGCTTGTACCTGGGTCGGAGTAGAATGCAACTCGGACCGGTCCTCCGTCTACTCTCTCCGGTTACCAGGCACCGGTTTAGTCGGTCAGATCCCATCCGGAACCTTAGGGAAACTGAGCCAGCTACGAGTTCTCAGTCTCCGGTCTAACCGGCTCTCCGGTCAGATCCCTCCAGATTTCAAAAACCTCACTCACCTCCGGAGCTTATACCTACAACACAACGAACTCTCCGGGGAGTTCCCGGCGAGTATCACGCAGCTAACCGGCTTGGTTCGTCTCGACATCTCTTCTAACAACTTAACCGGATCGATTCCTTTCGCAGTCAACAACCTCACTCTCTTGACCGGTCTCTTCCTCGGGAACAACCGATTCTCCGGGAACCTCCCGAGCATAACCGTCGGTTTAACGGACTTCAACGTCTCCGTCAACAACCTAAACGGCTCGATTCCTTCTTCCTTGTCTAAATTCCCCGCCGCGTCGTTCGCGGGGAACGTGAATCTCTGCGGCGGTCCGTTGCGGCCGTGCAAATCATTCTTCATATCTCCGTCGCCCTCTCCGGATGACGCTCCCTCTCCCTCGCGTCTCTCCGGGAAGAAATCGAAGCTCTCCACGGCGGCGATTATCGCGATCGCCGTCGCGGGGGCGGTGGTGGGGCTTCTCCTTTTAGCTCTCCTCTTGTTCCTCTGCTTGAGAAAACGACGA
>Unigene307
ACGCTCTTCCGATCTATTTTTTCAATAATATCTTTAACAGCCACCTGTGATCGGTTCCATTTTCACAGCAGTGTGTGGCAAGCGTTGAAGAGCTGTAATGGTGGTTTTCAGAAGATGATCATCTCCAACAATCATCCGCAGCTTCCTCGAGAATCCCTCTCGCGATATCTTCTTCTCCCTAAGTTGTTGGTAATAAGCAGTGATCAAGTCCATGTCTTTCTGAGCAATTTTGCTTGAGATTGCCTTGAAGAGCAGAGGGTAAGGCATCAAATTCGAGCTGGGCCTCCTAGTTCTGGAACCTGTACTCTTGTTTCCACTTCCTAGCTCATTGGAGAGAGAACCTTTGGCTCCTTCCAAGGTGAGCTCTGAACTCTCATGCTTACTCTGAGCAGCAGAAAGTAAATTCCCTTCAGCATTGGGGATAGACAACAGCTTGAAGCTAACTACAAATTCTGGATAAACATGAGTGTTCATATTCATGTTCCAGACAACATAATGCTTCGGACTCGAGATATTATCAACTCCATTATCATACCCTTCTCCACCAGTAACGAACTGCCCTCTATCGCCACCAAGAGGCTCCATGTTCCCCATTATCACACGGCACAAAACCATGTGACGCACACCGTTTTCATCAACATCACAATGTGTAGCACTGTTATAACAACATCTTACACATTTGCTTAAAGAGAAAAAAACTAAACAATAGCAGATGAGCACCAGAGATAAGAGGGAGAAAGAAGAACCTGAAGTAAGGACAGTTTGCAGCAGCTAAATGAACACCAACACCATACTTTGACTTCTTGATTAGCTCTCCACACACTCCAAGTCCATGCATCATTACTTCAGATAACAGTTCCTTCTTCGCAGGAAGCCAAGCGTATCTAACGTTGGCGTCTCCTCGGCTTAGCTTAGTGATGTCAGCTTGTTTCTTGAAGAGAGATTGACGATCTTTGGCGACGTCACCTGAGAACCGATACGCATCAAGAAGCTCTACATGTCCTAGAGCGGCCATACCCAAAACAAACTTTTCTCTGACAGCGTCTACATCGAGGTCTTCCTCCTCAGCAGGCTTGACACCAGAGAACATACTAGCTTCTGTCTCGTCGTCCCACCTCTGGACATCATCATCATCAAGCTCAAGGCTGCAGCTATCCGTACTGTTCAACTTCAGCTTCGGTGATTTCCCACCGTTGATATCAATCTCAAGGTGCAGCTTGATCTCACATTGACCATGTTGTTCAAGATCTTCTCCTCCCACACTGTCAGGAAAAAAGCATTTTCCAGCAATGTCAATCCACGCGAGGTGTGTTTTCACACCAGTTTCCAAGTCCAGTCGATGCATGTGTAAGAAATCAAGAACGAAATGGCGACCGGAACAGTTCACCTCAATAGCAGCTCTCTTTGCTTCAAGATCATTCCTGATGGGGCAAATAATACTCTCAGGCAAATCGATCCATTCGCCGTTCTCGTAGAGCATTACACGCTTTGGCACTCCCGTCTTCTTGAAGTAAGAGTAGTATCTGACCAGAGCCTTCCCAGAGTGATTCTCAGAAACATTAACTTCGTTTCTACTTTTATCAAGTTTTCCGGTTGAACCGTTAGGTGAGAGTACGCATTGCAGCTTAGCAGTCGACCTTCCAGAATCATATGAAGTATAGTACGAGGGATGCTTTCTTTTTTTTCCAAGTCCATCTTTAAAACTACTATCCGATACCTTGACGATGTTGGATTCCATTTCTATCTGCTAGCAACGCTGAACTTAAAAACTTGAACAGTAACTCAGCTAACAAATCTAAATCTCTAGCAGTTCTGAAGACGGCAACACAACAACATCATGGAAAAAAGCAGGCTGACTTGTCTTCATCTTTGGTGCCTTGTTTCTTAGAAAAGTAAAAGTAATCAGAGAACAAACGTCACTGTTCTTCTCCAGTTTTTTTTCTTTTTTTTCTTTCCACAAAACGTGTATCTTTATGAATTCTTCGATGAGAGGGATGGTGGGGACAAGGTAAGGTGTTCTCTGCAAGTCAAAACCGCAGAAGAAATACGCTAAACCAACGAAAACCCTAAACCGGCGACGATGAAGAAGAAAGTGTCTCGAAAGAGACGAGCTTTTGTATATATATATATATAGGTCTCCGGCGAAGAAGCTTTATAATTAAGTCGGCGAGTGCCTTGGAATTTGCGTGGACAAAAGGCTTGATTAATTTTGATCCTTTTATTACGAATATTGATTTTTTTATTATTCCTCTTTTTTTTTTTTTCAACTTTGCCGGTTTGACCTACGCGGTTCAAGTATTAACCGACTTTTGTTGTTGACCAATAATAGGTGAAACGACATCGTTTCAAGATTCGGACTTGTAAGGGTTAGGC
>Unigene308
ACGCTCTTCCGATCTATTTTTTCAATAATATCTTTAACAGCCACCTGTGATCGGTTCCATTTTCACAGCAGTGTGTGGCAAGCGTTGAAGAGCTGTAATGGTGGTTTTCAGAAGATGATCATCTCCAACAATCATCCGCAGCTTCCTCGAGAATCCCTCTCGCGATATCTTCTTCTCCCTAAGTTGTTGGTAATAAGCAGTGATCAAGTCCATGTCTTTCTGAGCAATTTTGCTTGAGATTGCCTTGAAGAGCAGAGGGTAAGGCATCAAATTCGAGCTGGGCCTCCTAGTTCTGGAACCTGTACTCTTGTTTCCACTTCCTAGCTCATTGGAGAGAGAACCTTTGGCTCCTTCCAAGGTGAGCTCTGAACTCTCATGCTTACTCTGAGCAGCAGAAAGTAAATTCCCTTCAGCATTGGGGATAGACAACAGCTTGAAGCTAACTACAAATTCTGGATAAACATGAGTGTTCATATTCATGTTCCAGACAACATAATGCTTCGGACTCGAGATATTATCAACTCCATTATCATACCCTTCTCCACCAGTAACGAACTGCCCTCTATCGCCACCAAGAGGCTCCATGTTCCCCATTATCACACGGCACAAAACCATGTGACGCACACCGTTTTCATCAACATCACAATGTGTAGCACTGAAGTAAGGACAGTTTGCAGCAGCTAAATGAACACCAACACCATACTTTGACTTCTTGATTAGATCTCCACACACTCCAAGTCCATGCATCATCACTGCAGATAACAGTTCCTTCTTCGCAGGAAGCCAAGCGTATCTAACGTTGGCATCTCCTCGGCTTAGCTTAGTGATGTCAGCTTGTTTCTTGAAGAGAGATTGACGATCTTTGGCGACGTCACCTGAGAACCGATACGCATCAAGAAGCTCTACATGTCCTAGAGCGGCCATACCCAAAACAAACTTTTCTCTGACAGCGTCTACATCGAGGTCTTCCTCCTCAGCAGGCTTGACACCAGAGAACATACTAGCTTCTGTCTCGTCGTCCCACCTCTGGACATCATCATCATCAAGCTCAAGGCTGCAGCTATCCGTACTGTTCAACTTCAGCTTCGGTGATTTCCCACCGTTGATATCAATCTCAAGGTGCAGCTTGATCTCACATTGACCATGTTGTTCAAGATCTTCTCCTCCCACACTGTCAGGAAAAAAGCATTTTCCAGCAATGTCAATCCACGCGAGGTGTGTTTTCACACCAGTTTCCAAGTCCAGTCGATGCATGTGTAAGAAATCAAGAACGAAATGGCGACCGGAACAGTTCACCTCAATAGCAGCTCTCTTTGCTTCAAGATCATTCCTGATGGGGCAAATAATACTCTCAGGCAAATCGATCCATTCGCCGTTCTCGTAGAGCATTACACGCTTTGGCACTCCCGTCTTCTTGAAGTAAGAGTAGTATCTGACCAGAGCCTTCCCAGAGTGATTCTCAGAAACATTAACTTCGTTTCTACTTTTATCAAGTTTTCCGGTTGAACCGTTAGGTGAGAGTACGCATTGCAGCTTAGCAGTCGACCTTCCAGAATCATATGAAGTATAGTACGAGGGATGCTTTCTTTTTTTTCCAAGTCCATCTTTAAAACTACTATCCGATACCTTGACGATGTTGGATTCCATTTCTATCTGCTAGCAACGCTGAACTTAAAAACTTGAACAGTAACTCAGCTAACAAATCTAAATCTCTAGCAGTTCTGAAGACGGCAACACAACAACATCATGGAAAAAAGCAGGCTGACTTGTCTTCATCTTTGGTGCCTTGTTTCTTAGAAAAGTAAAAGTAATCAGAGAACAAACGTCACTGTTCTTCTCCAGTTTTTTTTCTTTTTTTTCTTTCCACAAAACGTGTATCTTTATGAATTCTTCGATGAGAGGGATGGTGGGGACAAGGTAAGGTGTTCTCTGCAAGTCAAAACCGCAGAAGAAATACGCTAAACCAACGAAAACCCTAAACCGGCGACGATGAAGAAGAAAGTGTCTCGAAAGAGACGAGCTTTTGTATATATATATATATAGGTCTCCGGCGAAGAAGCTTTATAATTAAGTCGGCGAGTGCCTTGGAATTTGCGTGGACAAAAGGCTTGATTAATTTTGATCCTTTTATTACGAATATTGATTTTTTTATTATTCCTCTTTTTTTTTTTTTCAACTTTGCCGGTTTGACCTACGCGGTTCAAGTATTAACCGACTTTTGTTGTTGACCAATAATAGGTGAAACGACATCGTTTCAAGATTCGGACTTGTAAGGGTTAGGC
>Unigene309
CGCTCTTCCGATCTGTTTAAGAGAGACAAAGGCATCATCAAGTTGCTCCCCAACCGCATATGCAACTGCAACGGCAAGTTAATGTGAAAAGCATCTCAAGCCAAGCTAATATTCAGGTACACGATCAACAATCTCAAAAGTCTAAAGCCAAAACTGAAGGAGATAATCCAGTTTCAAGGAGTAGCGCACTCATAAATGAGGGCTACATGGCCAGATCATGACTACTCCTATGCAGCCACAAAACATTTCCATGTAGTTTACCTCTTTTTCCAATGGTACTGTCCCTGCGAATTTGAATTCCTCTTCCAAAGGCTACCAGTTCGTATCTGCAGCTCCAGTTGTTCACCACAAAAAACATCAGGCAGGACATCAGGCAGGTGACTCAAAGACGGGAGGTGGAAGCTGTTCAAGTCATGCCGAAGACCAGAAAAAGACTCTTACTGGGAGGACTCCAGCTATGAATGGACAGACGCTGGTTTTTGACAATCCATCGAGAACCCTCAACTTTGTTTCTGGTACTTGGCCTCCTCCTCCAGCCACAAGGATGAGTGGAGATCCTTCAGTGTTTACCCATCATCTTACGCAGAGGCAGCAGCTTTCTGGTCGGAGTAAAACGATGACTCATTCTCAGGCTGACTCTGTTACCGCCAAGTCATCTCAGTGGAAAAACCCTGCAACCTCATCTCTCACGTCGTGCAATTCCTTAGACCTCAAGCAGTTCCAGTCTCAGCAGCAGATAAGAACACACGGACAGACTCAGATTTCTTTTGAAGCACCATCAAAGTCGCAACAGAAAAGATCTGGTGGTGGCTCTTCTTCTGCAGTCACAGGGTCTGCTCCACATGAAAAAGCAGCAAAACCTAAGGTCAACAACAGCAAAGCCTTGCCGTTATCACCTGTTCCTTCTTCAGCTTCACACGCACAGGACCCGACAGAGAATTCAGCTTCTGGCTCGACCCAAAAAAGCTCTCCAGTTTGTGGGAGGAACGTGCCAGCAATCATAACTTCTTGCCCTGGTCACCTTTCTGAGCTAAAGTACTAGTTTCATCGAAGCTGGACGTATGAAGTGGCCATTTTTGCAGTGTCTAGCTTCTGAATTAAGCTAATATATAACACCCAGGGGTCGGTATCTTCTTATAAGGTTTATCTAGATTGTTTAATGTATTTTATGGGGTAGTCGATTTTCTTTCTTTATGATCGGTGTAGTGTACATTCCATAGACTTAACAAAACCTTCAAGCAATTTATTTCATTGAAAATACCTCAACAGTATTATACTAAAGAAATCCAATAACGAAGACCACACTTTGGTTCTGCTATTTGATCTACTGAATCTTATGAGCTACTTGTCGACGGCTAGAGAAGCCACACTGTCTAGAAAATCTTCTCTTGCATTCTTATCAAACGGTTCTTCACCAATGTACAAGTCTAAGATTGATCTACACAAGAGTTTGCTCTTCACACTCCCAACATGGTTTCCCTCAATTGCTACGCTGAGTACATGGCCTGGTTCTTGTGTCAAATCAATTACGGAGCTTCTTGGAATTTTATACTCATCTTTGAAGAGGCTAGTGAAGCTTTGAAGCAACTCATCGTTGTCTACACCACCAAACTTCTTGAGTCTGTTACCGACTGATTCTTGGAAAGCAGTGCGCACGGAACGGATGTTGAGTTTGCTGTAGACAATCTGCAGCCTTATAGTCATCTTTATGTCGGCTTCCATGAGCTGATCCATGAATGCCTTGTTTCCCCTGAGCTCAGAAGCTGCAAGACTTGCGTATTTCTCACCCACAAGTTTCTTCACATCATCACAGTCTGCATATATGCCGAATGCGTAGACATCGATGTTCTTCAACCCCAGCACGCTCTTCTTCCTCAGCCCCACGCCGAGTAATCTCCGGGATTCTCCGATTGTAGCCGGGAACGAGAACCCGGTCTTAGGCTCAGCAACGGATTCGGAGCTAGAATCGGCTAGAGTCATAGATCCCCATGGTAACAGAGACGAACGGTGAGAGGAGAAGACCCAATCCAGAATCGAATGCCTGGGATTCCGCGACGCCGCTACCGCAGCTGCGGCGCCAACGGTGAGTGTCACGGCGACGGCAGAAACAGAGAATCTGGAAGACGAAGAAGTGGCGCGCGGTGGTTTGGGGAGTGAGGGCTGAGAAAACGAGAAAGGGAAGCGAAACG
>Unigene310
ACCAGAACCATCAGAAGGTAGATACTTGATGAATGTTCGTATGCTTCTTTCTTATGATGAGGAGAAAGTATTACTGCTTCTTTTTTTTAATTTTTTTTGTGTATCTTTCTTATTATCTTGATATGTCGTCTGATGGGTTTTAGCAGGTTGGCGAGAGAAGAAGTTGACACCGGTTGAGCATGTTACATCTCTTGATACGAAAAGTGGGATGTATATAAGTGAGGCGCTGAGAATTCAGATGGAAGTTCAGAAGCAACTTCATGAGCAGCTCGAGGTTCAAAGAAAGATGCAACTTCGGATAGAAGAACAGGGAAAGGTCCTGCTCATGATGTTTGAAAAGCAAAATATGGATTTTTGCAAACCGGACCAAGAAGACAAAGCAAGTGAGAAAACAACGCCTGAAAGCTGTTCAGAGGAGGCAGATTCTCCACGACCAAAGCGTCCGAGAAACGATGAATGAAAGGAGAGGTTTCTTGGGATGACATATCTATAAAAGTGAAAACGGTGTGTTGGTGAAGGAGTAGAGTTTGACTTATTAGAGTAGGAGCTTTCTGTCTTTTTAGTTCTTAGGGCCTTTTCTCTCAGTTTTTTTCTTCTTCTGTTTAGTAAAACTATTATTTTCTGATTCTCAGCTCACTAGGAATAAACAGAAATAAAGAGCAATGAATTTTGTAGATTTTTTCCTATCTCTGGGATGTAATCTGAATGCTAATTCTAGATTTAGTGTTTATGTTGTTATTTGGAGAGACACCTTTAACTTTAAACTTCAAAA
>Unigene311
TGTGCTCTTCCGATCTGTTTCTTCCTAGATAGAGTGCTGATGATATTAATCAGAAAGAATAAATACAATAGTAAGAAAAAATAGTTTCCCTTTTTTTTTTCTTTTTTTTTTTATCAACGAAAAAATAGTTTCCCTAATAAGAAAAAAGAAAGCTCCTAGTCTTCTTCTAATAAGTCAAAACTCTCCAAGCTTCACCAAAAACACCATTTTCAGTTTTATCATCATCATCATCTATCATTCCGAGAAACCTTGTCTTCATTCAACCTTTTCTTGGACGCTTTGATCTCCGAGAATCTGCCTCTGCCTCTTCTTCTTGTTCAGGTTTGCCAAACTCCATATTTTGCTTCTCAATCATCATGACAAGTGCCTTTCCCTGTTTTTCTATCTGCATCACCAAGACCATCTT
>Unigene312
CAAGCTTGCTTCTCGAGCCCAAGTCAATGCTTTCTCAAAGCAGCCAAGGAAGGTGTCACAGACGAGCTTGAAGGATCTATCGACGCATTGGCTTGGGGCAAAGTTCCTTCTTTTGGGACTGGAGATCAGTTCGAGATCATCATCTCCCCTAAGAATCATGGGTTTAGTACACCGGTGGTAGACGTGTATGGCTTTCTCAGTAGGACGGCCACGCTTCCAAAGAGAAAGGCTGTCCGTGCAACAAGCTCCTCCTTGCCCAAATCAGACGAGTTCACGGTCCAGCCATTCCCCGTGCTCGACACGGCTCTCTCGAAAGCAGTCAAGACACTCGATGGGAAAGGACTCACCAGGTCGCAGCTCAGAACGATCTTTACATGGAACGACATGGAAAAGCTTTCCCGGTCACTGAAACGCATTCTCTACAATTACGAGATTGATGCTACGTTGAATGAGTTGGACGGGAGACTTCTGATGATGGCTCTTCTCTTCCATCCCAACAGAGATGAGAAGATAGGACCAGGCTTCAAAGGAATCAAGGTGGCTAATTCTAAGCATGGGAATGCTCGTTGCTTCGAGGTGGTGAGAACAGACGGAACAACTGAAGATTTCTCTTACCACAAGTGTGTGTTGGGAGCAACAGAGATCATTGCCCCTAAGAGGGTTAACTTCTACAAGGCGAAGTACCTTAGGAACGGTACGGTGCAGCCCGGTGCTGTCTGAAAAACAAACTATCTTTTGTCTGATATAATATTGAACAATGTAGGAAGGTCGTTGTGTGTGTGTGTGTGTTATGTGGATAGATAGAAGGATAGATATA
>Unigene313
GCTTAGCCAGGAAAGTCTTCCGTCTTTTCAAGTTTGTTAATGACCTGCATGGTCTTATCAGTTCTGTGCCTAAAGGGACTCCACTTCCTCTCGTTTTGCTTGGAAAGTCGAAGAACGCACTTTTATCTACATTCTTGTTCCTGGATCAAATTGTGTGGCTTGGGAGATCAGGAATCTATAAGAACATAGACCGAGCTGAGTTACTTGGACGTATCTCACTTTTCTGCTGGATGGGATCATCTGTCTGTACTACTTTAGTTGAGATTGGTGAGATTGGAAGGCTATCTTCATCGATGAAGAAGATCGAAAAGGGGCTTAAGAATGGCAACAATTTGTATCAAGATGAGGAGTATCGTGCTAAGACTAAACAATCGAACGAGAGGAGTCTTGCTTTGATCAAAGCAGCAATGGACATTGTTGTAGCTGCTGGTCTTCTTCAGTTATATCCAAAGAAGATCACTCCTCGTGTCACCGGAGCTTTTGGGTTCATCACCTCCCTCATTTCTTGCTACCAGTTGCTTCCGTCACGACCCAAGATCAAGGCGCCTTGAAAAGCTTGTGGAAGAGAGCTGGCGTTCAGGAGAAAGTCATTTCAGAATGTTTCTGTTGGTTCTTTCGAGTAATGTGCTCCTCTTATAAGTCCTTGTATAAAAATCAAACTTAGTTGTGCACGTTTCCATGTATCTGAAATCATCATTGGTCTGATTCTAAAACTTCATTCGTTGACATGGCTTTCAGTCAATGATCCCACGTCTTGTCATGTGAGTGTGAAGTTCTAGCATAGGTTACATGTCTACAACGTATTGAATATATATCCCTTTGTAATTGCATGTAACTAACAGTTTTCATATTAC
>Unigene314
TTTTACAATTTGTAACAAGTGCCTCTTTGATGACTTCTAACAAGCTGTTTTGAACTGTATTGAAGTAGGAGGAACGAGAGAATGATAGAAATAGATCTGTTATGGTTTAGAGCAGAACAGATTTAGATTTAAGTATGTGGAGCTCATCAACAAATTGAACAAGTACAATTCCAAAGTTTAACATCTTGGGGGTAATGGCGGATGGGAGTTATAGGTTGCTGAAACGAGAGCGCTGAAGAAGGATTTAACAAATAAGGTACAAGCTTCATTTCATAAACATTAACACACAGTCTTTGCATTGGCTGATGGAACAAGCTTTATTTTTCTTTGTGGTTACATGAATCTACTTGCTACTGGTTCGGGTTTGGTTTTGAACATGTTTCTGAGATCGAAACAACCACTTCTTACCATTCAAACAATGGTAAAGATCTGCATAAGGAGGCAAATGGCTCGATTTCATCTCCAAGTAATGCGAATGTGAATCCTGAAGGATCTTCTTGGGCTTTTAATCAGGCATCTTTAGATACTGGAAACGAGAAAGAGGAAAACGAAGTGCTGCCAGACAAGCCAAAGGGAGTCTTGCCGCTGTCTTTTTTTGAGGATGAGACATTGGAAACCTCTGATAGTTCGGTTAATGAGGATAATCTTGTTTCAGCTTTTGATTTCTCCGTGAGAGAGAAAAGTAAGGCTCCAAGTCAAACTGTGTCCATCAGTGACCTGATATCAAGTTTATACAGTCAGGTGGAGGAGAAGAATGCTGCCAATCTGTCAGAAAAGTCTGCCACAGTAAATGGTGAGGATGAGTCATGGGAGTTCCAGGGCCCTACAAAGACCATAACAGATTCGAGCTTAGCAGAAGGTGGTGATGATGATTTTGACAGTACTTGGGAGTTTCAAGGTCCTTCTCTGCCCTTGAAAAACTCTGATCTTGCCGATGAGGTTAACGATGATTCCTGGGAATTTCAAGGTCCAACACAGCCTGTGAATGATAATACTTCTTCGAGGAAAGAAGATAATGGTTTGCGGGAATCTAAACAGAGTTCAGTGGAATATGAAGGTGAGAATGGGTTCTCTGTTCCAAATGGTTTTGGAAAATCGCATGAGGAAACAGTAATCACCATAGAGCCTAATGATTACCGAGATGTCTTTCATATGCTGAAGACTGAGCTATACTACCTTGCCCTAAGCCATCTTGAGACTTTAAAGGAAGCTCGTGACTTGGCTGCTAATTCTGATGAAGTCGCTGAAGCTCAAAAATATGACGATGAAATACAGGATCTGCAAAACATGCTGAAAAATGATGTTTTGATCAGTGAGGTCAACGTAGAAAGTCTCCAAGTTAGATCATCTGGCACTACTGAACTTTATAAAGTTCTCCAAGAGCCAAAGTTTCTAATAGTTGATTCAGAAGATCTCCTGTCAGAAAGATTGTTATTAGCAGAGAAGGACTGGAAAACAGCGATTGAACTTCTCAAACACGCCACGTTGACCCTGAAGGTCCTAAACTTGGGTTCACATGAGCAACAGTCAAAATACGCTTCAACCTGGTTGGTCATTGCTAGGACCTGCGCTCAAGAACTGCGGCATGCTGCATCTATTTGGAAGCAGGTGGTTCAAAATGATGTTCAAGAAGAAATCCTAGCTAAACCTCAAGGGAAGCGCTATCTTATCTCAGTAGGAGAAATTTACAGAGTAGTGAAAATCCTGAGAGCCTCGACGAGACTATATAAACCGTGGATTGTATTATTTCCGACATCATCTACTGTGTTGGCTGTTCTGGACGAATGTGTGGAGTTGTGGTTAAGCTCTGGATTAGAAGAAGCTCTTCGGAATAATATCATCCGTCTTCAAGGAGTTGAGAGTAACTATTCTGCTGATCAACTTCTAGAATCAATCAGATGTATAGACGAAGTTGACGCCTTCACACTTCACGCCTCACCTACCTGCTGCATTTCTGCTCTAAATACTGAAATAGTACCAGGGATTAAGATGGTGGAGTGGAACGGAGAGCATTACTTGGTGTCTCTTGCTAATCTATGGGCTAATCTGATCAGCCCCGCTTCACCCGACCTCGCTGGCCATGGTCTTTTCACCGGGTCCTAGAAAAAACGTACACAGCGATTCATTACTCCCCTTTCAGCTTCTTGTCGTCTTCGGAGCTGCAAATTTCCTTCCCACTCAGTTCCTTCACTACTCTCCTTGCCGTCTCCACCATTTTACTCTGCGATATCGTCATTTCACCGCAGACTTCTTCAAGACTTGCTGCAAATTCTGAGGTCTTGGCTTCGTAAAACTTCACCTGTTTCTCTACTTCAATCACCCGTTTGCTCTGATTACGTGCTGTATCACGAAGAGATTCTAATATCTTGTACGAACCCGTAAAAGCGGTCAACGCATCAACATGTTTCATAGAAACACTCTCGAAATGGAGCCTCAACGAGTTATATTGCTCAATGAGGTCCATCAACGAGGAGCAGCCCGAAAATGAGGCTTCGGTTTCAATAGACGTAGCAGATTGACTGGTTGGTTTATTGGAAACTGGATTGATGATGTTCTTAGAAAGACTCGTTGCTTCAGCTACCTCTACCTCCAGTGCATAACCCTCGTTACTATTTGTTGTGTAATAATTACACAAATCCATTAGTTGAGTTTCATTATGTTTCGCTGCAAGTGAAGAGGGTACTTTCTCTCCTGTCTCAAGACTAACCACATCTTTAGATTCTTGGTTTACACTAGCATCCGAACTCAAATCAACAATAGTTAGTGAATTAACATCATCCGAAAATTCAGACAATGTAGAACAAGGAGAACCACCAAGTCCTACTTGTTCAGATGGAATTTGAGCATCATTCTCCCATTGAAAGAATCCACATGCTCCGAAACCCTTCTTAATGCAACAAACAAAGTATGAACGGTGAGCGTTAGGTCCTTCGGTGACGGTTACTCTTCTACAGGGACCAGAGCCACAAGGGCAAGTAGGGTTGATGGAGACTACCGGCTGCGATTCGATACTCACTTGGTCGCACCATTTGAAAAATTCGCAGCTTGGGACCTAAAATGTCGGCAGAGATCAGTAGAAAGATAGGGAAGGAGCTCAGAGAGAGATA
>Unigene315
CCATATTTTTATTTTATTCCTTTTCTTGTCTGTACATGTTCAGAGATTTTCTCCTCATTTTAGAGGTTTTTAGATAACAATAAAGAAACAAAGATCTTCCTTTCTGGGAAATACTGTGGAATGATCACAGTTTCAATACAGCTAAACATACTGTTGTAACATAAATCGAATTACCAAAAAAAAAAGAAACAAAGAGCTGGAAAGAAAAAAAAAAAGGTATGCTATACTTTTGCTGAAGTTAAGCCAAGAAGGTAAGAGATCAAAAGAGATAAGTCTTGAAATTGATTAGTCATTGCCATATAGCTGGGGAGGAGGTAACTAGGTAGAACAGCAACCTTTCCTGTTAGCTACAGATGAA
>Unigene316
TGTAACATTGTAGCAAAGGGCTTCATCTATGAAATGGAGATGCATAAATATGTTTAGTTATAACAATAAAGAAACAAACAAAAAAAATCTTTCCTTTTTGTGGAATGGTGTGAATGATCACAGTTTCAATACAGCTAAACATACTGTTGTAACATAAATCGAATTACCAAAAAAAAAAGAAACAAAGAGCTGGAAAGAAAAAAAAAAAGGTATGCTATACTTTTGCTGAAGTTAAGCCAAGAAGGTAAGAGATCAAAAGAGATAAGTCTTGAAATTGATTAGTCATTGCCATATAGCTGGGGAGGAGGTAACTAGGTAGAACAGCAACCTTTCCTGTTAGCTACAGATGAA
>Unigene317
TATTCTAATCACATTCTGTGTTTCTCCCGGTTGGTCTTCAACTAATGTTACACTAGCTCCAGACCACTCACTGATTTGTGCAAGCTTGTTTCTTGATTTCGTAACAAGCTTAGGAATAACCTCGTCTGGTAAGACAATTTCAAGAGTGCTCCTAGTAACAAGTGCCACCGACATTCTGCTTGCCGTGACAGGAACCTCATCCCGGTGTTCACTTTCACCCCCCTTTGCAACTGATCCACCACCTTCCTTATATTGCGGCGCGGTTGCGAGTCCTTCACGGGGTTGAGTTGTGTTATTCGATGAAGCTACCTCCATTACTCCTGCAACACCTTCAAGAGGGCCAGTTGTGGAAGTGGAACCCGGTGGTGTCTCCTTCTGAGAGAGCTCCTTGCACATATGACTCCGCAACCGTAAGGTTAATTCAACAAGTGCATCCCGAGCTGCTTTGATCTCGCCAGCAATCTGTACAACAACATCATTGATGGAAACACACTGGGGCATTTCGTCCCTAGCGAGAATCTGTACGCTTGCTCCAGTTAATCGTGATATCTCAGATACTGATCCTGCTTTCCCTTCCAAACATCCTGAGTCTCTAGATGAGACGAGCAATTTCGTCGTTATAAGGTTATCTTTATCCGGAATCAGGTCTACGATCTGAGTTTGAATGTGCAACAAAGCTTCTTGAGCAGGGAAAAGCG
>Unigene318
CTGTGCTCTCTCTGCCTGCTCTGGCGTACCCGAAATACGAATGACATTCTGTGTTTCTCCCGGTCGGTCTTCAACTAATGTTACACTAGCTCCAGACCACTCACTGACTTGTGCAAGCTTGTTTCTTGATTTCGTAACAAGCTTAGGAATAACCTCGTCTGGTAAGACAACTTCAAGAGTGCTCCTAGTAACAAGTGCCACCGACATTCTGCTTGCCGTGACAGGAACCTCATCCCGCTGTTCACTTTCACCCACCTTTGCAACTGATCCACCACCTTCCTTATATTGCGGCGCGATTGAGAGTCCTTCACGGGATTGAGTTGTGTTATTTGATGAAGCGACCTCTATTACTCCTGCAACACCTTCAAGAGGGCCAGTTGTGGATGTTGAAGCCGGTGGTGTTTCCTTCTGAGAGAGCTCCCTGTACATATGACTCCTGAGTCGTAACGTTAACTCAACGAGTGCATCTCGAGCTGCTTTGATCTCCCCAGTTATCTGTACAACAACATCATTGATGGAAACACATCGAGGCATTTCTTCCCTTGGTA
>Unigene319
TGGGAAGCCTCCAGTGCGGATCGATTTTGAGTCCAGGTACAAGCTTGAATTGCCTCCTGCTAGTAAGAAAAATGATGATGCTGCCTGGAAGCAGTATCTTCAGAAGAATCAACGGTCATTGCAACAGAAGATGATCGAGCTTGAGAATTTGGAAATGATGGCTAAGCAAGGCCCCGAGCTTTGGAGACAGAACAACCATCGGCTTGAAGTATTCTTGACCAGAATGCAAAAACTAGCTCAGGAGCAGAACGAAGAAATTGAAAAAGTAAATCGTGAAAGGAAGTATCATCAGCAAACCACTGCGTACGAGCTCAATGCTCTATCTCAAGAATGGAGGCAGCTCTGTGTGAAGAATATGGAGATTCAATCTGCTTGTGTCGTGCTAGAGACAAAAATCGATGCGTTCAAAAAGGAAGCTGCTGAAAGAGGATGGAACTTAGAAGAGAAACTAGAGAGTGCCAAGCCGCTTCAACCGCAGTGAGGCAACCGTGCTAGGGTTGTTGGCCCCCGCTCTTTGCTTGCGTTTACTGATATGTTTAAGCATATCGTTTACGATTTGTTAGTGAAAATGATGTTTTAACCTTCTATCGATCTACTATCATTTATCTATCGGCTATAGTTTGAATGTTTGTTTAACATATATTTTTCTTTATAGTATAAGATTATGATTTGATAAGAAACATCTTAGGTTAA
>Unigene320
CGCTCTTCCGATCTGTTTTCTACAGTCGAAGAGCATACTCGTATATATAACAAACACCTTACGACACATCCTTCGGTATGTACAGAGTCAAAGCTCATGGTCTTGCATGTCTCTAAATTGTTCAAAAGAATTGAGTCCAATGAAAAAAACAGGAAAGAAAAGAAGATAATACAGAATGACCAAACAGACTTGAAGCAGAGTCTTTTTTGTTCTTTCTTATTTGTTGTTTAGACCAGAGCTCTCGCCGGATTTCCAAACCACATCGTTAAGTGTGGTCGACAGCTTCTTGTAGAACTTATGAAACTCTAATGTATCCCCTTTAGTTTTCCGGACTTCTACCATATGAAGAGATGGTGATACTTGAAATATCTCAGTCGCCACTTTTAGGTTTCCCTTCCTTCCCGCATTCACGCTTTCTCCTTCTCTGTCCATCATCTTCCCATTTTTATTTCTCCGATTATTATTTTTTAATTTAACCGGCGATGGCGTCAACGTCGGCCGAGATCGAGCAATTGACTTCCGGCGCGAGCAATCGGATAATCCCGATACTGAAAACGCTTCGCAAGTGCTTCATCTTCGTCCTCTCCATCTTCCTTTCTCTCCTCCTCCTTCTCCGTCCCCGCCGCCGCGTTTTGCCTCTTCCGTCGCCGGAGGAGGAGGCGAGTCCCGCTGCTCCGTCGAGGCGATGGAGAAGGAAGATGGCGTGGAAGCTGGAGGAGGAAGACACGGCTAGGCGCCGTTCGTTGGCGGAAGGCGTTGAGATCGGCGAAATCGATTCTCGTTGGAGTAGTTTCTTGTTCTACGGACGACGTGGTAACGCTCTGTTCTCTCGGTCGTGGTTGCCTCTTTCCGGCGAGCTTAGGGGGATTTTGATTATTATCCATGGATTGAATGAACACAGTGGGAGATATTCTCAATTCGCTAAGCAGCTAAACACGAGTAACTTTGGTGTATACGCTATGGATTGGATTGGTTTTGGTCTCATAACGTTGTAATTAGGTCACGGTGGGAGTGATGGTTTACATGGATACGTTCCTTCTCTTGATTACGTTGTTTCCGACACTGAAGCTTTCTTGGAGAAGATTAGGTCTGAGAATCCGGGCGTGCCGTGTTTCCTCTTTGGTCACTCTACTGGTGGAGCTGTGGTCTTGAAGGCGGCTTTATCTCCCTCTATTGAAGATATGTTAGCTGGTATTGTCCTAACATCGCCTGCACTTCGTGTCAAACCTGCTCATCCTATTGTCGGGGCGATAGCTCCAATCTTCTCGTTGGTGGCTCCAAGGTTCCAATTCAAAGGAGCAAACAAGAGAGGCATTCCGGTCTCAAGAGACCCTGAAGCTCTCTTAGCCAAGTACTCTGACCCGTTAGTCTACACCGGTCCAATAAGAGTCCGAACAGGCCATGAGATTCTCCGCATAACAGCTTACTTGACCCGGAACTTCAAATCCATTACAGTTCCGTTCTTTGTCCTCCACGGCACAGAGGACAAAGTAACTGATCCACTGGCGTCGCAAGACTTGTATAACCAGGCCCCATCAGTGTTTAAAGACATCAAACTCTATGAAGGTTTCTTACACGACCTTCTCTTTGAACCTGAGCGTGAGGAAGTTGGTCGCGATATCATAGGTTGGATGATGAAGCGGCTCGATGATGTTAATGGATCAGCCGCTGGCCTTTGGTGAAAGATCAGAGGAGACATCAGATATGTCTTCTTGTTGTTTAGATAGTTGTGATACAAATGGTGTGATTGTAAAATCAGAACCAAAGTGTAGGAGATACATATATTATCTATGAATTGTTTCATTTTGTTGTTTGCTTATTATTCTGGTCCCCTTATTATTCAGTAGACAATTCTTGGTAGGAGGAGTTTGAGATCGGAAGAGCGTC
>Unigene321
ATAAGAGGCCAAAAACAATTGCTAAAGAGTATCGTCCGGCGAAAACCTTCTCAGGTGCAGCCTCCACAGCAGCCTCAAGTCCAGCACTCTTCCGTTGGCGCCTGCGTCGAAGTGGGGAAGTTTGGACTCGAAGAAGAGGTCGAAAGACTCCAGCGGGACAAGAACGTCCTCACCCAAGAGCTTGTGAGGTTAAGGCAGCAGCAGCAAGTCACCGAACATCATCTCCAAAACGTGGGGCAGAAGGTTCAT
>Unigene322
AGATGATGTTCTGTGACTTGCTGTTGTTGCCTTAACCGAACGAGTTCTTGCATGAGGACGTTCTTGTCCCGCTGGAGTCTTTCGACCTCTTCTTCGAGTCCAAACTTCCCCACTTCGACGCAGGCGCCAACGGAAGAGTGCTGGACTTGAGGCTGCTGTGGAGGCTGCACCTGAGAAGGTTTTCGCCGGACGATACTCTTTAGCAATTGTTTTTGGCCTCTTAT
>Unigene323
AGACACCAATCTTTCCCTATCTTCATCATCTTCTTCCATATCACAGTTATTTGAAGGAAGTGCGTGAAGCAGTGGCAAACGTCTTGATAGGGAACAAAAAGACATGGCTTCTTCTTCTTCTTTTTTCACTTTCTCTAGTCAGACCACACTGCACTCCCATCTTCACAGAAACACCTTTCTCACCAAAACCCAATTTCCAGTTCCCACAAAATCATCAGAATCTAACTTCTTTGGTCTCAGACTCTCTCCCTCCACCTCTCGCTCTCCCCTCTCTCCCTGTTCTTTCAAAAGCTCAATCTTTGCTAAGGTTAACAAGGGGCAGAGTGCACCAGACTTCACACTAAAGGATCAAAATGGAAAGCCGGTGAGCTTGAAGAAGTATAAAGGGAAGCCTGTTGTTGTATATTTCTACCCTGCCGATGAAACCCCTGGCTGCACCAAGCAGGCTTGTGCGTTCAGAGACTCTTATGAGAAATTCAAGAAAGCCGGCGCAGAGGTCATTGGCATAAGTGGTGATGATTCTGCTTCTCACAAGGCCTTTGCAAGCAAATACAAGCTTCCTTACACATTGTTGAGTGACGAAGGGAATAGGGTGAGGAAAGATTGGGGAGTGCCAGGAGATTTATTTGGGGCATTGCCAGGGAGACAGACTTATGTTCTCGACAAAAACGGTGTCGTTCAGCTGATCTACAACAACCAGTTCCAGCCTGAGAAACACATTGATGAGACCTTAAAGTTCCTCAAAGCTGCTTGATCTTGTCTTCTTCTCTTCTTCCTCATCTGGATGACTGGATATTTACAACAACAATTCATGACCTTCCTCTATTGTTATCATTTCTCTTTTCCCAATGACTCCAATTCAAAACACCAAACTTGATGATAAAAAAATAGA
>Unigene324
TCCTCCGCCAAACGACCACGAGCTCTTGCAGATTTAAAATTCACGTATGTAGTGTCATGCCAAGTCTATGGGAACCAGAAAAAGTCAAGTGAGGGCAGGGATCGAAGTTGTTACAATAATATTTTACAGCTCATGCTCAAGTATCCATCCTTGCGTGTTGCCTATATAGATGAAAGGGAGGAGACAGTTAACAATAAATCACAGAAAGTATTCTACTCCGTGCTGCTCAAAGGTGGTAACAAATTAGATGAGGAAATATATCGTATCAAACTTCCCGGCAATCCTACTGAAATTGGCGAAGGAAAGCCCGAGAACCAGAACCATGCCATCATTTTCACTCGTGGTGAAGCACTTCAGACCATAGACATGAACCAGGACAACTACTTTGAAGAGTCTTTCAAAATGAGAAATGTGCTACAAGAATTTGATGAAGGTCGTCGTGGCAAGAGAAACCCAACAATTTTGGGTCTTCGTGAACATATATTTACTGGAAGTGTTTCATCACTTGCTTGGTTCATGTCGAATCAAGAAACAAGTTTCGTTACCATTGGCCAACGTGTTCTGGCAAATCCTCTGAGGGTACGTTTCCATTATGGCCATCCTGATATATTTGATAGAATCTTCCACATCACAAGGGGAGGCATTAGCAAGGCTTCAAAGATAATAAACTTAAGCGAAGATATCTTTGCAGGGTACAATTCAACACTTCGTGGGGGTTACATCACACACCACGAGTACATCCAAGCAGGGAAAGGGCGTGATGTAGGGATGAATCAGATTTCGATTTTTGAAGCCAAAGTTGCGAATGGTAATGGAGAACAAACACTAAGTCGTGACGTTTACCGACTTGGACGCCGGTTTGATTTTTACAGGATGCTCTCCTTCTACTTCACCACTGTTGGTTTCTATTTCAGTAGCATGATAACGGTGGTCACAGTATATGTGTTTCTTTACGGGCGTCTTTATCTAGTATTGAGCGGATTGGAAAAGGAGATTCTGCAAAGTGCAACTATACATCAGTCCAAAGCCCTTGAGGAGGCATTAGCAGCGCAAACTGTTTTCCAGCTAGGTTTTCTGATGGTTCTACCAATGGTTATGGAGATTGGCCTAGAGAAAGGGTTCCGCACGGCCTTGGGTGATTTCATCATTATGCAGCTTCAGCTCGCCTCAGTTTTCTTCACGTTTCAGCTGGGAACAAAAGCACATTACTTTGGGAGGACGGTTCTGCACGGAGGTTCCAAGTACAGAGCAACTGGTCGTGGATTCGTTGTCTTCCATGCCAAGTTTGCGGAAAACTATAGACTATACTCGCGAAGCCACTTCGTCAAGGGACTTGAGTTGGTCATATTGCTAGTAGTCTATCAAGTTTATGGGAACTCGTACCGTAGCTCAAGTCTTTATCTATACATAACGTTTTCGATGTGGTTCCTGGTGAGCTCTTGGCTGTTCGCTCCGTTTATATTCAACCCGTCTGGGTTTGAGTGGCAAAAGACGGTGGATGACTGGACTGACTGGAAAAGATGGATGGGGAACCGCGGTGGCATTGGAATCGTCGTTGAAAAAAGTTGGGAATCATGGTGGGAATCAGAGCAAGAACATCTGAAGCACACTAATTTAAGAGGAAGGGTTCTTGAGATACTTCTCGCACTGCGTTTCCTCCTTTACCAGTATGGCATTGTCTACCACCTCAACGTCGCTCATCGCGACACAACATTGCTGGTTTATGGACTTTCTTGGGCGGTTTTGTTGTCAGTTCTCCTCGTCCTAAAGATGGTATCAATGGGAAGACGAAAGTTCGGAACAGATTTTCAGGTTATGTTTAGGATTCTCAAGGCGCTTCTCTTCCTCGGTTTCTTGTCAGTCATGACTGTATTGTTTGTAGTCTGCGGCCTTACGATCTCAGATCTATGCGCTTCATTCCTAGCTTTCTTGCCTACGGGCTGGGCCATTCTTCTTATCGGGCAAACGCTGCGTGGCGTGCTAAAGGGAATAGGAATATGGGACTCGATTAAAGAGCTAGGGAGAGCGTACGAGTACATAATGGGGCTTTCGATTTTCACACCCATTGCTGTCTTATCTTGGTTCCCATTTGTGTCTGAGTTCCAAACCAGACTCCTGTTTAACCAAGCTTTCAGTCGCGGTCTCCAGATCTCTATGATCCTCGCTGGAAAGAAAGACAAAGAGACACCTGCCCCCTCCAAGTAGACAGAGAGACACCTTCCATCTCCAAGTAGACAGAAAGACAAAGAGACACCTTCCACTTCCAAGTAGACACCTTCGTATTCTTTGATCTTCATTCTTTTTATTCAGTTGTCGTAGCTGTTGTTAGTATATTGATTCGGTCTCTAAGATCACAGAAAAATGTTGTTTTACAGAGTAAGCCATTTGTTCAAAGTTAAAACAGATCGGAAGAGCG
>Unigene325
TGGCGCCTGTGAGCTCTTTGTAGTCAGCGTTCTTGACCGCCACCATTGGACGAGTCACCAGACCTCTCACGTCGTCCCTGAGCTTGCCCTGGGCGATGTAATGGTACGCCATGATGTAATAAGATGGTAGGTTTCTTATCACTTTGGTGGTTTGGTTGAAGCAGAAAGCGTAAAGTGCACATAGTCCTTGAAACGTTTTGATATAAAAGGCGACGATCAAAGGTCCAACAATCCACAAAGGAGATGA
>Unigene326
TGGCGCCTGTGAGCTCTTTGTAGTCAGCGTTCTTGACCGCCACCATTGGACGAGTCACCAGACCTCTCACGTCGTCCCTGAGCTTGCCCTGGGCGATGTAATGGTACGCCATGATGTAATAAGATGGTAGGTTTCTTATCACTTTGGCGGTTTGTTTGAAGCAGAAGGCGTAAAGGGCGCATAGTCCTTGGAACATTTTGACATAAAG
>Unigene327
AACAGTAAGTCTCCGGTCACTTTCAGGCTCAACAACTTTGGCTAGAGGATACTGTTCGCCAGATATATAAGAAGAAGCTTCCTCTGCGTAAGACTGATCATCATCCTCGTCTTTGGTTGCATGATCAGGACTTCCGCGGGTGGTTGCTTTCTCATGATCACTTGGATAATCAATTTCATGGGAAAGGAACCATGTCTCATCCTCAATAGGTTGTCTGACGTAACCAATGTCGTCATCATCCTCATACTCGTCAGAGTCCCAGTATTCATTACGGTAATCAAC
>Unigene328
GGTGGGCCGCTTGCGAATAGAGTATGAGGTCTGCTTTTCTGGGCAATTGGATTTGTGGCAGCCAAAAGCCTCTCTGCTGGAGTACCGTGGCGCTCTCCTTTGGTGTCTTTCTTGTATGCGTAAGAGACTGTTATCTGACGATTACACAGATACTGTCCGGTCATAGACTCAATAGCAGCATCAGATGCATCAAAGGAGTCATAGCTAATGAAACCGAAACCACGTGAGTTCCCGGTATCAGGATCTCGCATTATCTTAGGATTAGAAGCAATGCCACCAAAAGCGCTGAAAGTATCATACAAGATCTTCTCATCCACATCAGGGTCAAGATTGCCAATGAAAAGGTTAGCACCAACATCCAAACTCTTCTTATCTTGAGACGCCTAAATACAATTAAAAAAAAAATGTTAGCAAACTCCTCAAAACAC
>Unigene329
GGTGGGCCGCTTGCGAATAGAGTATGAGGTCTGCTTTTCTGGGCAATTGGATTTGTGGCAGCCAAAAGCCTCTCTGCTGGAGTACCGTGGCGCTCTCCTTTGGTGTCTTTCTTGTATGCGTAAGAGACTGTTATCTGACGATTACACAGATACTGTCCGGTCATAGACTCAATAGCAGCATCAGATGCATCAAAGGAGTCATAGCTAATGAAACCGAAACCACGTGAGTTCCCGGTATCAGGATCTCGCATTATCTTAGGATTAGAAGCGATCCCACCAAATGCGCTGAAAGTGTCATACAAAATCTTTTCATCCACATCAGGGTCAAGGTTTCCAATGAAAAGGTTAGCACCAAAGTCCAAGCTCTTCTTATCTTGAGACGCCTTGTTAACACGTATAGGCTTCCCATGGATCTTAATCATGTTAAGAACCTTAATTGCATAGTCAGCATCTTCCTCGCTACGGAACTCAATGAATCCATATCCTAGGTGAAGACCTGTCACCCTATCTTTCGGGACGTAGACGTTCACAAGTGGGCCGGCTTGTACGAACAGTTCCCAAAGCAATTCTTCAGAAAGCTGGGGTTCGAGACCACCGACGTAAACAGTGGCTTCTTGGTTCCTCTCGGCGGAGTGTTGGCCCAGAAGATTAGCTCCGACTCCGGGAGCTATTCGAGTCGTCATCTCCGGTCGCTGATTGAGAAAGGTTTACCATATTTCTAGCTCACAGAACGAACTCATTGGGTTCTGCATCACTAATGGGCTTCTTCTTTTAGACCCATTAATCTTTTC
>Unigene330
AATCAGAAACAGTATCATTACCAGTGATCTAAGCCTGGAAGATGATGATGATCACAAAACTTGCAGCAGCAAAGGGATCAGTAGGTTTTTGGATTTAGGGTTTAAGGTTCCAGTGACGAAGAGATCATCGGTCGAGAAGAAGAAGAGGCTGTGGAGTAAACTCGGCGAGGAAGAGAGAGCCGCCTTGCTTCTCATGGCTCTCTCTTGTGCCTCCGTTTATGCTTAAAAAACGATGAAGAATAATAAAAGCTTTCTTCTTCGTTTTCTTTTTGTAGGTTGTTTAAACTAGAGAGAGAGATATATATATGTATGAACGTTTGGTTTCCACTAATGTTATGTATTCATTATCTTAATGAATTTCTTTTTTTTAAGAGAGCAGCATTACA
>Unigene331
TGCTCTTCCGATCTCTTTTCTACATGACAGCTGGAAAAACAAAAAAAAACATAAAATTAAGGAGAACCGAAATAAACCACAACCACATCCCTTCTACTAAACCGGGTTAGCCTTAATCCTAACACGAAGAGGACACAAACAACAAAACAGAAGCCATTTGCCGACAAATCTGCCGGAGCTTTACCGAAGAGAAGCCACATAGACTAAGAAAGCCGCCGCCAGAGTTCCGAAGAGAAAAGCCAATACGAAAGAGCAACGTCCGAAGGAGATCTGAGAAACTGGAGAAGAGAAGGAGAGGCGAGACCACAACCATCACCAAAACGAGGACGGAGAAGTCACCGGATCTAAAGAACACAAAAGAAAAGGAGTAAAAGCGCAGGGACCAGAGGAGAAAAACATATCAGACCGAATTTTCCTGTTCGAGAGGATAGGTCGAGACCTCACCCCTCCACCGACTCGTCTTCACAGCCACAGAGAACCCTAACCTTAGAAGAAACTTCACCCCTTCGCCACCGTCCTCAAAGCAAACCGCAAATCAAGGAGATACCCGTGGTTTCGTTCTGTAGCAAAGCCCGCCCCTATGTTACGCCTCGTCATCGATGGACCTCCACCGCCTCGCCGTTAGACCAGAATGGCACGACCGCCATGGATCTTCTGGAAAGTAACGAGGAGACCTAGGGGAACACGACTCAGATCCGCCCCCACGATTCGGAGGCGTGAGGTCCTTACCGCCGCACCACCATAACACCATCCGACGCCTCAGATATAGAACACCATAGCCACCAGGAAGAGAAAAGGACCGCTATTTAAGGACATGGTTGGCTGGAAAACAGAGAAGAGAAAGAAAAAGGTAAGAAACGAGCCCTCTCACGGCCTCCGGTGAAAACCGGCACCGGAGAGGCAAAAAACGGTGGAGATTTTCCATGGTCATAGATTTCCATATTTCATTCCTTAAATGTAATTCATGACCATTAAATTTGGAATAAAATCTTAGAAACTATTATTGAGAGATCGGAAGAGCG
>Unigene332
CCTTCCTCTCTCTCTCTCTCTCTTTGGGGGATTATTTTTTTTTGAATCGGATCGCGAAGATGATAGATATCAGTCGAGTCCAGAAAGAGCTCCAAGATTGCGAGAAAGACAGAGACTCGTCGGGCATCCGGGTCTGCCCGAAATCCGATAACCTTACCCGACTCACCGGAACCATCCCGGGTCCAATCGGAACTCCTTACGAAGGCGGAACCTTTCAGATCGATATCACCATTCCAGAAGGGTATCCCTTTGAGCCACCAAAGATGCAATTTTCAACCAAAGTTTGGCACCCGAACATAAGTAGCCAAAGCGGGGCAATATGCTTGGACGTCTTGAAAGACCAGTGGAGTCCAGCTCTTACTTTGAAGACAGCTCTTGTTTCAGTCCAGGCATTACTCTCTGCACCAGAGCCTAAAGACCCTCAAGATGCTGTTGTTGCTGAACAGTACATGAAGAACTATCAAGTGTTTGTATCAACAGCTCGTTACTGGACCCAAACATTCGCCAAGAACTCTTCTCTTGAGGATAAAGTGAAGAGACTCGTCGAGATGGGTTTTGGAGATGCTCAGGTTAGGAGTGCAATTGAATCAAGTGGTGGAGATGAGAATGTGGCGCTTGAAAAGCTCTGTTCTGGTTAGAATCCATCAAACCAGGCTTCATTTGGCGCTTGACATGATATTAATTTGGTTTATAACTTTATGTGTTGCGTTTCTGTTCTTGTCTGATGATTAAGAGTGAACTGCTTTTAAAAAAAAAAAATACTAAATGCAATGCTTACATCCATAAAAGGAGATCTTATCTAGTAGATCATCGGGCATGAAGTGTGTCATTGTCAGGTTTTATTCATGATCATTGTCTTAATTCTTATGGTTGAGTGTTGATGGAGTTGGTTGGTTTAAGATCAGAGATCGGAAGAGCACA
>Unigene333
TACTCCTACTTTTGGTGCATCAAACACCTCATCCTTCAGTTTTGGCTCCTCTCCAGCTTTTGGCCAGTCCACATCAGCGTTTGGCAGCAGTGCATTTGGCTCTACACCATCTCCCTTTGGAGCCCAAGGTGCGCAGGCTTCAACCCCAACATTTGGTAGTTCTGGTTTTGGTCAATCACCTTTCGGTGGTGGTCAACAACAAGG
>Unigene334
TGTATAAACTGCGCAGATGAATCTTATTGACCTTGGAATATTCTCTTGTTACAACTCTGGCTATAAACTTAGGTTGAAAAAAAGACAAGCCCATGTGCGTACATATATACAAAACCAGCTACTGATCACAGCTTCGAATATCTATCCACAAAGGCCTTGGCTTTGTCTGGTGCGAAAAACCGTGCCTACACAGTTAACAGTTCAGAGTTTTGTGTCATACATCCTTCAACCATTTGGACTTGTATTGGAAAGAAAAAGGCTTGATGAGTTCACCTGGATGAACATTCTCTCTGCA
>Unigene335
CTTCATGTTGATAATATTTGTGTTGTACAGATTTATTCACCCATCTTTCTCGAGGTAATTTTCGCAGATGAATCTTATTCACCTTGGAAATTTATCTTGTTACAACTTCGGCTGTAAAGTTAGGTTGCAAAAAGGACAAGCCAATGTGCGTAAATATATACAAAAGCAGCTACTGATCACAGTTTGGAATATCTATCCACAAAGGCCTTGGCTTTGTCTGGTGCGAAAAACCGTGCCTACACAGTTAACAGTTCAGAGTTTTGTGTCATACATCCTTCAACCATTTGGACTTGTATTGGAAAGAAAAAGGCTTGATGAGTTCACCTGGATGAACATTCTCTCTGCA
>Unigene336
GGCTAGCAAGAGAAGCAATAAACCTTTTCTATAAAATGGAGGTCGAGAACAGCAATGTGAAGCCCAATGAGATTACTTTCTTGGTTGTGTTGAATGCTTGTAGTCATGGAGGTCTGGTAATGGAAGGAATCATATGCTTTAAGAGGATGATTGAGGCATACCGCTTCATACCTCAAGTTGAGCATTATGGTTGTGTGGTTGATCTTTTAGGTCGAGCAGGGCAGTTAGAGGAAGCATATGAATTGATAAAGAATTTACCTATCACAAGCGACTCAACAGCTTGGCGTGCTTTGCTAGCTGCTTGTAGAGTCTATGGGAATGCAGATTTGGGGGGACGTGTGAGAATTAAATTGGTTGAAATGGGTGAGAGAAATTTTGCTGATGCAATTCTTTTGGCTGGAGCACATGCTGTTGCAGGGAATCCGCAAGGTCGACAAGATTTATTAGATAATGAATTGTATAAAGAGAAAAAAGAAGCTGGATATAGTGCCATTGAAATAGAATAGAGTAGGGGAACAATCTGTGGGCTTCATTCACCTTTGTTGGAAAGTAAATCACGTCGGGAACCATATATTTATATTTGCGTAGCGGAGTTTTGCTTATAAAACAT
>Unigene337
AGTATGAACAAATTGGGGACACGAGTTCAGCGCGCAGGATCTTTGATTGTGCTGCAAGGAAGGACGTTGTTATCTGGAATTGTATGATTGACCAGTATGCCAAAATGGGTCTACTGGAAGATTGTTTATGGCTACTGAGGCAGATGAAGTATGAACAAATGAAACCAAATTCATCTACATTTGTTGGGCTGTTGTCTTCCTGTGCGAGCTACCAAGCATCATCCATAGGACAGAGCGTTGGAGACTGGGTGGAAGAGGAAGGAATAGCTTTGGATGCAGTACTGGGAACCGCACTCGTTGATATGTATGCAAAACTAGGGATGCTTGACAAAGCTGTTGAAATTTTTAATAGGATGAAGAACAAGGATGTCAAGTCCTGGACCGCAATGATCTCAGCTTATGGAGCGCATGGGCTAGCAAGAGAAGCAATAAATCTTTTCTATAAGATGGAGGTCGAGAACAACAATGT
>Unigene338
GACGCTCTTCCGATCTATTTGAGATTCCCTGCATCGCGAACTTCTTGAAGAGAAATGGCTTCTTCTTCTTCTTCCTACTCTACGCCGCTGTCTACTTCCATGTCTCAGCTGATGAAACCCGAAGAACCGAGAAACTGGGCGGAGCTTCCGCCGGAACTGATTTCATCGATCCTGCTCCGTCTTAACTCGATTCAGATACTGGAGAAAGCTCAGAAAGTGTGCAGATCTTGGCGCCGCGTCTGTAAAGACCCCTCGATGTGGAGGAAGATTGACATGGACAACGACGGAGACTTGGGAAGCATGGGGTACGACCCAGAGATCATGTGTCGTCACGCAGTTGATCGTAGCCAAGGCGGCTTGCTTGAGATCGACTTGTGGTACTTTGGTACTGATGAGCTACTCAATTACATAGCTGACAGGTTCTGTCTGTG
>Unigene339
GCTCTTCCGATCTTTTGAAGCTCTGAAATGGCTTCTTCTTCTTCCAACTCTCCGCCGCTGTCTACTTCCATGTCTCAGCTGATGAAACCTGAGCAACCGAGAAACTGGGCGGAGCTTCCGCCGGAACTGATTTCATCGATCCTGCTCCGTCTTAACTCGATTCAGATACTGGAGAAAGCTCAGAAAGTGTGCAGATCTTGGCGCCGCGTCTGTAAAGACCCCTCGATGTGGAGGAAGATTGACATGGACAACGACGGAGACTTGGGAAGCATGGGGTACGACCCAGAGATCATGTGTCGTCACGCAGTTGATCGTAGCCAAGGCGGCTTGCTTGAGATCGACTTGTGGTACTTTGGTACTGATGAGCTACTCAATTACATAGCTGACAGGTTCTGTCTGTG
>Unigene340
ATGTTCACGTTGGTGTTTGTCGTGTCTCACCTGATCATAACTACCTCGCCTACACGGTTGATCCCAAGGGCAACGAACGTTTCCTTCTCCAGATTAAGGATCTTAGAAGTGGTTGTTTGGTTCCGAGGCTGGAAGTTGATGGAGTTGTGAGCTTGGCGTGGGCGTTAGATGGAGTCAGCTTGTTTTACACTGTTGTTGATGAACATCAAAGACCTCACAGGGTTGTTGTTACAAATGTTGAATCAGACGGGGGTGGTGATACTGTGGTGTTCTCTGAAAGTGATTCTAGTTTCTGTGTGGACATTACGAGTACTAAAGATGGAAAGTTTGTTACTATCAATTCGAACTCGAGGACTTCGTCCGAGGTTTATATAGTAAATGCGGAGAAGCCACTGGCTGGTTTGCGAAGGGCTCGTGAGAGAGTCCATGGTGTGCAGTGTTTTCTTGAACATCGCAATGGATACTTTTACATTCTTACCAATGCTCCCAGGGATGCAGCTAGTGAGTGGTCTGGTGAAGGGTACTATTTGACTAGGTGTCTAGTGGAGGAGATTGAATCATCGGAATGGCAGGTTGTTTTCTGTCCAGATGAT
>Unigene341
TGTGCTCTTCCGATCTGACTCAGTTGGGGCTGGGTGGGGATATTAACTCTACCAATGCCTCTCGGTGGAGCATCAGCAACAGATGAGGTTGGTTTACGGGAAGGCAAGGTTGTTGCATCTTCTTCCTTGGCCGCCACCGGAGACAAACTTCCCATGCTTTCTGTGGAAGTTTGAACAGGAATGGAAGTTGATAAAGCAACTGGTGCATTTGGAACACTACTGACGGGCACATTCAAACTTGGACGTTCCCCAACGGGTGTTGATGGTGCTGAGTGAAGGGCCCCATTCTTTTGGGGAGGGGTTTTTGGAAGTGTGTCAGAATTGCTATCCGGTAAAGT
>Unigene342
ATACTGTTTACTGCAATCTTCTTCTTCTTTCATCTCTGAGCTCTCACACACATACACACTCGTCGATTTCAGAATTTCAGTGCGATCTGTAGAAACCTTATGATCGAGACCAACATGCTTCTTCACACTGTATCTTCATCTTCTCCTCCCCTTCATTCTCAAATCCTCCCTTCTTCCGGGTCATTCAAGTTATCGCCCAAAAAGATTTCTTTTCAGATACATGGAAGGACTTTACCCATTCCATCATTTCATGAACTTGCTGCTAGAGGTTTACCGGTTTTGAACAAAGCTTCCTTGAAGAAGAAGATACCAATAAAGGGATCAACTTTCTTGCTGGCCCAGAGCTTGTTGATCATCTCTTCTAACCCTCAGTTAGAAGCAGCAGCAGCACAAACCTTGAAGCCAGAACCCATTTACGAAGTTGGAGAGTTGTTTGAATTAGGTATTCAGCTTTCTTACTTGCTGTTGCTACTGGGTTTGCTCGGAGTTGGTACTTTCTATGTGATTCGTCAAGTACTTGTCCGCAGAGAGCTTGACCTCTCTGCCAAAGAGCTACAGGAGCAAGTTAGGAGCGGGGATGCAAGTGCAACAGAGCTCTTTGAGCTAGGTGCAGTGATGCTGAGACGGAAATTCTATCCTGCAGCCAACAAGTTCTTGCTTCAAGCCATCCAGAAATGGGACGGTGATGATCAAGATCTTGCTCAGGTCTATAACGCTCTTGGAGTGAGTTATGTTCGAGAGGAGAAACTGGACAAAGGAATCGCTCAGTTCGAAATGGCGGTGAAGCTGCAACCTGGTTATGTAACGGCTTGGAACAACCTTGGAGATGCTTATGAGAAGAAGAAGGAGCTGCCTTTGGCGTTGAAAGCGTTTGAAGAGGTTTTGTTGTTTGATCCCAACAATAAGGTGGCTCGGCCTCGACGAGATGCCTTGAAGGATCGTGTCAAGCTCTATAAAGGCGTTGTGGCAGTTAAATCTAAGAAACGGTGACGAGGAAAACTAACACAACGACTCGAACCAAGAACCGTTCTTCTCCTCTCTCCTCACTGTTGATCTTCTCGTGTACTTTGTAAGGAGATTTTATGTTAATAGGAAAATAAAACTTGTTTTCTTGTTTTGTTTCGTGTTAATGGAAATGGAATGCCTATGCTATTTGATCAAATCACACTTAAAGACTAGACATAAGCAGAGTCAGGCACCAGATTGTAAAGTCATCATTCTGTCCGTTGTCGTTTTGCTTTTACTTGTCTCATCCAATCCTTGCATTCATCTGAAGAGCCATTAGGATAAGCTAGCTGCCATGTGAGAAGTTTCTGTTGCCATTCACGGATGAGGGATGATCCTCCGCTAAGCTCTGCAATTTGCATGATCTCCCTCCCATTAACCAGAGGCTTTACATCCCAGATGTTATCAAGACCCAGTTCATGAATGGTTTCCTCGATCGTTTGATAGATTTCTCGCAACTTGTCCAGTTGGAAATCCAAATGCCCAATTTCTTGATCTTCCTTCATGCCGTCAACCGTACTCAACAACAGAGATGTTAAGAGTGCAACACGCCAGAAGTCTTTGACTTCTCTAAGAAGAAACCCTGTGAGTACTCTTATCTTCGATGTTGCTGGGAGCTCTGGATCACCAAGGGAAATAGACTTCCAGTGCTCAAGAATATTAGTGGCCCAATCAAGCTTGTCCAGTTGTACGTCATTTTTCAACCGAAAGGAAGCAATCAACGATAGGAATTTCTCCGTAGCACGATGTATGTTGATAACCGTTTCAGCATCACTAGTCTTCCGCTTCAAGGAGAATTTGAATATGTGGTTGACAACAGGGATCATTTTGCCCTTATTGTCTTTGTAGACGGTTTTCCTAAAGGGGAGAAACAGAGCAGCATACAGAGCAAGCCTTCTTTGTTCACCGCTGAACTTTCCTAGCCCAGGTGTTTGAATGAGGCTCCACATAGCTTCCAAGTATGCTTTGCAGATGCTGCCACAATTCTCTGATGGTGCAGGCTCGGATGAAGATGGTAAGGCAAAGACAACCCCAAATAGCTTCAGGTCAGAAAGATGTGTTACTGCTGAAACTGGTCCATTTCCAGATATCATCAAGTCGATTTCATTGCCGATTCGCTCTCTGCTAATTTTTTCTCCAAGAGCTACCCTCACTTCCTCACTTGAAGCAGCTTGTTTCAGTTCATTATCCAGAGTAAAACCAAATCTAGCACCAAAGCGAATAGCCCGGAGGACTCGCAAAGGATCATCCAGAAACGTAGCTTTTGCAGGCAATGGTGTAACAATTCTTCCGGACTTGAGGTCATCGATGCCTCTTTCTGTAAGATCTTCTACTGAGCCAGTGTTAAGATTGTAGAACAAGCTATTTATGGTTAAGTCTCTCCTGTAAGCATCCTCCTTTGCGGTGCCAAATTTCATTGTAGGGATACGACTGTTCTCTGTGTACTCTTCACATCTCAAATTAACAAAATCTATCCATTGGTCATAGATGCGCATCTTTGCTGTCTCCAAATGTTTGGATTGGTCAGGATTCCTTTCAATAACAGTGTCGCCTTGAACTTGTTCGTCTCTAGAAGATAAGTATTCCTTGAGCTTATCAAGAAACTCACTTCCAGACATGTTGTCGATCGCTATGTCAATATCATCACTATCTCTCCCTAGAAGCTTATCGCGAACCCAACCACCGGCGACGCGAAGCTGCGTGTCGAGGT
>Unigene343
AACAACAACCAAAGGAATAGACGCAGCCGCAGGAATCTGCGTCAATGAAACGAACAGCACTATAATAGTAAAGCTCATGACCAATCATAGTGCAAAAACACCAATTTAGCAGTTAAACATCATTGGGCTATAGCCCAGCACTCCTATTGAAGAGCCGGTCTTGACAAGCATGCTGTTTGGTTTAGTCGGATACAGAGGAAGAAGACAACAGATAACTTGACAATTTAAAGCAAAAACTCAGAGACAAAGAGGATGTAAATGATTCGAACATAAAGCCGGAAACAAGAAAAAAAAAAGTCTTCTCAGTTTAGTTGGATCACAATAAAACAGAGCTCTTAAAGTGGCTTTCCACTTATCTTGACGTCATTTCTGATTGCTCCTTGGATCATCTTAACGACAAAGTACTGAGCGGCGATGATGAGAGGGATGAGTTT
>Unigene344
ATGCGAGAAGCTTGATGACAGAGGAGGCAAGACGTCGTGCTGTGGGGATGCGAATCGTGGTGTGGTGCGGCACTAGGAGATAGATCTTTAGGTTCTGAAATTTTAGGTGTAGCTTTGGAAGGTGAAGAACACTTGGCATCAGATAGATCTTCAAGACACTTGTACTCCACTATTATCATCTTGGTGGTCATGGCGATGATAGTGAAGACTTAGCTTTAGGTTTATGTTTTTGGTTTAGCTATAGGTTTATGTTTTGGTTTAGTTATGGTTTAGATTTTTGGTTTTGTTTTTGGTTATTTAGTAAACAATTTCTATATATACAATTTTAAAATATTTTTTATTTTTTT
>Unigene345
TTGGCGGAGTTTAAGACTGGTCAGGAGAGGAAGGATGCTGCTGAGAATACTCTCTCTGCTTACAAGGCTGCTCAGGATATTGCAAATGCAGAGCTAGCTCCAACTCACCCGATCCGTCTTGGTCTGGCATTGAACTTCTCTGTGTTCTACTACGAGATCCTTAACTCTCCTGATCGTGCCTGCAGCCTCGCCAAACAGGCCTTTGATGACGCGATAGCAGAGTTGGACACTCTAGGTGAAGAGTCGTACAAAGACAGCACCTTGATCATGCAGCTTCTCCGTGACAACCTCACTCTCTGGACATCCGACATGCAGGATGATGCTGCGGATGAGATCAAGGAAGCATCAGCTCCAAAACCAACAGAGGAACAGCAGTAACAATCTTTTGAGTGAACTGCTAAGTTTCTAGGGGGTTTGAAACTTTGTTTTCTCTTTCGTCCATATGTTTCCTAGGTCGTCGCTTGCCCATTCGCTTTTATTCATTCATCATGATTTCTGGCAAGTCTGAACCATCAATCATCTTCTATCTCAGTTGCTTGATTTTCTTTTGTTTTTCCTCTTTTTTTTTATGTGGGTTAATGATTTCAGTGTCTGCCATCGAACCTTGCTTTGTGTGTTTCTCATCAATTTGAAGATACTTTGTATGTCTCTTATCTGGTAAAGCGAGTTACTTTCTGAAACCAATCATCCATTTTGATTATGTAAAAATATTCAACAAAGGGAACAGTGAA
>Unigene346
TCTTCCGATCTATTTTTTTTTAATCCCAAAACGAATGTGGTAACAATAGAAAGAAATTGTGATCCATGCATCTCAGATCTGTCTGGATAGAAAGAGTATCAAACTTATTCCAAAGTTAATCTGTAAAGGAAACGAAGAAACCAGAGAGACAAGGAGGAATGTGGGATGATGATCAAGGCTGGTAAACCTCGGGAAGACGAAGGCCAACACTCGCTGCAGACTTGCCAAGCACTCGCTTCATTTCTTCAGTTCTATCAACTGCAATGTTGTATGAGAACAACAGATCCTTGTGAGAGTGAATGCTGTTAAGAAGATAAGTGTAGTTGCGGGCAAGGTTGATTTTGTCGAGTGAGTGTGCCTTCTTCTTCCGAAACTCGGTCTTTACAAAGTCTGTGAAATGAGACTTGTGGTCTTCTTTGCCAACATGTTTCACAACTGCTTTAAGAAGGTCTCGGTAGACTCTAGCAGCAGCTACAACAACTTCACCACCACTCATCTTCCTGAATATTCCGGCGAAATGATTTGTAGACAACCCCAACTGGTGGTGACGATAAACGTTCTCTATGAACTCCAGAGAAAGAGAGAAATTGGGTTACGAAGAGGTCTGAGACGGTTAACAGACTCTGAGTTTGCGCTTCTGTGTATCATAGTGAAAGACTATGATAGT
>Unigene347
AGTTGTTGATCTCCTGCGAATCCCCAGCAGCAGGCTGCTTCTTCTCCGCCGTCGACGGCTGGTGAAGAGTCTTCAGCTCCTCCTCCTCCTCCGCGAGCTCGGAATGATAATCCGAGGACGAGTTCAGGTGGTTTCGATCCGGAGGCGCTGGAGCGTGGAGCTAAGGCATTGAAGGAGATCAACAACTCCTCTTACGCCAAAAATGTGTTTGAGAGTATTAAGCAGCAAGAAGAGACAAAGCAAACTGAGTTTGCAGCCAAGGCGCAAGAGTATAAAGCTATGCAAGCCCAAGCTGAAACCGAGAGACAAAAGGTGATATACGATGAACACAAAAAACTTGCTCAGCACCAAGCGCAGACTAAATCTCAGATGGCTCGTTACGAAGACGATTTAGCAAGAAAGAGGATGCAGGCTGAGAATGAGTATCACAGAACAAGAAACCAGGAGCTTGTGAAAATGCAAGAAGACTCGGCAATCAGGCAGGAGCAAGCTCGACGAGCTACCGAGGAGCAGATCCAGGCGCAGAGGCGACAGACCGAGAGGGAGAAGGCTGAGATTGAACGCGAGACGATCAAGGTCAAAGCTATAGCTGAAGCTGAAGGAAGAGCCCATGAGGCAAGGCTCGCTGAAGATGTAAACAGGAGAATGCTTGTTGATCGTGCAAATGCAGAAAGGGAGAAGTGGGTTGCTGCCATTAACACCACATTCGACCATATCGGAGGTGGGTTGCGTGCAATTCTAACCGATCAGAATAAACTGGTTGTTGCTGTTGGGGGTGCAACCGCTCTTGCAGCTGGAATATACACAACGAGAGAAGGAGCAAAGGTTATATGGAGCTATGTGGACAGAATATTAGGACAACCATCCTT
>Unigene348
AGATAGCAGTTTGCTTCAAAGATGTATGCTCGAGCGCGTAATTCCAGACCTCCATGGCCGAGAATCATAGGGAAAGCCCCATGCAAAAGGTCTAACGCCCGTTTGGCATGATTTGATCCAAGACCAAGCCAAAGCTCGGCCAGCGTGAGAGTAGCTGATGCTTTGAGAAGATCCAAATTGAATGACTGGCAAAAAGAGATGCTTGCCAGCGCATACGGAAGACCCAGGACTGCATTTCCCGACTTCTTATGGATCTCTGCAAGCAGAAGAAGAACAGATGCCTTTTCGATTTGCAAATTGAATTTGTGGCACGTACAGAAGAGGGAGTGTGCCACATTTGCTGCCTGGCTATACTGTTTTGCAGCAAGCAACGTCCTAGCTTCACGAAGGCTTGCTTCTACTTTCAGCTCCATGTCTACACCCATGGTGGTTGATGCCAAACCTCCTAGCTCATTGCAGATTCGTTGAGCTAGCTTTAGATTCCCACGATGCAAGGCATGTTCATGTAGTAGCTGCAACTTGAGCAACAATATTTTTGATTTTGATACGGTTAAGAACTTTTCCTCCGCAATCTTAAGAGCAGCAAAGGCATCTTTGTATCCCTTATATAGTGCCAAATGTTGAATGAGCTTCAAGTATGCAAGCTCTGCGTCAGATGAACTCGAAGAATCACCAAATAAAGCTGCATATACCAAGGTATTCATCCGAGCCATAGGAGCGCTGCCATATAACTCCCATGAAGTTGCCCGTAGTAAATAAGAAGC
>Unigene349
ACTGTCAGCTACTTCGAATGGGTTCAGAACATACAAGGTTTTATGTGGGAAGAAGAGAAGGTGAACGAGGAGCTGAAGACATACATGAATCGTGGATTCAAAAATATGAAAGAGATGTGCAAAACTCACTCATGTGATCTTAGGATGGGAGCTTTCACGCTCGGTGTTAACCGTGTGGCTCGTGCTACCGTTCTCAGAGGCTGGGGAGCTTAAGATTCTCTTTCTGTTAAAAAATCCTTTTAATAAAACGAGCAAATCTCTAATCCTTTTGTCTTTTTTTTTTATCATCTACTTTTGGATTAGAGATCCTCTCCTGAGTTAACATGCCTGAGTTTATAACCAGATGATGCTTGTGTGTATGTAATAAAACAGATCGGAAGAG
>Unigene350
CATTTCAATCTCATCACCATCTTTTTTTTTTTGCTTAAACATCAATTTTCATTTACCAATTTGTGGAAAGGAGATTACAACCTCACAAGATTTAATCCCACATGCAATACCGTGATCTAGTATCACCTAGGGACACTTAGAAGGATCTTATGCTACCCAATACAAATCGACATTACATATTTCACCACTCCGAGGACGAGAAAAACCCAAGACCCGAGATGAACAGTCTCTTGAACCTCTAAATTCTATCACTAAAAACAGCTACAAAACATGACCTTGACCCCAAAACACCTAGAATAAGAATTTATATACTAGCTAGTTGCAATTGGATTGAAGAGTCGGAAGAATAGGCCTTGTCAATTGCTCCTTCACCTAGAGGGTGCATATTCCACTTCAAAAGTATTCGGGGATTCAGGACAGCGGTTTTAAGTCTGTGAAAGTCAGGTTGATGCCGTGGCTCCATCAGCGATCATACCTGACCTGAGAAAACATAAGAAGAGACACAGCTACCGGGTCTGTCAATAATCGGTACTGCGCATACGGAGCCTCTAACCGTGTACATCACTGAGTCTCGAGACTCTTCCGTAGACTCCTCGGGAAAGCTGAAGACCCAACACGGTTCGCCTTCAAGAAACGGATGAAACGACTTCTCCAACCAGGACACCTTCATGCCAATGTGAAGCACTTCCCGTCCTTTCTCGACCGAACCATCAACGATTCTTTACGGTATCCAAAAGTTCAGACATGAGAGATAATCCAGCGAACTCACGTCCATCGTGCCATCTCCAGTGCGCCTCCAGAGAGAAACTCCAAGGTTCACATGACCGTGACGGGATGAAGAGCAATTCAAACACCGAATCTGCTCCAGTCGCCATACACGCGCCCTCTCTTGACGGATCTGAACCTCAAGCCAGCTACACTGAAACAGCTTTCAGATCTGTAACGAGGTGACAAACAACAGCCTCGTGCCACCGCCTCGAAGCTGGGAGTTAACGGAGACCAAGATAAAATGTTTCCTCAAACTACCGACAACTAACCCTAAAATCTGACCCATCCCGACACCTCCTCTCCACACGGCTCGCCACTGCTCCAGATCCACCT
>Unigene351
TCGTGTTCTTCTTCTTCTTCTTATTGGGCTTCTTCGTCCACGTCACTCTCTCTTCCATTTATTTTCCATCGAAGACTCAATTCCCGAAGCCGTTCTCGCTCTCGTGGAACTCGATTAAGACGTAGTGGTTTCTCGGCGATGCCTTGCTCTTCTTCCGAGACTTCTCGCGTCGGTTGTGGCGGAGGAGGAGGAGGAGGCGCTGGTGAATCTGATAATGCCTGCGTAGCTGATTTCAAGCTGAACGAATCAACCTTCCTC
>Unigene352
TGCAGCTCCGCGCTCACACTTCAATCAAATTTGCAAAAAAATAAATAAATAGAGATCCGTTCTCAAAACGCCAGCCCTACAACATCTCAACGATCAAAGCCGTGCAAAGAAGAATAAAAACAAACATGAAGAATTCAAGCATCATATAAAAGAAGTCCAACATGATCCATCATAACAACCAAACCAACAAGAAGACCACCATCCATATCCGAAAGAGATCAACATGATCAAATCATAACAACCAAAGTCTCAAAAAAAGCAGCAAAATAAAAGATAGCAGCAGCCACGCAGGGCCTTGACGATCACACGAACTAAACTACGGGCGGGAAGGAACTTGACCCTCATGCCTCACATCCGAAGACACAGCACCAGCACGCTCAGCCACACGACGACGACTTGCTTCCTCACGACGACGATTTTCCTCCTTCCCTCTTGCCTTAGCAGCATCTTCAACCCCCGCAGTCAGAGTCATATGAACAGGAGAAAGTGGACGAGTAAAATCAAAGGAAGGGATATCAGCCAGTTCCTTGGGTTCAAACTCAACACGAACAACCAAGTTTGCCTTCTCCTTCCTCCGGACCAATTCATTCTCAAGATGCCTAACCTTACCATCAGGAATAATTATTGCCTCTTTCTTCCAAGTCTTGGCAGCATCAAGCACTCCCACAATCTGATTCACTCCATACATAGATGTGCGAACAGCCTTCTGATTTTC
>Unigene353
TGGTCAGTTTGCGTTCACTACTCAAGAAACTGGGAACTACTTGGCTTGTTTCTGGGTTGATTCCACTCATCATCCGCAAGCTAATCCACTAACCCTTGGGATTGATTGGAAGATTGGTATCGCGGCCAAAGATTGGGACTCTGTAGCTAAAAAGGAAAAAATCGAGGGTGTTGAGCTTCAGTTGAGGAGACTTGACGGGTTAGTGCAGTCGATTCGTGAGAATATCAATTATATAAAAGACAGGGAAGCGGAGATGAGAGAAGTGAGTGAGAGAACCAACTCAAGAGTGGCTTGGTTCAGTATAATGTCACTTGGGGTTTGTCTTT
>Unigene354
GGTTATTGATTTTGTTACGCTGTTTTGTGTGGGTTTCCTTAGGCTTCGTTGGAAGATATATCGTATCTTCTGAGGATCCCTCAAAGAAAGCCTTATGGTACCATGGAGAGCAATGTGAAGAAAGCTCTAAAGGTGGCTATAGACGATAAAGATTCAATATTGGCTAGTATACCAGCAGACTTGAGAGACAAGGGCTCAGAGCTGTATGCATCTCTGGTTGACGGCAAGGGTGGACTTCAAGCACTTATAGAATCAATTAGGTATCAAGATCCTGATAAAGTGTCCATTCGCCTGGCATCATCACTAGACACTGTTGCGGAGATGGAGTTATTACAAGCATCTGGCTTGTCATTTTTGCTTCCTCAGCAATACTTGAACTACCCTAGGTTAGCAGGAAGAGGAACTGTGGAAATCACCATTGAGAAAGCTGATGGTTCTACATTTCAAGCTGAATCTGGGGGAGATCAAAGAAAGAGTGCTACAATCCAGGTTGTTATAGATGGTTATTCAGCTCCGTTAACAGCAGGGAATTTCGCTAAACTGGTAACAAGTGGTGCATATGATGGAGCCAAACTCAATACGGTGAACCAAGCTGTTATTACAGAAGATGGGAGTGGTAAGGTGGAGAGTGTTAGTGTTCCCTTGGAAGTAATGCCTTCTGGACAGTTCGAACCTCTCTACAGAACTCCACTGAGTGTCCAGGATGGAGAGCTACCAGTTCTTCCTTTATCAGTTTATGGAGCTGTTGCAATGGCCCACAGCGAAAACTCAGAGGAATACTCTTCTCCTTACCAATTCTTCTTCTACCTATACGATAAAAGAAACTCTGGCTTAGGAGGCTTATCATTTGATGAAGGGCAGTTCTCGGTTTTCGGGTACACAACAGCAGGAAGAGATATTCTTGGGCAGATCAAGACAGGAGATATCATCAAATCTGCTAAACTAATCGAAGGCCAAGATCGTCTTATTTTGCCTGCTCAGAACAACAGCTCATCCACTTGATTCTTCTTCCCTTAAGACTACAAGATGTTGTAAACACTTTCTTGTCCCATAACAGAGTACAAGTTTCTTCTTTTACCGGGTTGACCAATTGGGTCTGAA
>Unigene355
TTTACGGCGGAAAGATTTAATCACACTTCCAACTCTCTCAAAAGATTGTCTACCAAGGATTCCCGAAACTCTTTCTGCAAATGTTGTGGAGTACCCTGCTTCATACGCAGGATATGAAGGTATGGTTACAGTTTCTGTATCATAATTTTCTCAAAAAAAAAAAACTTAATTAACTGTGTGCATTCATCTGTTGAAAATAAAAAGAATTTTGAAACAAAACCTTTATTAAACTGAACCAAAGTGATTTGTTTTCCAAGATAATCTGAAAACCTTTTCTCTTCTCCTTCATCAAACGCAGAGCCAGATCATTCCCACATCGACACACCTTCTGCCATGGAGCTCGGTTTCAGTCAATAAAATCTTTAACAGACTCATACCAAGAGCTCTTACCACAGAATATATATACCCAAAAATGAGTCTTTTGTTGGCTCCCAATCTTCCAAGAAGGCTTCAAGATGGAGTTGAAAATCAGAGAAATAGCGCAAGACTTTAGTCTTATATTCGAAATGAAGCAGAAATATTTTCGGGAAGTTCTCCCCCTATCTTGACAGTCGGAGCCTCCAGAACCTTCTTATCAAGCGGAAGCATGTCAACTCTCATCAGTTCCCCTGCTTTCTTCACTGTTCCATACTTCCTTTTGCTACCATCTGTGTAATGAAGCAGAAGGGTTCAAACTGGCGAAGAGTGACATTCTGAGTTTTCTACATCCCTATTTATAATTGAACAAATTAGGGATTTGTGATGAAAATTGGGAAAGGGGAACTGATGAGAGTTGACATGCTTCCGCTTGATAAGAAGGTTCTGGAGGCTCCGACTGTCAAGATAGGGGGAGAACTTCCCGAAAATATTTCTGCTTCATTTCGAATATAAGACTAAAGTCTTGCGCTATTTCTCTGATTTTCAACTCCATCTTGAAGCCTTCTTGGAAGATTGGGAGCCAACAAAAGACTCATTTTTGGGTATATATATTCTGTGGTAAGAGCTCTTGGTATGAGTCTGTTAAAGATT
>Unigene356
AAAAAAAATTTTAATTAAATGTGTGCATTCATCTGTTGTAAATGAAAAGAATTTTGAAGCAAAATCTTTATTAAACCGAACCAAAGGGATTTGTTTCGCAGAGCCAGACCATTCATCACATCGACACACCTTCAGCCATGGAGCTTGGTTTCAGTCAATAGAATCTTTAACAGACTCATACCAAGAGCTCTTACCACAGAATATATATACCCAAAAATGAGTCTTTTGTTGGCTCCCAATCTTCCAAGAAGGCTTCAAGATGGAGTTGAAAATCAGAGAAATAGCGCAAGACTTTAGTCTTATATTCGAAATGAAGCAGAAATATTTTCGGGAAGTTCTCCCCCTATCTTGACAGTCGGAGCCTCCAGAACCTTCTTATCAAGCGGAAGCATGTCAACTCTCATCAGTTCCCCTGCTTTCTTCACTGTTCCATACTTCCTTTTGCTACCATCTGTGTAATGAAGCAGAAGGGTTCAAACTGGCGAAGAGTGACATTCTGAGTTTTCTACATCCCTATTTATAATTGAACAAATTAGGGATTTGTGATGAAAATTGGGAAAGGGGAACTGATGAGAGTTGACATGCTTCCGCTTGATAAGAAGGTTCTGGAGGCTCCGACTGTCAAGATAGGGGGAGAACTTCCCGAAAATATTTCTGCTTCATTTCGAATATAAGACTAAAGTCTTGCGCTATTTCTCTGATTTTCAACTCCATCTTGAAGCCTTCTTGGAAGATTGGGAGCCAACAAAAGACTCATTTTTGGGTATATATATTCTGTGGTAAGAGCTCTTGGTATGAGTCTGTTAAAGATT
>Unigene357
TGGAATGTGTCTTGAGCCTCCACAAACTCCAGATTTTACCAGCTCATATAGCTAGTGATGCTGCGGATGACCCTGAGGAAGAAAGACCTTTAGCAAATCCCTTATCAGTAGTATCACAGGTACAACCCTCAGAGACCCCTCGAAAATCCTCTAGTTTTATCGGTCGGTTTAGCCAGCTTTTGTCCTTTGACATGGAGGAGACGAAGCCATTATTACCTACCGAGGAAGAACTTGCAGCCTATAAGCACGCTCGTGGTATAGTGAAAGATTGTCATATTGATAGCATATTCTCAGACAGCAAGTTTCTCCAAGCTGAGTCTCTGCAGCAGCTTGTTAGCTCTCTCATAAAAGCAGCCGCGAAAGATGAAGCTAGTGCGGTCTTTTGCCTTGAGCTTCTGATTGCAGTAACTCTGAACAACCGAGACAGAATCCTACTGATCTGGCAAACT
>Unigene358
TCTCTGGAGAAGTTATGGAAACCAAAGATCTTCGCCGAGCCTGATCTTGGAATACCCTTGGATCTTCTTGACCTAAGTGTCTACAAACCACCGAAAGTGAGGCAGCCTCTTGCCCCTGAAGATGAAGAACTGTTGCGTGATGATGATGCTGTTACTCCTATCAAAAAAGATGGCATCAAGAGAAAAGAACGACCTACCGATAAAGGTGTTTCA
>Unigene359
TCTCTGGAGAAGTTATGGAAACCAAAGATCTTCGCCGAGCCTGATCTTGGAATACCCTTGGATCTTCTTGACCTAAGTGTCTACAAACCACCGAAAGTGAGGCAGCCTCTTGCCCCTGAAGATGAAGAACTGTTGCGTGATGATGATGCTGTTACCCCTATCAAGAAAGAAGGCATCAAGAGAAAAGAAAGACCTACCGATAAAGGTGTTTCC
>Unigene360
CTTGATTCACGTGAAGTCATACTCCTGGACAGGGCAAAGGATGAAGTTTTGGATGCAATCACCCTCTCTGCTCGAGCCATGGTAGCTAGAATGAAGATATTGAACTGTCCACCAGCAGATGTAGATCAAGTCTCCATCAACAACTTGCAAGTTGCATCATACCTCGCCCTCTTTGTGTCAGATCATTTCGGAGGAAGTGACAGAACCGCAATCATCGAAAGAACCAGAAAGGTTGCACTCTCTGGTACAAACTACCAGAAACCTTTTGTTTGCACCTGTGTGACTGGGAACCAAGACGATTCCGCTGCTCAAGATGTCAATTTCTCTGACGTGTGTGAAACATCATTGCGTTCTATCAAGTCTAAGGGGAACTCTATAGTGGTTCCTCTAGGGAA
>Unigene361
AGCAGGAAGAAGGAACACAACAGCTATGGGGGCCATGTAGAGGAGGAGATTCATGGAGTTTAGCTTCTCCCCTTCTGAAGATAGCAAAATCCCTTGAAGAACTGATTTAAGTGCTCTCGCAGCTGTAGCTGCAACACACATTATGAATCCAAACAGGTGGAAACTTGGTTCACTCTGATCAAATCACGAAAACAAAGAAAAAAAAAATCAGATAGAGAGTCAACTCAATACAGAGATAACAAAACTCTGTCTGAAATCAAATAGATGCAAAAGTAAGCATACTCTTCACACACATATAAGAACAACTTCTCAACATTCACAAATGTTACCCTTCCTAAGATTTCTATCAACATTCACATACAAAACAGAACCAATCAGATGCCATGCCTCTACATTCACATAACAACACATTTCAATATCTCAATCAAAATAAAAAAAAAACACAAACTTACCCCACTAGCAATAACAACACCAGCCACCACAGGCACAAGAGCCAAGTAAGTCAACCAAGCCTCCCTCTTCATCGTCATCAACCACGCAAACAC
>Unigene362
TTTGTTTCTTCGGGACTGCTTTCATTATCTGAAACATCCTCAACTGTATCTAAGTACCCGTTCTGGAGAAATCTGGTTGTTTTTTCTTCTATGCTTGAAGTTGAAGAAGAAAGTCCTAACATCCAATCCTTATCACCAGACAAGGATTCAGTAGCAACACTTTCAACAACATGTTCGGTGTGATTGAGATCTTGACTGGTGTAATGATCATAGGCAAGAGAGGAATCCTCGTCCACATCATTGACCTCCTCATCCTCCTCTGTCACCAAAACATTGTCAGCTTCTCTCTCTGAAGAG
>Unigene363
AGTTGTATAGGGTTCCCATCTTTCAAGAAACCAGTACGAATCTCAGGTCCCTTTGTGTCAAGCATGACGGCGGCGAGAATGCCTGTGTTCTGCATAGCGGTGCGGAGGTTGTCGAGTGTGCCCTGGTGATACTCATGGCTTCCATGAGAGAAGTTGAAGCGAGCAACGTTCATACCGGCTCTGAGAAGCTTCTCGATCATAGGAACAGTGCGAGAAGCTGGTCCTAGAGTGCAAACGATCTTGGTTTTTGGGATCCTCCCATCGTTAGGTAGCTCCTTCAATATCCCTTCAATGTCTATGTTCGACATTTTTCAACAGAACCCCACTAAACACAGTCAACTATTTCTTCTTTCTTCCCCTTATTAGCTCCGATTCTGGATGTGTTGTCGTGTCGGAACAAGAACAAGATCGGAAGAGCACAC
>Unigene364
GCGAGAATGCCGGTGTTCTGCATGGCGGTGCGGAGGTTGTTGAGCGTGTCCTGGTGGTATTCGTGGCTGCCATGAGAGAAGTTGAAGCGGGCGACGTTCATACCGGCTCGGAGAAGCTTTTCGATCATGGGAACAGTGCGAGAAGCTGGTCCCAGAGTGCAAACGATCTTGGTCTTTGGGATCCTCCCATCGTTAGGTAGCTCCTTCAATATCCCTTCAATGTCTATGTTCGACATTTTTCAACAGAACCCCACTAAACACAGTCAACTATTTCTTCTTTCTTCCCCTTATTAGCTCCGATTCTGGATGTGTTGTCGTGTCGGAACAAGAACAAGATCGGAAGAGCACAC
>Unigene365
CTCGTTGACCCAGGGCGTCACGAACCCTCCCCAGTTCTCGGGGATGAGATTGAACATAGCTGCTCTCGGCTTCCCTTTGAGCTTGATCGACCTCAGATTCGGAAACCTACGGCTGAGACGATCGGGCGTCGATGTGTAGCACAAGGCCATGGTCACGTGCTCCCTCGTCTCGGAGTCGATCTCGAACCACCTCCGGCACACGAGGGAAGCGGAGTCGCGATCTTTCGGATCGGTTATGTAAGGCATGACCTGCTCGATGACGTCATCGACCGTCACGGAGCTCAATCTGCACTTCTTGATATCCGGATCCTCCATGTAACAAATCGAAATCGAATCTAAAACAAACCAAAACAATCAACGAATTCGAATACCAGCTGAGGAACGAGATCGATTTCAATTACACGAATCTCTCGCAGATCCAGACTAATACAGTAGAAAGTGAAGATAAGACGAGCAGAGATCGGAGGAGGAAGCGGGAGGGATAGGTGGAGCGTGAGGAGAGGAGGAAGAAGTGGCGTAAGTGTGTGTGAAGGAAGGAATCAAAAGTGGAAG
>Unigene366
TCTGCAGCAAACTGAGTTGTTTGCACATTTTGCTAAAAGTGAACCATCTTCGTCTCAGAAGAAGGGGAAAGGAAGGGGACGTCATGCTTCCAAATTAACTGAAGAAGAGGAAGATCAAGAGTGTTTAAAGGAAGAAGAAGGTGGTATTTCTGGATCTGGAGGCACACGATTGCTCACACAACCGTCTTGTATTCAGGGGAAAATGAGAGATTACCAATTGGCTGGTTTAAACTGGCTCATT
>Unigene367
GATAACCTTGATTGCTTTAGTGTCGAGATAAGACGGGATTAACTTGGCAAGCAAGGCAGATGCGTTAGGGCTTAATTCAGATGCCTTGAGCAGAACGGTATTTCCTGCTGCTATTGCCCCAATCATTGGGTCTAAAGACAAAGATATAGGAAAGTTCCAGCTAGACAGAACAAGAACCGTCCCATACGGTTCTGAGATCACTTTCCCTGTTGCTGGGTAGAACAATAAAGGAAGGTTGCTCTTTTTGGGTACGACCCATTTATCAAGACAGTTTAAAGCAGTAGTAGCTGATCTCATGACAAAACCAAGCTCATCTCTGAAAGCTTCAGTACTGTGTTTTCCCAAATCTTGAAACAGAACATCGCTCATCTTCTCTTCGTTGTCTTTAACCATTTCGATTATAGCTCCGAGCTGTGCCTTCCTCCACTTGACACTCCTTGTCCTCCCGCTCGCAAACGTCTCTCTCATCTCTCTCAAGCTCTGATCCACAGTCTCTTTCATGGCTTCCATGGCCTCTCTCTCTACTCTCTTCCGAAGCAGAGGTTGGTTATTAAAAGGCTCTTGTTTGTTTGATTGCCTCTTAAGGAGCTAGAAGGTTTCAGTTTCAACCACTTATAGGTGGGTGATAAAAGAGGA
>Unigene368
AACGAGAAGAGTGACATCTACAGCTTTGGAATATTAATCATGGAGATCATCACTGGTAGAAACCCTGTTGATTATAGTCGCCCTCAAGGAGAGACGAATCTAGTGGACTGGCTGAAAACAATGGTCGGAAACCGAAGATCAGAAGAAGTAGTTGATCCCAAAATAGCAGAACCACCATCCTCAAAGGCTCTTAAACGAGTGTTGCTAGTTGCTTTGCGTTGTGTGGATCCAGATGCAAACAAGAGACCTAAAATGGGACATATCATTCATATGCTTGAAGCTGAAGACTCACTCTATCGCGATGAACGCCGAACAACGAGGGACCATGGAAACAGAGATAAGCAAGAGACAGCGGCTACTGAAAGCGGGGAGAGCGGTTCGCGGCATCACCAGCAAAAGCTAAGATGAACAAAAGGATCATCATTTTAAGTGACTTTGCTTCTCACACACGACCAATTCCCACTTCAATTGATTCTTATTATTATTAGTTTTGTGTCACATTCACATACATAAATATTTTTCATTCTTTGGCTCTTGAGTTACGTCTAATTAACCTTTTTGTTTTTCCTTTTTGTAATATTTTGTCAACGTTCACATGTCATATATAGATTATAAAATGTAATTGTTTTGGACCAACCTCGACGCTATGTTCGTGCCGTTGCATAACACGATTGGTGGATG
>Unigene369
GACAACTTTTGGAGTCTGTAGCATGTGTGTGGACTATTCTCCTTGACCCATTCTTCTTTATAGTTAGTTGTCCATTAGTGCAATCAAGTCATTTTAATTTCTGATACAAGACTTAGGCATTAGTGATTATTTCTTAATGTTTCTCTTTTGATACTGCAGTTTCCATGGAATCCAAACTGCTTCGACAGTATTTCTGGAGACTTTTGTTTGCTAAGTGTACTGAGACTTTTCTCATTCTATTCTGACAGATATGCACGATTTACGTCTGATTCACACAGATTTGAAGCCGGAGAACATTCTTCTGGTG
>Unigene370
AGAGAGAGAGAGAGAGAGATAAGGGGGGAGAAGCTAGGGTTTCTCTTTCTTTCGCATTCGTCTAGCTAAATAAGTGTTGTTCCATTTTGGGAAGTAGTTTAAGTAGCGTGAAGTACCTGGAAATAAAGCTTCATAAGAGTGATTTGAGGATTTTGTGAGCTCATGTAGTTTGACGAGAGACCTCTCAGAAGCTGTAAAACCGGGTCATGAATGCGTGGCTAGTGACATGCTCGAACCAAGGGGAGCGGACATACCTTTATTGTTCTTGGTTTTGGTTGTGTTTCCTGTGGTAGCTTACATATTATTAGGTAAATGGAGTGATATTTCTAAAAAGAGAGGGAGGGCTAACTTGCTGGCTCAGATGGCAGCTGAAGAAGCTTTTAGAGCTGAGACTGAAGTTAATGTGAATAGGGGTGTAAGATTTGAGGCTGTGGCTACTGAGAATAGGGCTCTAAGAACCAAGATCAAGGCTGCGAGTGGTGCTGTAAGAGATGATTTTGTGGCTGGTGTGAGTGGGACTGTCGCTGAGCAGAGAGATGAGTCTGTGGCTGCTACGTGTGGGGTCCCTGTTAATAATGAGTTTCATGTATGTGCAAGGTGTTTTAGTCCTGCTAAGACACGCTGCTCGAGATGCAAATCTGTTAGATACTGCTCTGGGCAGTGCCAAATAATTCACTGGAGGCTAGCTCATAAAGATGAATGTATCCCTGTGGAGGCTTGCTCTTCTTCATCTGAGAGGGCTTCCTTTGAGAATGAGTCTGTTTTGCATGACCAAGACATGGATGCTACAATGTATAGTAACGGTACCA
>Unigene371
GCTCTTCCGATCTAATTTTTTTCATTATTTTATCTGGTGGCTATATAACAAAGAGTTCAAAAAATAAAATCATCAAAAGTAAATGAAAACAAATATAAAAACTAAATTACGAATTGGAAAAAGGAGGTTCATTCATTTCCTCTAAGGATCACAAACTTCATGATCATCATAATGTGGCATTTCTGTGCCGTATACATATAATTATAATAAAGTACACAGTGAGTGTGTGTGGGGGCTTCAACAGCTTCGTTACCATACATCTCTTAGATACCTTCCACTCATTTGCAGATTCTTCACAAAGCTCTCTGCTTT
>Unigene372
CGACGCTCTTCCGATCTAAAAATACAAATCATCTTTACGTCCTAAGATATTTAATGACACCTGGGTTTTGATCGGAGAACCTAAAAGGGCTAGACTTTTCGTAGGATATGAATCTCGCGGCTAGCTTTCGCGGCAATTACGGCGTCTTGTCGCAATGCTGCAGCTCACGTTGCAGTCTTCAGTTTCAGCCATTGGTAGCTACTTCGAGTTTAGGTTTTGTGCAGAGAGATTGTTATCGGAGAAAGAAAGAGCTGAAGCTGTTCCGAGTTCAAAGAAAGAGAGAGACTTTTTGTAGAGTGACGGATACACAAGCGGAACCAGATGGCAATAAAGATGAGGAAAGTGGTGAAGAAGACAAAGAGTCTTTAGCAGATGAACCTCCTTCTCAGACTCCTCCTTCTGAGTTGCTTTCAGATGCAACTGTTGTGGATGAAGCGGTAGGCAGTAATGAGGAAAACAAAGTTCAATTCAGCTCTCAGGACGGTGATAAATTAGAAGTTAGCACCGGCTCTCCTCTCCCTGGTGTGAATGACGGTGATAAATTAGAAGTTAGCACTGGCTCTCCTCTTCCTGGTGTGAATCCGTTACAGTTGGATGATTCCATGAGACTCCCCAAAGAAACGATTGATATCCTCAAGGACCAAGTATTTGGGTTTGACACC
>Unigene373
[truncated: 73,205,452 more chars]
