# Supplementary material for: Comparative transcript profiling of the fertile and sterile flower buds of pol CMS in B. napus
Source: BMC Genomics. 2014 Apr 3;15:258. doi: 10.1186/1471-2164-15-258 (PMC4051170; doi:10.1186/1471-2164-15-258)
Supplement: Additional file 5 — Primer sequences for qRT-PCR. [file 1471-2164-15-258-S5.XLSX]

## Sheet: Sheet1
Additional file 4: Primer sequences for qRT-PCR
Primer	5' to 3'
U19392-F	CGCCGAAATTGACTACATGCA
U19392-R	CCTGCGGATGAGTAATGGTGAT
U28529-F	CCTTCACACCTCTTGTTCCGTT
U28529-R	CGCCAGATCAGCTCCAGTTT
U13440-F	TCCGACAGCAAATGGAACCT
U13440-R	TGGGAGGGCGGACTTACTTC
U88831-F	AGCAGGCGTCGCAGCAATA
U88831-R	GAGCCACGACCAAGGGAGAT
U11847-F	CTGCTTTGCTATTCGCTGCTC
U11847-R	GTTGCTGAACCCGTCGCTT
U21180-F	GGAACAACAGTTTGACGGGTAG
U21180-R	CCAGAATTGGAGGGATAGGC
U19577-F	TCCCATTCCAGCGACAAGG
U19577-R	GCAGCGTCATCCAGTTTAGGT
U3022-F	CTTGGGCACATTATGCATTGG
U3022-R	CAAGCCCTGTATGAACTCTGCG
U87043-F	CGACGCCGAAATGACAAAT
U87043-R	CGGTTCGAGGTATCAGCGTT
U2751-F	GCCTCCTTAAAGGCTGAACTTT
U2751-R	TCGAATCCTGTCTCCGCACT
U24663-F	GGTGAGTGGGGTGTTGTGAGG
U24663-R	CATCAAACCAGAGGAAGGGAGG
U42471-F	GCTGCATAGTTCGCCACCAC
U42471-R	CAGGGAACCGTACGTGAGACT
U44866-F	GAGGCAACGAGAAGAGCAGAG
U44866-R	ATGGAAGCGGAGGTATCACG
U71016-F	GCGGATAAGTTGAAGGGAGGAG
U71016-R	TCGGAAACACAAGTATCGTCGG
U79117-F	CGTTGACCGGGAGATGTTGA
U79117-R	CACGGCGAGGCACATTACAG
U90956-F	ATGAGGTGGTCCCTGGAAAGT
U90956-R	TGGACAACTGTGTGGACCGAT
actin-F	GCTGACCGTATGAGCAAAGAG
actin-R	GTTGGAAAGTGCTGAGGGATG
